# Supplementary material for: Epitope Predictions Indicate the Presence of Two Distinct Types of Epitope-Antibody-Reactivities Determined by Epitope Profiling of Intravenous Immunoglobulins
Source: PLoS One. 2013 Nov 11;8(11):e78605. doi: 10.1371/journal.pone.0078605 (PMC3823795; doi:10.1371/journal.pone.0078605)
Supplement: Table S1 — List of the peptides of the training set. Information includes their origin, their signal intensities measured after staining with IVIG, their MHC binding predictions, their cumulative count of amino acids N, Q, E and Y, W, F, respectively, and their individual classifications according to the respective prediction. A detailed legend is given in a separate sheet of the Excel file. (XLS) [file pone.0078605.s001.xls]

## Sheet: Training set
	Group	Peptide	Raw Signal	2nd Ab	Signal	Binding	1st degree classifiable ML-simple	2nd degree classifiable ML-simple	3rd degree classifiable PMW	PWM prediction score	MHC class I	MHC class II	NQE	YWF	IVIG sample	Origin	GeneSymbol	PepSPID	PepPosition	Description
113	A	NLIGLPLLIDNYVPP	93.6667	22.6667	71	0	0	0	0	15.9799	0.356877	0.6786	2	1	Intratect	Human	MLH1	MLH1_HUMAN	635	DNA mismatch repair protein Mlh1
97	A	LPDQQFFTVAMSWPQ	23.3333	5.33333	18	0	0	0	0	14.7578	0.807811	0.6038	3	3	Omrix	Random
2	A	ADFSTKTFIRTSTGC	100.333	45	55.3333	0	0	0	0	11.8299	0.115537	0.5503	0	2	Octagam	Mutation	MSH2	MSH2_HUMAN		DNA mismatch repair protein Msh2
7	A	ATKPILKGKKFGPFV	144.333	136.667	7.66667	0	0	0	0	10.757	0.490431	0.3059	0	2	Octagam	Human	PRDM2	PRDM2_HUMAN	46	PR domain zinc finger protein 2
79	A	KGTPMKTQKRAALYT	71	51	20	0	0	0	0	7.34149	0.743748	0.5674	1	1	Intratect	Human	HNF1A	HNF1A_HUMAN	150	Hepatocyte nuclear factor 1-alpha
173	A	WEQLSKAPHRGRPSL	11.6667	1.33333	10.3333	0	0	0	0	6.45787	0.309682	0.4135	2	1	LFB	Human	ZNF764	ZN764_HUMAN	148	Zinc finger protein 764
16	A	CWHAVPSQRPTFK	11.6667	4.33333	7.33333	0	0	0	0	6.18113	0.496994	0.7287	1	2	Omrix	Human	FGFR1	FGFR1_HUMAN	736	Basic fibroblast growth factor receptor 1
130	A	QRIHTGERPYECNEC	7.33333	2.66667	4.66667	0	0	0	0	4.64298	0.0711007	0.1143	5	1	Omrix	Human	ZNF417	ZN417_HUMAN	483	Zinc finger protein 417
26	A	ECVSPYRSREPMVQK	177	100.667	76.3333	0	0	0	0	4.20492	0.125344	0.4957	3	1	Intratect	Mutation	APC	APC_HUMAN		Adenomatous polyposis coli protein
109	A	MTCAELYEKLPQG	5	4.66667	0.333333	0	0	0	0	3.36187	0.0849968	0.1551	3	1	Omrix	Human	TEK	TIE2_HUMAN	1042	Angiopoietin-1 receptor
66	A	ILSYKGTEKFYKV	62.3333	14.6667	47.6667	0	0	0	0	3.00361	0.43935	0.5877	1	3	Omrix	Random
8	A	AVFPSIVGRPRHQGV	35.6667	4.66667	31	0	0	0	0	2.59774	0.440863	0.5332	1	1	LFB	Human	ACTG1	ACTG_HUMAN	29	Actin, cytoplasmic 2
6	A	ARVKKFTMSFIHV	4.66667	3	1.66667	0	0	0	0	2.3192	0.195746	0.565	0	2	Omrix	Random
98	A	LQQWGAEITMPTPLY	18	1.33333	16.6667	0	0	0	0	2.06171	0.270553	0.7278	3	2	LFB	Human		VPK1_HUMAN	97	HERV-K_12q14.1 provirus ancestral Pro protein
9	A	AVKRMRLDTWTLK	41.3333	2.33333	39	0	0	0	0	1.58739	0.150815	0.5294	0	1	Omrix	Human	MEF2D	MEF2D_HUMAN	509	Myocyte-specific enhancer factor 2D
50	A	GLYACSVRNSATGKE	5.66667	2.66667	3	0	0	0	0	1.36219	0.563079	0.5085	2	1	Omrix	Human	PSG4	PSG4_HUMAN	390	Pregnancy-specific beta-1-glycoprotein 4
18	A	DASNQKRYGRKKSLS	99.3333	19.6667	79.6667	0	0	0	0	1.21368	0.13878	0.1121	2	1	Omrix	Random
38	A	FIGGINCHQGKPVPM	180.667	102.333	78.3333	0	0	0	0	1.11442	0.257054	0.4564	2	1	Omrix	Human	UGT1A7	UD17_HUMAN	271	UDP-glucuronosyltransferase 1-7
125	A	QFVSDLRSLSCQMAA	57.3333	4.33333	53	0	0	0	1	0.955168	0.283424	0.7989	2	1	Octagam	Human	ASGR1	ASGR1_HUMAN	129	Asialoglycoprotein receptor 1
64	A	IIVIKIVFTQKMFGP	14.6667	1.33333	13.3333	0	0	0	1	0.926722	0.537519	0.6624	1	2	Omrix	Random
1	A	AAYWASQVSENRPVC	66	1	65	0	0	0	1	0.906603	0.188521	0.5203	3	2	Sclavo	Human		POK4_HUMAN	777	HERV-K_6q14.1 provirus ancestral Gag-Pol polyprotein
167	A	VPPLEGLPIFILRLA	93.6667	59	34.6667	0	0	0	1	0.786703	0.182484	0.727	1	1	Intratect	Human	MLH1	MLH1_HUMAN	647	DNA mismatch repair protein Mlh1
78	A	KGQMRDQWVIHHMDN	74.6667	2.33333	72.3333	0	0	0	1	0.697138	0.584113	0.2204	3	1	Omrix	Random
150	A	SKMNFESFVKDLLLV	35.6667	8	27.6667	0	0	0	1	0.651759	0.62314	0.5797	2	2	Octagam	Human	MSH2	MSH2_HUMAN	81	DNA mismatch repair protein Msh2
67	A	IPSDYNLGNYGDKPS	79.6667	2.33333	77.3333	0	0	0	1	0.651591	0.214812	0.4115	2	2	LFB	Human	LRRC7	LRRC7_HUMAN	1231	Leucine-rich repeat-containing protein 7
4	A	ALHSFVQSVNFVNDW	13	4.66667	8.33333	0	0	0	1	0.637927	0.603461	0.6506	3	3	Omrix	Human		ENK1_HUMAN	489	HERV-K_12q14.1 provirus ancestral Env polyprotein
75	A	KAQASLRGQYWTLQS	161	96.3333	64.6667	0	0	0	1	0.62538	0.411431	0.3494	3	2	LFB	Human	ADAMTS13	ATS13_HUMAN	1396	A disintegrin and metalloproteinase with thrombospondin motifs 13
147	A	SGLWNTLSIKPCAHT	21	7.66667	13.3333	0	0	0	1	0.624802	0.0909082	0.5473	1	1	LFB	Mutation	MLH1	MLH1_HUMAN		DNA mismatch repair protein Mlh1
76	A	KDWPYRSIIMVKD	3.33333	1	2.33333	0	0	0	1	0.624414	0.230906	0.577	0	2	Omrix	Random
102	A	LYRASLGLGSDNN	22.3333	17	5.33333	0	0	0	1	0.59935	0.0788056	0.7628	2	1	Omrix	Human	PCDHAC1	PCDC1_HUMAN	755	Protocadherin alpha-C1
114	A	NTHPFLYLSLEISPQ	15.6667	4.33333	11.3333	0	0	0	1	0.590167	0.35043	0.7467	3	2	LFB	Human	MLH1	MLH1_HUMAN	287	DNA mismatch repair protein Mlh1
162	A	TLYLDQIATLIGQTR	72.6667	3	69.6667	0	0	0	1	0.578874	0.540673	0.7076	2	1	Omrix	Human	ERVK6	POK2_HUMAN	373	HERV-K_7p22.1 provirus ancestral Pol protein
15	A	CSWQDLKDFMRQAGE	31.3333	1	30.3333	0	0	0	1	0.523761	0.167861	0.4242	3	2	Omrix	Human	SFRS6	SFRS6_HUMAN	121	Splicing factor, arginine/serine-rich 6
154	A	SVGLVKGALGWSVSR	49	2	47	0	0	0	1	0.425224	0.633052	0.739	0	1	Intratect	Human	PDHX	ODPX_HUMAN	25	Pyruvate dehydrogenase protein X component, mitochondrial
94	A	LLLLLLLLLPPRVLP	54.3333	37.6667	16.6667	0	0	0	1	0.421477	0.75609	0.7414	0	0	Omrix	Human	PTPRN2	PTPR2_HUMAN	7	Receptor-type tyrosine-protein phosphatase N2
176	A	WRMLTDLRAVNAVIQ	56.3333	1	55.3333	0	0	0	1	0.420048	0.727865	0.7947	2	1	Sclavo	Human		POK4_HUMAN	1006	HERV-K_6q14.1 provirus ancestral Gag-Pol polyprotein
28	A	EKEVAALCRYTPRRN	106	42.3333	63.6667	0	0	0	1	0.41708	0.170559	0.4464	3	1	LFB	Human	XRCC6	XRCC6_HUMAN	391	X-ray repair cross-complementing protein 6
43	A	GADVMSRLAPEGPVY	53	24	29	0	0	0	1	0.40034	0.581082	0.5727	1	1	Intratect	Other
3	A	ALDNVFFESLQRRLS	248.333	195.333	53	0	0	0	1	0.373452	0.189795	0.6986	3	2	Sclavo	Human	PML	PML_HUMAN	103	Probable transcription factor PML
122	A	PRSLSVKAASVLKSF	69	12	57	0	0	0	1	0.338094	0.633052	0.7052	0	1	Sclavo	Human	PRKCI	KPCI_HUMAN	482	Protein kinase C iota type
21	A	DQLLPVSRIIVHPQF	8.33333	3	5.33333	0	0	0	1	0.336618	0.212591	0.5473	2	1	Omrix	Human	TPSB2	TRYB2_HUMAN	99	Tryptase beta-2
51	A	GMRRKLSIGIALI	7.66667	2.66667	5	0	0	0	1	0.333955	0.323535	0.702	0	0	Omrix	Human	ABCA3	ABCA3_HUMAN	668	ATP-binding cassette sub-family A member 3
171	A	VVKELAETINVVHYF	33.3333	23	10.3333	0	0	0	1	0.331967	0.466584	0.6013	3	2	Octagam	Mutation	MSH6	MSH6_HUMAN		DNA mismatch repair protein Msh6
11	A	CKVSDFGLSRVLE	19.6667	6	13.6667	0	0	0	1	0.330628	0.139781	0.6033	1	1	Omrix	Human	EPHA2	EPHA2_HUMAN	753	Ephrin type-A receptor 2
144	A	RSPGGYTPQSPSYSP	69.6667	1.33333	68.3333	0	0	0	1	0.322029	0.203367	0.5196	1	2	Omrix	Human	POLR2A	RPB1_HUMAN	1603	DNA-directed RNA polymerase II subunit RPB1
100	A	LVEVASYCEESRG	7.33333	4.33333	3	0	0	0	1	0.296019	0.113868	0.5089	3	1	Omrix	Human	GADD45B	GA45B_HUMAN	135	Growth arrest and DNA damage-inducible protein GADD45 beta
69	A	IVVLGLSRRLRTV	30.6667	19	11.6667	0	0	0	1	0.292508	0.240592	0.8451	0	0	Omrix	Human	CCKBR	GASR_HUMAN	76	Gastrin/cholecystokinin type B receptor
45	A	GGGEAMSRVSQLAPV	14.6667	7.66667	7	0	0	0	1	0.265979	0.723124	0.4258	2	0	Intratect	Other
34	A	EYFGGFGEVESIELP	84.3333	11	73.3333	0	0	0	1	0.259996	0.0823594	0.56	4	3	Octagam	Human	HNRNPD	HNRPD_HUMAN	200	Heterogeneous nuclear ribonucleoprotein D0
89	A	LGRGTSTHDGIAIAY	2.66667	2.33333	0.333333	0	0	0	1	0.230269	0.659061	0.2823	0	1	LFB	Human	MSH3	MSH3_HUMAN	977	DNA mismatch repair protein Msh3
68	A	IVLMAQIGCFVPCES	18.3333	10.3333	8	0	0	0	1	0.226918	0.541317	0.5685	2	1	Intratect	Human	MSH2	MSH2_HUMAN	685	DNA mismatch repair protein Msh2
48	A	GLPLLIDNYVPPLEG	43.3333	36.6667	6.66667	0	0	0	1	0.216598	0.431541	0.6719	2	1	Sclavo	Human	MLH1	MLH1_HUMAN	638	DNA mismatch repair protein Mlh1
112	A	NKSRKRRNRESLLGA	18.3333	1.33333	17	0	0	0	1	0.210762	0.53507	0.3249	3	0	Intratect	Human	ERVK6	POK2_HUMAN	1	HERV-K_7p22.1 provirus ancestral Pol protein
65	A	ILGRTKKVDRNKWRI	3.33333	1	2.33333	0	0	0	1	0.205041	0.160302	0.4878	1	1	Omrix	Random
181	A	YTGQYHDYIPSESTQ	11.3333	4.33333	7	0	0	0	1	0.203882	0.176168	0.332	3	3	Omrix	Random
37	A	FDLKLYTSATKKK	91.3333	44	47.3333	0	0	0	1	0.198129	0.0951668	0.6686	0	2	Omrix	Random
163	A	TRGPCFLAGDGRASE	3	2.33333	0.666667	0	0	0	1	0.196595	0.108741	0.6765	1	1	Intratect	Human	TPO	PERT_HUMAN	385	Thyroid peroxidase
177	A	WTAGMCFSIQVTGSQ	6	3	3	0	0	0	1	0.195595	0.549418	0.3502	2	2	LFB	Mutation	APC	APC_HUMAN		Adenomatous polyposis coli protein
121	A	PPPPPPSYRTSSSPL	77	45	32	0	0	0	1	0.195306	0.671403	0.4174	0	1	Intratect	Mutation	PRDM2	PRDM2_HUMAN		PR domain zinc finger protein 2
108	A	MQKFHATYLDVQDAV	37.3333	6.33333	31	0	0	0	1	0.192254	0.412067	0.5843	2	2	Omrix	Random
87	A	KYRMILSVNIADFQE	57	38.6667	18.3333	0	0	0	1	0.18626	0.668799	0.8396	3	2	LFB	Human	RPA1	RFA1_HUMAN	511	Replication protein A 70 kDa DNA-binding subunit
82	A	KPGLRRSPIKKVR	31	5	26	0	0	0	1	0.185692	0.295578	0.6373	0	0	Omrix	Human	MYBL2	MYBB_HUMAN	571	Myb-related protein B
39	A	FKLSGFSFKKNKK	51.6667	6	45.6667	0	0	0	1	0.178021	0.333484	0.5671	1	3	Omrix	Human	MARCKS	MARCS_HUMAN	164	Myristoylated alanine-rich C-kinase substrate
61	A	HRFLELLPVSKSLET	101	46	55	0	0	0	1	0.168565	0.425441	0.7417	2	1	Sclavo	Human	MED23	MED23_HUMAN	972	Mediator of RNA polymerase II transcription subunit 23
96	A	LMWKNPKYETNRNAE	12.6667	2.33333	10.3333	0	0	0	1	0.158796	0.230012	0.3796	5	2	Omrix	Random
31	A	EVLQTLLYFLSDVTA	73.3333	6	67.3333	0	0	0	1	0.148311	0.500251	0.6629	2	2	Sclavo	Human	DLC1	RHG07_HUMAN	1199	Rho GTPase-activating protein 7
5	A	ALRPSTSRSLYASSP	22	5.66667	16.3333	0	0	0	1	0.130647	0.633052	0.8599	0	1	LFB	Human	VIM	VIME_HUMAN	43	Vimentin
124	A	QEAYFNFTDRNEQFI	9.33333	2.66667	6.66667	0	0	0	1	0.128012	0.175709	0.3477	6	4	Omrix	Random
17	A	DAEAVHKLLTLIKEL	51	19	32	0	0	0	1	0.122057	0.197265	0.6239	2	0	Intratect	Human	MSH6	MSH6_HUMAN	1346	DNA mismatch repair protein Msh6
49	A	GLRCRSCSGDVTPAP	34.3333	1	33.3333	0	0	0	1	0.120492	0.400951	0.2848	0	0	Omrix	Human	AIRE	AIRE_HUMAN	469	Autoimmune regulator
44	A	GFPGLPGLTGSKGVR	25.3333	6.33333	19	0	0	0	1	0.105839	0.123462	0.6438	0	1	LFB	Human	COL4A3	CO4A3_HUMAN	79	Collagen alpha-3(IV) chain
151	A	SMFNELGTIWVMQEE	14.3333	1	13.3333	0	0	0	1	0.102122	0.787187	0.6813	5	2	Omrix	Random
120	A	PPLREIPSGTWRCSS	45.6667	2.33333	43.3333	0	0	0	1	0.1001	0.183367	0.3841	1	1	Octagam	Human	AIRE	AIRE_HUMAN	325	Autoimmune regulator
29	A	EMRQGLHNMEDVYEL	80	1.33333	78.6667	0	0	0	1	0.0963916	0.599739	0.5065	5	1	IVIG-mix	Human	TSHR	TSHR_HUMAN	726	Thyrotropin receptor
140	A	RKNDMDEPPPLDYGS	31.6667	6.66667	25	0	0	0	1	0.0944059	0.256222	0.0988	2	1	IVIG-mix	Human	CHD3	CHD3_HUMAN	583	Chromodomain-helicase-DNA-binding protein 3
101	A	LYDRYSSPPASTT	19.6667	1	18.6667	0	0	0	1	0.0930394	0.0939737	0.723	0	2	Omrix	Human	RBL2	RBL2_HUMAN	666	Retinoblastoma-like protein 2
136	A	RGRSGETSGHSGSFL	52	1	51	0	0	0	1	0.0860269	0.796925	0.2492	1	1	IVIG-mix	Human	FLG	FILA_HUMAN	2725	Filaggrin
158	A	TGLRCRSCSGDVTPA	34	21.6667	12.3333	0	0	0	1	0.0846616	0.0837396	0.3133	0	0	Octagam	Human	AIRE	AIRE_HUMAN	468	Autoimmune regulator
155	A	SVSLDHQIQVMKIYR	28	21.6667	6.33333	0	0	0	1	0.0794297	0.537519	0.4444	2	1	Octagam	Mutation	MSH3	MSH3_HUMAN		DNA mismatch repair protein Msh3
133	A	QYQFLEDAVRNQRKL	32.6667	1.33333	31.3333	0	0	0	1	0.0782011	0.580094	0.4556	5	2	LFB	Human	TRIM28	TIF1B_HUMAN	241	Transcription intermediary factor 1-beta
33	A	EVWKVDGNMMWHQDN	31	1	30	0	0	0	1	0.0773399	0.245857	0.5632	4	2	LFB	Human	ZNF84	ZNF84_HUMAN	80	Zinc finger protein 84
110	A	MVMMPLFGDQMDNAK	46	1	45	0	0	0	1	0.0771617	0.559077	0.616	2	1	LFB	Human	UGT1A1	UD11_HUMAN	388	UDP-glucuronosyltransferase 1-1
172	A	VVWTSAEAIAWAWAV	60.3333	1	59.3333	0	0	0	1	0.0759137	0.451722	0.697	1	3	Omrix	Random
157	A	TGAFPIQPFVPHGFQ	29.6667	1.33333	28.3333	0	0	0	1	0.0747333	0.0839869	0.4956	2	3	IVIG-mix	Human		GAK3_HUMAN	621	HERV-K_19q12 provirus ancestral Gag polyprotein
111	A	NALWQMDVTHVPSFG	34.3333	7.66667	26.6667	0	0	0	1	0.0689632	0.222941	0.5854	2	2	Sclavo	Human	ERVK6	POK2_HUMAN	647	HERV-K_7p22.1 provirus ancestral Pol protein
70	A	IYDDGLSEEETPL	18	1	17	0	0	0	1	0.0688921	0.108489	0.1129	3	1	Omrix	Human	RET	RET_HUMAN	1028	Proto-oncogene tyrosine-protein kinase receptor Ret
142	A	RLQPQKHVSLHRGMI	78.6667	41.6667	37	0	0	0	1	0.0651374	0.366595	0.6438	2	0	Sclavo	Mutation	APC	APC_HUMAN		Adenomatous polyposis coli protein
119	A	PLPGLHTDGHSEKKR	106	17	89	0	0	0	1	0.0642255	0.0855969	0.2721	1	0	LFB	Human	HMGXB4	HMGX4_HUMAN	376	HMG domain-containing protein 4
93	A	LLDMPPLVFNQGKER	147.667	120.667	27	0	0	0	1	0.0639924	0.18672	0.6204	3	1	Intratect	Neo
36	A	FDLKLYSSATKKK	108.333	29.3333	79	0	0	0	1	0.0622595	0.0967696	0.6875	0	2	Omrix	Random
53	A	GPYLLAGEGPLDKGS	94	37.3333	56.6667	0	0	0	1	0.0611968	0.666267	0.5214	1	1	LFB	Mutation	HNF1A	HNF1A_HUMAN		Hepatocyte nuclear factor 1-alpha
146	A	SFPRRGFVNGSREST	44.3333	42.6667	1.66667	0	0	0	1	0.0580671	0.111454	0.486	2	2	Octagam	Human	APC	APC_HUMAN	117	Adenomatous polyposis coli protein
52	A	GMSLRPQVNYLQDFS	22.6667	1	21.6667	0	0	0	1	0.0524709	0.482233	0.5	3	2	LFB	Human		ENK6_HUMAN	198	HERV-K_8p23.1 provirus ancestral Env polyprotein
126	A	QFYHNCSGQTQSCPS	67	1	66	0	0	0	1	0.0486008	0.109754	0.5407	4	2	Octagam	Human		ENK1_HUMAN	269	HERV-K_12q14.1 provirus ancestral Env polyprotein
32	A	EVSIVDCILARVGGW	108.667	30.3333	78.3333	0	0	0	1	0.0474353	0.181953	0.6221	1	1	Intratect	Mutation	MSH2	MSH2_HUMAN		DNA mismatch repair protein Msh2
88	A	LGACTQDGPLYVI	3	1.66667	1.33333	0	0	0	1	0.0468547	0.452461	0.4088	1	1	Omrix	Human	FGFR1	FGFR1_HUMAN	548	Basic fibroblast growth factor receptor 1
129	A	QNRLALDYLLAQEEG	9	1.33333	7.66667	0	0	0	1	0.0459935	0.122936	0.5711	5	1	Octagam	Human	ERV3	ENR1_HUMAN	549	HERV-R_7q21.2 provirus ancestral Env polyprotein
169	A	VTAKATILCTSYVQF	44.3333	1	43.3333	0	0	0	1	0.0437095	0.472837	0.4352	1	2	LFB	Human	RPA3	RFA3_HUMAN	73	Replication protein A 14 kDa subunit
99	A	LREISFKYKEFELSG	5.33333	1.66667	3.66667	0	0	0	1	0.0436422	0.330069	0.5073	3	3	Sclavo	Human	MLH3	MLH3_HUMAN	223	DNA mismatch repair protein Mlh3
123	A	QDKIILSLYQRLMKV	48	21.6667	26.3333	0	0	0	1	0.0347201	0.611388	0.697	2	1	Sclavo	Mutation	APC	APC_HUMAN		Adenomatous polyposis coli protein
127	A	QLFLLAQVAFNPAMM	28.3333	1	27.3333	0	0	0	1	0.0331298	0.787187	0.6355	3	2	Omrix	Random
118	A	PLGRRSLPGVSLCQG	39.6667	2	37.6667	0	0	0	1	0.0327789	0.192322	0.7383	1	0	Octagam	Human	DLST	ODO2_HUMAN	25	Dihydrolipoyllysine-residue succinyltransferase component of 2-oxoglutarate dehydrogenase complex, mitochondrial
152	A	SMLLLERLMISSDAF	93.3333	1	92.3333	0	0	0	1	0.0327341	0.533275	0.6863	1	1	Sclavo	Human	POLR3B	RPC2_HUMAN	1061	DNA-directed RNA polymerase III subunit RPC2
135	A	RFIRREKEIAETRFE	70.6667	4	66.6667	0	0	0	1	0.0312743	0.219599	0.4102	4	2	LFB	Human	TPR	TPR_HUMAN	1201	Nucleoprotein TPR
62	A	HSSSLPRVSTWRRTG	127.333	83.6667	43.6667	0	0	0	1	0.0302602	0.321776	0.5861	0	1	Intratect	Human	APC	APC_HUMAN	2554	Adenomatous polyposis coli protein
10	A	CEFCVQLFKDKTDLS	44	41	3	0	0	0	1	0.0300676	0.348164	0.5349	2	2	Octagam	Human	PRDM2	PRDM2_HUMAN	1164	PR domain zinc finger protein 2
12	A	CMQIAKGMSYLED	56.3333	2.33333	54	0	0	0	1	0.0284676	0.323596	0.6176	2	1	Omrix	Human	ERBB2	ERBB2_HUMAN	826	Receptor tyrosine-protein kinase erbB-2
20	A	DISSTRGFPSVLRGG	25.6667	15.3333	10.3333	0	0	0	1	0.0272897	0.246254	0.6002	0	1	Intratect	Human	IGHM	IGHM_HUMAN	49	Ig mu chain C region
90	A	LKLDNVLLDTYQDAS	22	3.33333	18.6667	0	0	0	1	0.0261608	0.284462	0.6012	2	1	Omrix	Human	SEPSECS	SPCS_HUMAN	486	O-phosphoseryl-tRNA(Sec) selenium transferase
104	A	MIVMQMASMYTELSE	27.3333	1	26.3333	0	0	0	1	0.0232474	0.597338	0.8283	3	1	Omrix	Random
81	A	KNKQEMAFYSLPEFE	101	11	90	0	0	0	1	0.0200567	0.389767	0.3105	5	3	Intratect	Human	TOP2A	TOP2A_HUMAN	582	DNA topoisomerase 2-alpha
107	A	MPAPLYSPTSQKIMT	44	4	40	0	0	0	1	0.0197161	0.646144	0.6022	1	1	Octagam	Human		POK4_HUMAN	885	HERV-K_6q14.1 provirus ancestral Gag-Pol polyprotein
13	A	CPSFNTVRQGSKEPY	30	1	29	0	0	0	1	0.0181308	0.438496	0.3701	3	2	Octagam	Human		POK4_HUMAN	437	HERV-K_6q14.1 provirus ancestral Gag-Pol polyprotein
139	A	RKLLTEKDAQIAMMQ	151	52.3333	98.6667	0	0	0	1	0.0178	0.506244	0.6515	3	0	IVIG-mix	Human	NUMA1	NUMA1_HUMAN	241	Nuclear mitotic apparatus protein 1
46	A	GGGGGADVMLARLAP	20.6667	9	11.6667	0	0	0	1	0.0161275	0.0988091	0.4882	0	0	Omrix	Other
54	A	GRICRPLLIVEKQKL	7	1	6	0	0	0	1	0.0137968	0.490431	0.4732	2	0	IVIG-mix	Human	POLR2B	RPB2_HUMAN	619	DNA-directed RNA polymerase II subunit RPB2
77	A	KFMTARRLHHDETDE	30	1	29	0	0	0	1	0.0116883	0.148105	0.6751	2	1	Omrix	Random
103	A	MDVGPSSLPHLGLKL	75.3333	2.66667	72.6667	0	0	0	1	0.0116607	0.147931	0.3796	0	0	Omrix	Human	C1QC	C1QC_HUMAN	1	Complement C1q subcomponent subunit C
95	A	LLYFLSDVTAAVKEN	91.3333	1	90.3333	0	0	0	1	0.0107587	0.588314	0.7344	2	2	Intratect	Human	DLC1	RHG07_HUMAN	1204	Rho GTPase-activating protein 7
174	A	WIPVSMDRPWEASPS	35	1	34	0	0	0	1	0.00742583	0.12597	0.3864	1	2	Omrix	Human		ENK1_HUMAN	433	HERV-K_12q14.1 provirus ancestral Env polyprotein
182	A	YVGFFSETVQNVAEM	13	2.66667	10.3333	0	0	0	1	0.00588543	0.446249	0.6778	4	3	Omrix	Random
128	A	QLFQDSGLLYLAQEL	19.3333	9.33333	10	0	0	0	1	0.00524052	0.631325	0.6761	4	2	Omrix	Human	PTPRN	PTPRN_HUMAN	271	Receptor-type tyrosine-protein phosphatase-like N
60	A	HKKCSTQEFFLIVKN	6.66667	3	3.66667	0	0	0	1	0.00432848	0.217904	0.3063	3	2	Octagam	Mutation	MSH3	MSH3_HUMAN		DNA mismatch repair protein Msh3
168	A	VPSCSASSCSSVT	94.3333	44	50.3333	0	0	0	1	0.00421092	0.384407	0.5467	0	0	Omrix	Human	CAMK4	KCC4_HUMAN	6	Calcium/calmodulin-dependent protein kinase type IV
141	A	RLADFGVLHRNELSG	105.333	46.3333	59	0	0	0	1	0.0040361	0.217924	0.4743	2	1	Omrix	Human	TARS	SYTC_HUMAN	433	Threonyl-tRNA synthetase, cytoplasmic
42	A	FWKYTDVSELSNPSA	60.6667	2	58.6667	0	0	0	1	0.00375851	0.118514	0.573	2	3	Omrix	Random
170	A	VTWISMSLAALLIGG	92.3333	7	85.3333	0	0	0	1	0.00326398	0.388645	0.7924	0	1	Sclavo	Human	TPO	PERT_HUMAN	847	Thyroid peroxidase
84	A	KRSNRDSLCQAVR	43.3333	1	42.3333	0	0	0	1	0.00252722	0.11241	0.1589	2	0	Omrix	Human	RYR1	RYR1_HUMAN	1031	Ryanodine receptor 1
23	A	DWEILAKSSLLPSQF	55.6667	1	54.6667	0	0	0	1	0.00234647	0.578148	0.7534	2	2	Omrix	Human		GAK1_HUMAN	349	HERV-K_12q14.1 provirus ancestral Gag polyprotein
71	A	IYDFEDPEMMEMVKP	63	2.33333	60.6667	0	0	0	1	0.00183328	0.0930028	0.4513	3	2	Omrix	Human	POLR2B	RPB2_HUMAN	289	DNA-directed RNA polymerase II subunit RPB2
83	A	KREELCRQIQEEEDE	93.6667	1	92.6667	0	0	0	1	0.00181935	0.287273	0.0889	8	0	Omrix	Human	SSNA1	SSNA1_HUMAN	25	Sjoegren syndrome nuclear autoantigen 1
134	A	RAPSRMPRPLLAPAA	91.6667	1	90.6667	0	0	0	1	0.000809957	0.298568	0.5177	0	0	Octagam	Human	PTPRN2	PTPR2_HUMAN	270	Receptor-type tyrosine-protein phosphatase N2
14	A	CRLRWARPEPAAQAP	16.3333	7.33333	9	0	0	0	1	0	0.193815	0.7567	2	1	Omrix	Mutation	PRDM2	PRDM2_HUMAN		PR domain zinc finger protein 2
19	A	DHPFHQGEGPGTRRL	32.6667	1	31.6667	0	0	0	1	0	0.27375	0.6498	2	1	Omrix	Human	ASGR2	ASGR2_HUMAN	17	Asialoglycoprotein receptor 2
22	A	DSKYHLKKRITSL	64.3333	1.66667	62.6667	0	0	0	1	0	0.358026	0.7925	0	1	Omrix	Human	GABRA6	GBRA6_HUMAN	365	Gamma-aminobutyric acid receptor subunit alpha-6
24	A	DWRHWPSEDSWKT	3.66667	2	1.66667	0	0	0	1	0	0.241722	0.448	1	3	Omrix	Random
25	A	EALFQPSFLGMESCG	27.3333	1	26.3333	0	0	0	1	0	0.486777	0.4107	3	2	IVIG-mix	Human	ACTG1	ACTG_HUMAN	259	Actin, cytoplasmic 2
27	A	EEEEALSKKLTDT	85.3333	2	83.3333	0	0	0	1	0	0.163618	0.209	4	0	Omrix	Human	SLC5A4	SC5A4_HUMAN	618	Low affinity sodium-glucose cotransporter
30	A	ENQLPVWIPTRHLKF	7	1	6	0	0	0	1	0	0.316861	0.5609	3	2	LFB	Human	ERVK6	POK2_HUMAN	842	HERV-K_7p22.1 provirus ancestral Pol protein
35	A	FACVSPGENQLPVWI	89.3333	13.3333	76	0	0	0	1	0	0.31795	0.2725	3	2	Octagam	Human	ERVK6	POK2_HUMAN	835	HERV-K_7p22.1 provirus ancestral Pol protein
40	A	FTAFLNLKSGRVLLQ	102	3	99	0	0	0	1	0	0.16858	0.8754	2	2	LFB	Neo
41	A	FWGLKTNTIQAIFET	6	1.33333	4.66667	0	0	0	1	0	0.455475	0.7375	3	3	Omrix	Random
47	A	GLERHMHIHISTVNH	84	73.6667	10.3333	0	0	0	1	0	0.475335	0.5713	2	0	Octagam	Human	PRDM2	PRDM2_HUMAN	374	PR domain zinc finger protein 2
55	A	GSGNFSWSSSSHLVA	37.6667	4.66667	33	0	0	0	1	0	0.382998	0.8952	1	2	Omrix	Human	NUP210	PO210_HUMAN	481	Nuclear pore membrane glycoprotein 210
56	A	GTFLELLSQIIWHEN	6.66667	1	5.66667	0	0	0	1	0	0.193245	0.7753	4	2	Omrix	Random
57	A	GVWIPVSMDRPWEAS	37.6667	1	36.6667	0	0	0	1	0	0.0789705	0.4463	1	2	Omrix	Human		ENK1_HUMAN	431	HERV-K_12q14.1 provirus ancestral Env polyprotein
58	A	HAFTMEASSQQWKQY	36.3333	3	33.3333	0	0	0	1	0	0.589395	0.6934	4	3	Omrix	Random
59	A	HAKKWHLNAAVNSHQ	24.3333	6.33333	18	0	0	0	1	0	0.372229	0.8047	3	1	Sclavo	Human	ZNF180	ZN180_HUMAN	223	Zinc finger protein 180
63	A	IDLRFHPKPSDLHLQ	42.6667	4.33333	38.3333	0	0	0	1	0	0.0765482	0.5594	1	1	Sclavo	Human	POLR2A	RPB1_HUMAN	427	DNA-directed RNA polymerase II subunit RPB1
72	A	IYEVNLVSEHIWCED	105.667	49.6667	56	0	0	0	1	0	0.518522	0.3857	4	2	Sclavo	Human	PTPRN2	PTPR2_HUMAN	870	Receptor-type tyrosine-protein phosphatase N2
73	A	KALFVESSSIMWR	16.6667	1	15.6667	0	0	0	1	0	0.392052	0.7574	1	2	Omrix	Random
74	A	KALFVETSSIMWR	34	1	33	0	0	0	1	0	0.379566	0.7441	1	2	Omrix	Random
80	A	KKNSPHEGKLIWWKD	88.3333	35	53.3333	0	0	0	1	0	0.108513	0.1059	2	2	Octagam	Human	ERVK6	POK2_HUMAN	803	HERV-K_7p22.1 provirus ancestral Pol protein
85	A	KVKEWEKSTWQLLVM	18.6667	18	0.666667	0	0	0	1	0	0.663802	0.5724	3	2	Octagam	Mutation	APC	APC_HUMAN		Adenomatous polyposis coli protein
86	A	KWSPELPVCAPIICP	83.3333	3	80.3333	0	0	0	1	0	0.398163	0.6599	1	1	LFB	Human	APOH	APOH_HUMAN	129	Beta-2-glycoprotein 1
91	A	LKPTTDRYWGKPNQS	54	12	42	0	0	0	1	0	0.0775865	0.2582	2	2	Omrix	Random
92	A	LKRKLVHAIIGSLKD	64.3333	25	39.3333	0	0	0	1	0	0.216855	0.6885	0	0	Sclavo	Human	MED23	MED23_HUMAN	1022	Mediator of RNA polymerase II transcription subunit 23
105	A	MKVKEWEKSTWQLLV	120.667	28.3333	92.3333	0	0	0	1	0	0.223169	0.5386	3	2	Octagam	Mutation	APC	APC_HUMAN		Adenomatous polyposis coli protein
106	A	MNLQHRMQLQCDWNT	44	1	43	0	0	0	1	0	0.386805	0.6756	5	1	LFB	Human		ENK14_HUMAN	365	HERV-K_16p3.3 provirus ancestral Env polyprotein
115	A	PEHPELWRLTVASHH	31	1	30	0	0	0	1	0	0.562265	0.5429	2	1	Omrix	Human		ENK1_HUMAN	333	HERV-K_12q14.1 provirus ancestral Env polyprotein
116	A	PETDHIHIKWRIRSD	9.33333	1	8.33333	0	0	0	1	0	0.176093	0.5366	1	1	Omrix	Random
117	A	PGEELLVWYNGEDNP	58	27.6667	30.3333	0	0	0	1	0	0.217787	0.2052	5	2	Octagam	Human	PRDM2	PRDM2_HUMAN	132	PR domain zinc finger protein 2
131	A	QTDMKTKGSLLWVLD	21	15.6667	5.33333	0	0	0	1	0	0.323046	0.7707	1	1	Sclavo	Human	MSH3	MSH3_HUMAN	551	DNA mismatch repair protein Msh3
132	A	QTIECHNCKLFTCID	11	1	10	0	0	0	1	0	0.308322	0.11	3	1	Omrix	Human		ENK14_HUMAN	225	HERV-K_16p3.3 provirus ancestral Env polyprotein
137	A	RHDCPVCLPLKNAGD	145.333	52.6667	92.6667	0	0	0	1	0	0.152513	0.281	1	0	Omrix	Human	EP300	EP300_HUMAN	408	Histone acetyltransferase p300
138	A	RHEMVANPSVICSHL	34.6667	18	16.6667	0	0	0	1	0	0.280456	0.7275	2	0	Sclavo	Mutation	ZNF93	ZNF93_HUMAN		Zinc finger protein 93
143	A	RSKRSSPKSRKGKKK	39.3333	15	24.3333	0	0	0	1	0	0.596161	0.4463	0	0	Octagam	Human	PRDM2	PRDM2_HUMAN	160	PR domain zinc finger protein 2
145	A	SEGPPLRLWRSVIEV	2	1	1	0	0	0	1	0	0.364092	0.5654	2	1	Octagam	Human	DLC1	RHG07_HUMAN	1360	Rho GTPase-activating protein 7
148	A	SHRNSVCSLFAQKHT	153	133	20	0	0	0	1	0	0.327476	0.6262	2	1	Sclavo	Mutation	MLH1	MLH1_HUMAN		DNA mismatch repair protein Mlh1
149	A	SIQRKLGLCEFPDND	47.3333	23.3333	24	0	0	0	1	0	0.42844	0.4083	3	1	Octagam	Human	MSH2	MSH2_HUMAN	168	DNA mismatch repair protein Msh2
153	A	SVFGQIENHLRKLPD	86.6667	79.6667	7	0	0	0	1	0	0.337385	0.686	3	1	Sclavo	Human	MSH3	MSH3_HUMAN	606	DNA mismatch repair protein Msh3
156	A	TAPFEKMIVSRQHWP	5	1.66667	3.33333	0	0	0	1	0	0.0978876	0.6346	2	2	Omrix	Random
159	A	THPFLYLSLEISPQN	12.3333	11.3333	1	0	0	0	1	0	0.346108	0.7588	3	2	Omrix	Human	MLH1	MLH1_HUMAN	288	DNA mismatch repair protein Mlh1
160	A	THSSVQAGGWRKLPP	10.6667	1	9.66667	0	0	0	1	0	0.213667	0.2553	1	1	Sclavo	Human	APC	APC_HUMAN	2495	Adenomatous polyposis coli protein
161	A	TLQFGSRSLQPNTWH	6.66667	2	4.66667	0	0	0	1	0	0.146251	0.5019	3	2	Omrix	Random
164	A	VKNHMWIFVNALIEN	2.33333	1	1.33333	0	0	0	1	0	0.389267	0.6726	4	2	Omrix	Human	TOP2A	TOP2A_HUMAN	356	DNA topoisomerase 2-alpha
165	A	VLLHQQAKFGRNGSD	14.6667	1	13.6667	0	0	0	1	0	0.371197	0.6675	3	1	Omrix	Human	LTF	TRFL_HUMAN	631	Lactotransferrin
166	A	VLLKAENSHSHSDYI	67	1	66	0	0	0	1	0	0.627964	0.4774	2	1	Octagam	Human	PTPRN2	PTPR2_HUMAN	787	Receptor-type tyrosine-protein phosphatase N2
175	A	WNTSDFCITPQIYNE	59	1	58	0	0	0	1	0	0.718615	0.4059	4	3	Intratect	Human		ENK1_HUMAN	552	HERV-K_12q14.1 provirus ancestral Env polyprotein
178	A	YEKKETQVFCKVMDD	114	66.6667	47.3333	0	0	0	1	0	0.209705	0.3003	3	2	Intratect	Mutation	MSH3	MSH3_HUMAN		DNA mismatch repair protein Msh3
179	A	YHVGQAGLELLASLD	47.3333	1	46.3333	0	0	0	1	0	0.164469	0.5448	2	1	LFB	Neo
180	A	YQQHWILVTCQALGE	49	5.33333	43.6667	0	0	0	1	0	0.435981	0.6453	4	2	LFB	Human	NUP210	PO210_HUMAN	703	Nuclear pore membrane glycoprotein 210
183	B	AAGFFSARGHRPLDA	36.3333	1.33333	35	0	0	1	n.a.	n.a.	0.182444	0.7478	0	2	Omrix	Human
184	B	AAGSHWISGHFSFAT	17	1.33333	15.6667	0	0	1	n.a.	n.a.	0.547325	0.6546	0	3	Omrix	Random
185	B	AAGVKGHRGYPGLDA	43	1.33333	41.6667	0	0	1	n.a.	n.a.	0.187153	0.4883	0	1	IVIG-mix	Human
186	B	AAHLLKDTGPIWLFN	80.3333	1	79.3333	0	0	1	n.a.	n.a.	0.56641	0.5579	1	2	Omrix	Random
187	B	AAPRVHSRPRRRPRP	42.6667	42	0.666667	0	0	1	n.a.	n.a.	0.114281	0.7168	0	0	Octagam	Neo
188	B	AASMHFMWRLLAPPV	74	21	53	0	0	1	n.a.	n.a.	0.353259	0.7667	0	2	Sclavo	Neo
189	B	AATLLLALLSCCLTV	22.3333	1	21.3333	0	0	1	n.a.	n.a.	0.702501	0.6224	0	0	Omrix	Human	TNFSF13B	TN13B_HUMAN	49	Tumor necrosis factor ligand superfamily member 13B
190	B	AAVHRGHEEHPAELW	70	1	69	0	0	1	n.a.	n.a.	0.110894	0.115	3	1	Omrix	Random
191	B	ACQCVNLIWLKIQKY	31.6667	3.33333	28.3333	0	0	1	n.a.	n.a.	0.156939	0.7057	3	2	Octagam	Neo
192	B	ADSGHTFRYAKKHWA	10	2	8	0	0	1	n.a.	n.a.	0.144372	0.5007	0	3	Omrix	Random
193	B	ADWYNEKGGMALALA	31	2.33333	28.6667	0	0	1	n.a.	n.a.	0.150834	0.7627	2	2	LFB	Human	TROVE2	RO60_HUMAN	153	60 kDa SS-A/Ro ribonucleoprotein
194	B	AEDFIFMVKNKVNIF	24.3333	1.66667	22.6667	0	0	1	n.a.	n.a.	0.552284	0.7726	3	3	Omrix	Random
195	B	AEEWPFKCEFLCAAF	10.6667	1.33333	9.33333	0	0	1	n.a.	n.a.	0.75609	0.4889	3	4	Octagam	Mutation	PRDM2	PRDM2_HUMAN		PR domain zinc finger protein 2
196	B	AEGQRPGFGYGGRAS	52	7	45	0	0	1	n.a.	n.a.	0.42024	0.1878	2	2	LFB	Human	MBP	MBP_HUMAN	252	Myelin basic protein
197	B	AEKYPSWLFSFIAQR	23.6667	9.66667	14	0	0	1	n.a.	n.a.	0.545956	0.5169	2	4	Omrix	Random
198	B	AELYRRKDFSAYT	8.33333	1	7.33333	0	0	1	n.a.	n.a.	0.250825	0.3761	1	3	Omrix	Human	LHCGR	LSHR_HUMAN	648	Lutropin-choriogonadotropic hormone receptor
199	B	AEMPAGGWIFIRWIL	9	1.33333	7.66667	0	0	1	n.a.	n.a.	0.75609	0.2329	1	3	Omrix	Random
200	B	AFANHSGRPFRPNGL	17.6667	11	6.66667	0	0	1	n.a.	n.a.	0.208851	0.4303	2	2	Sclavo	Human	CYP2D6	CP2D6_HUMAN	163	Cytochrome P450 2D6
201	B	AFDLPSYTSHHTWMN	21	4	17	0	0	1	n.a.	n.a.	0.244832	0.4016	1	3	Omrix	Random
202	B	AFFKQIMCLRKAVLI	9.33333	1	8.33333	0	0	1	n.a.	n.a.	0.511241	0.7746	1	2	Octagam	Neo
203	B	AFLHALRPWSDRAMF	6	3.33333	2.66667	0	0	1	n.a.	n.a.	0.629629	0.6727	0	3	Omrix	Random
204	B	AFLSGRSRPLRFR	7	2	5	0	0	1	n.a.	n.a.	0.211564	0.8499	0	2	Omrix	Human	ALDH3A2	AL3A2_HUMAN	11	Fatty aldehyde dehydrogenase
205	B	AFPVTSCLICVVDTC	28	4.66667	23.3333	0	0	1	n.a.	n.a.	0.183892	0.3087	0	1	Omrix	Human	KLHL7	KLHL7_HUMAN	563	Kelch-like protein 7
206	B	AFWLALLLTGARQTL	36	19.3333	16.6667	0	0	1	n.a.	n.a.	0.367478	0.6782	1	2	Octagam	Mutation	APC	APC_HUMAN		Adenomatous polyposis coli protein
207	B	AGFGSRSLYGLGG	10.3333	1	9.33333	0	0	1	n.a.	n.a.	0.16377	0.4967	0	2	Omrix	Human	KRT6A	K2C6A_HUMAN	54	Keratin, type II cytoskeletal 6A
208	B	AGFNDSFIQEISKMY	75.6667	1.66667	74	0	0	1	n.a.	n.a.	0.373798	0.5358	3	3	Omrix	Human	SEPSECS	SPCS_HUMAN	296	O-phosphoseryl-tRNA(Sec) selenium transferase
209	B	AGGIHYEMCIECPPT	83	64	19	0	0	1	n.a.	n.a.	0.0882432	0.1913	2	1	Intratect	Human	PTPN12	PTN12_HUMAN	728	Tyrosine-protein phosphatase non-receptor type 12
210	B	AGKLLVVPMDGSHWF	17.6667	1	16.6667	0	0	1	n.a.	n.a.	0.559864	0.506	0	2	Omrix	Human	UGT1A8	UD18_HUMAN	25	UDP-glucuronosyltransferase 1-8
211	B	AGLLAVMAQMGCYVP	108	73.3333	34.6667	0	0	1	n.a.	n.a.	0.552284	0.6947	1	1	Octagam	Human	MSH6	MSH6_HUMAN	1147	DNA mismatch repair protein Msh6
212	B	AGPMMYSNMSIWR	10.6667	3.66667	7	0	0	1	n.a.	n.a.	0.299934	0.4913	1	2	Omrix	Random
213	B	AGQEDYDRLRPLSYP	6.33333	2.66667	3.66667	0	0	1	n.a.	n.a.	0.117883	0.5858	2	2	Omrix	Human	RHOQ	RHOQ_HUMAN	65	Rho-related GTP-binding protein RhoQ
214	B	AGSHTLQRMYGCDLG	35	1	34	0	0	1	n.a.	n.a.	0.100543	0.6993	1	1	Omrix	Human	HLA-C	1C02_HUMAN	114	HLA class I histocompatibility antigen, Cw-2 alpha chain
215	B	AGSHTLQRMYGCDVG	6	1	5	0	0	1	n.a.	n.a.	0.137527	0.7089	1	1	Omrix	Human	HLA-B	1B38_HUMAN	114	HLA class I histocompatibility antigen, B-38 alpha chain
216	B	AGWSVIDYFIPMLFL	94	4	90	0	0	1	n.a.	n.a.	0.569865	0.569	0	4	Omrix	Random
217	B	AGYMEGGMVGLWHTQ	50	1	49	0	0	1	n.a.	n.a.	0.182857	0.643	2	2	Omrix	Random
218	B	AHEAEQWRAYLEGRC	9	4.33333	4.66667	0	0	1	n.a.	n.a.	0.134825	0.1474	4	2	Omrix	Human	HLA-A	1A26_HUMAN	174	HLA class I histocompatibility antigen, A-26 alpha chain
219	B	AHFQHGHHTSLLHKA	5.33333	1	4.33333	0	0	1	n.a.	n.a.	0.446249	0.717	1	1	Omrix	Random
220	B	AHWIIFPPTKHYPVM	30.3333	2	28.3333	0	0	1	n.a.	n.a.	0.415316	0.5939	0	3	Omrix	Random
221	B	AILDFWRVLFKDYNL	79.3333	1	78.3333	0	0	1	n.a.	n.a.	0.597338	0.539	1	4	LFB	Human	AIRE	AIRE_HUMAN	73	Autoimmune regulator
222	B	AILPALSRCFELNTF	38.6667	4	34.6667	0	0	1	n.a.	n.a.	0.567262	0.6085	2	2	Omrix	Human	PRAMEF5	PRAM5_HUMAN	369	PRAME family member 5
223	B	AIMNNMSLIIHRSCV	25.6667	11	14.6667	0	0	1	n.a.	n.a.	0.434342	0.6787	2	0	Octagam	Human	UGT1A5	UD15_HUMAN	115	UDP-glucuronosyltransferase 1-5
224	B	AIMNNVSLALHRCCV	29.3333	1.66667	27.6667	0	0	1	n.a.	n.a.	0.411114	0.7878	2	0	Sclavo	Human	UGT1A4	UD14_HUMAN	115	UDP-glucuronosyltransferase 1-4
225	B	AIMYEETTYSKKKII	92.6667	21.6667	71	0	0	1	n.a.	n.a.	0.50758	0.4168	2	2	Intratect	Human	MSH6	MSH6_HUMAN	842	DNA mismatch repair protein Msh6
226	B	AINKPLSEKMMLFGM	130	78.3333	51.6667	0	0	1	n.a.	n.a.	0.282949	0.621	2	1	Omrix	Human	CYP1A2	CP1A2_HUMAN	439	Cytochrome P450 1A2
227	B	AIVALSTFIDYLR	81.3333	9.66667	71.6667	0	0	1	n.a.	n.a.	0.516523	0.5836	0	2	Omrix	Random
228	B	AIYPPCGRRKIILSD	7.33333	2.33333	5	0	0	1	n.a.	n.a.	0.654552	0.3323	0	1	Omrix	Human	TEAD1	TEAD1_HUMAN	48	Transcriptional enhancer factor TEF-1
229	B	AKHDVSYDLAMLPHA	9.33333	1	8.33333	0	0	1	n.a.	n.a.	0.226345	0.5329	0	1	Omrix	Random
230	B	AKLIGKYLMGDLLGE	71.3333	18	53.3333	0	0	1	n.a.	n.a.	0.31085	0.5557	1	1	Sclavo	Human	STK11	STK11_HUMAN	43	Serine/threonine-protein kinase 11
231	B	ALDYLLAQEEGVCGK	63.3333	17.6667	45.6667	0	0	1	n.a.	n.a.	0.38161	0.5941	3	1	Intratect	Human	ERV3	ENR1_HUMAN	553	HERV-R_7q21.2 provirus ancestral Env polyprotein
232	B	ALGGCVFYLKKCLID	23	13.3333	9.66667	0	0	1	n.a.	n.a.	0.638438	0.4925	0	2	LFB	Human	MSH6	MSH6_HUMAN	683	DNA mismatch repair protein Msh6
233	B	ALKYARDYMGFVHQT	12	6	6	0	0	1	n.a.	n.a.	0.604736	0.6045	1	3	Omrix	Random
234	B	ALNAHTFLRNGGHFV	15.6667	7	8.66667	0	0	1	n.a.	n.a.	0.316975	0.7829	2	2	Omrix	Human	FBL	FBRL_HUMAN	247	rRNA 2'-O-methyltransferase fibrillarin
235	B	ALRNLMANRPAKYKD	146	64	82	0	0	1	n.a.	n.a.	0.392827	0.7635	2	1	Intratect	Human	APC	APC_HUMAN	725	Adenomatous polyposis coli protein
236	B	ALYDICFRTLKLTTP	76.6667	4.33333	72.3333	0	0	1	n.a.	n.a.	0.698876	0.6409	0	2	Omrix	Human	TUBB4	TBB4_HUMAN	206	Tubulin beta-4 chain
237	B	ALYSHKPEVAQYTHT	102.667	51.6667	51	0	0	1	n.a.	n.a.	0.212628	0.543	2	2	Intratect	Human	HNF1A	HNF1A_HUMAN	501	Hepatocyte nuclear factor 1-alpha
238	B	ALYTLNFLNIYRNQT	20	1	19	0	0	1	n.a.	n.a.	0.568989	0.661	4	3	Intratect	Human		POK7_HUMAN	778	HERV-K_1q23.3 provirus ancestral Pol protein
239	B	AMARLNEDVVAFEFR	6.66667	3	3.66667	0	0	1	n.a.	n.a.	0.384526	0.5002	3	2	Omrix	Random
240	B	AMLSCDMDGSRHFPE	51	20.3333	30.6667	0	0	1	n.a.	n.a.	0.636608	0.3443	1	1	Sclavo	Human	SOX13	SOX13_HUMAN	403	Transcription factor SOX-13
241	B	AMPKGKSHKPFRVKK	96.6667	62.3333	34.3333	0	0	1	n.a.	n.a.	0.621587	0.5149	0	1	Intratect	Human	APC	APC_HUMAN	1731	Adenomatous polyposis coli protein
242	B	AMWKGVLRPGTALVL	14.6667	3.66667	11	0	0	1	n.a.	n.a.	0.516031	0.7018	0	1	Omrix	Human	EPPK1	EPIPL_HUMAN	2248	Epiplakin
243	B	AMYKYRNRDEGSYQV	27.6667	3.66667	24	0	0	1	n.a.	n.a.	0.301272	0.2507	3	3	Omrix	Human	NRXN2	NRX2A_HUMAN	1656	Neurexin-2-alpha
244	B	ANFRSFIFRVRVKVE	5	1	4	0	0	1	n.a.	n.a.	0.141662	0.537	2	3	IVIG-mix	Human	RPA1	RFA1_HUMAN	565	Replication protein A 70 kDa DNA-binding subunit
245	B	ANGDVFETFMFPCQH	66.3333	33.3333	33	0	0	1	n.a.	n.a.	0.27279	0.3452	3	3	Omrix	Human	PRDM2	PRDM2_HUMAN	350	PR domain zinc finger protein 2
246	B	ANMYDSWSLWQPEAA	67.6667	2.66667	65	0	0	1	n.a.	n.a.	0.240268	0.4572	3	3	Omrix	Random
247	B	ANYSVKKCIFLLFIN	29.6667	8.66667	21	0	0	1	n.a.	n.a.	0.490804	0.4779	2	3	Intratect	Human	MLH1	MLH1_HUMAN	249	DNA mismatch repair protein Mlh1
248	B	APFSFRSLFGLDD	28.3333	2.66667	25.6667	0	0	1	n.a.	n.a.	0.519028	0.6679	0	3	Omrix	Human	TMPRSS3	TMPS3_HUMAN	11	Transmembrane protease serine 3
249	B	APLTHQLYRDTRDFN	2	1	1	0	0	1	n.a.	n.a.	0.157853	0.4187	2	2	Omrix	Random
250	B	APNHNRLQPSKRLWR	44.3333	1	43.3333	0	0	1	n.a.	n.a.	0.220178	0.531	3	1	Omrix	Random
251	B	APRVHSRPRRRPRPR	31	13	18	0	0	1	n.a.	n.a.	0.461815	0.7013	0	0	Intratect	Neo
252	B	APSHFRWCVRVSQWI	85	4	81	0	0	1	n.a.	n.a.	0.453955	0.6073	1	3	Intratect	Neo
253	B	APWVVYFTELNMHEG	68.3333	2.66667	65.6667	0	0	1	n.a.	n.a.	0.306929	0.4841	3	3	Omrix	Random
254	B	AQCPAPLSYVPRILL	85.3333	1	84.3333	0	0	1	n.a.	n.a.	0.561458	0.6512	1	1	LFB	Human	UGT1A8	UD18_HUMAN	181	UDP-glucuronosyltransferase 1-8
255	B	AQQPTLHYTEVYVYG	23.6667	1	22.6667	0	0	1	n.a.	n.a.	0.548018	0.4301	3	3	Omrix	Random
256	B	AQQRMFWTGPATPGM	37.3333	21.3333	16	0	0	1	n.a.	n.a.	0.676841	0.6693	2	2	Omrix	Random
257	B	ARDWVSYKIIPYDKD	42	3.33333	38.6667	0	0	1	n.a.	n.a.	0.0897636	0.3419	0	3	Omrix	Random
258	B	ARGIACHYLEEGAQC	37.6667	1	36.6667	0	0	1	n.a.	n.a.	0.234062	0.308	3	1	IVIG-mix	Human	UGT1A8	UD18_HUMAN	169	UDP-glucuronosyltransferase 1-8
259	B	ARIGRILRLIKGAKG	46.6667	4.33333	42.3333	0	0	1	n.a.	n.a.	0.122873	0.7136	0	0	Omrix	Human	SCN2A	SCN2A_HUMAN	1631	Sodium channel protein type 2 subunit alpha
260	B	ARKPSQLPVYKLLPS	75.6667	52.3333	23.3333	0	0	1	n.a.	n.a.	0.47629	0.5171	1	1	Intratect	Human	APC	APC_HUMAN	1606	Adenomatous polyposis coli protein
261	B	ARPSKHSVGSERRYS	6.33333	1	5.33333	0	0	1	n.a.	n.a.	0.0865538	0.4954	1	1	LFB	Human	PTPRN2	PTPR2_HUMAN	126	Receptor-type tyrosine-protein phosphatase N2
262	B	ARRHYRFIHGIGRSG	68.3333	1.66667	66.6667	0	0	1	n.a.	n.a.	0.202885	0.7574	0	2	LFB	Human	SEPSECS	SPCS_HUMAN	85	O-phosphoseryl-tRNA(Sec) selenium transferase
263	B	ARRLLRSSINSLREL	43.6667	11	32.6667	0	0	1	n.a.	n.a.	0.638438	0.8216	2	0	Intratect	Mutation	MSH6	MSH6_HUMAN		DNA mismatch repair protein Msh6
264	B	ARSLWRLETLRVA	17.3333	3.66667	13.6667	0	0	1	n.a.	n.a.	0.478229	0.7979	1	1	Omrix	Human	RYR2	RYR2_HUMAN	269	Ryanodine receptor 2
265	B	ARVAEQLRAYLEGLC	10	3.66667	6.33333	0	0	1	n.a.	n.a.	0.103017	0.5258	3	1	Omrix	Human	HLA-B	1B57_HUMAN	174	HLA class I histocompatibility antigen, B-57 alpha chain
266	B	ARYSETRFHAHIYME	3.33333	1.33333	2	0	0	1	n.a.	n.a.	0.820152	0.4197	2	3	Omrix	Random
267	B	ASELVVTYFSVGKKF	115.667	29	86.6667	0	0	1	n.a.	n.a.	0.299131	0.6179	1	3	Sclavo	Neo
268	B	ASYLSFIKILLKRGG	66.6667	1	65.6667	0	0	1	n.a.	n.a.	0.413677	0.7279	0	2	Omrix	Human		POK4_HUMAN	13	HERV-K_6q14.1 provirus ancestral Gag-Pol polyprotein
269	B	ATEEIYIIMQSCW	11.5	1.33333	10.1667	0	0	1	n.a.	n.a.	0.644157	0.3564	3	2	Omrix	Human	FLT3	FLT3_HUMAN	914	FL cytokine receptor
270	B	ATEKEFFFVKVLIHC	71.3333	5	66.3333	0	0	1	n.a.	n.a.	0.226216	0.5155	2	3	Sclavo	Neo
271	B	ATKREIYFDDWPNVD	5	2	3	0	0	1	n.a.	n.a.	0.144196	0.2168	2	3	Omrix	Random
272	B	ATSLTQRSFHSPRMK	149.333	55.6667	93.6667	0	0	1	n.a.	n.a.	0.419545	0.4396	1	1	LFB	Neo
273	B	ATVMDVKPVDYREYG	4	1	3	0	0	1	n.a.	n.a.	0.328376	0.4719	1	2	Omrix	Human	RPA1	RFA1_HUMAN	589	Replication protein A 70 kDa DNA-binding subunit
274	B	ATWWAYESFPSDYGI	99	2	97	0	0	1	n.a.	n.a.	0.423433	0.6039	1	5	Omrix	Random
275	B	AVHKAWSFTMWEFGY	10.6667	1	9.66667	0	0	1	n.a.	n.a.	0.343108	0.5588	1	5	Omrix	Random
276	B	AVKTSRSGYLQRCII	69.6667	3.33333	66.3333	0	0	1	n.a.	n.a.	0.160912	0.8025	1	1	Sclavo	Human	POLR1A	RPA1_HUMAN	979	DNA-directed RNA polymerase I subunit RPA1
277	B	AVLAGGLYEYVFCPD	48	12.6667	35.3333	0	0	1	n.a.	n.a.	0.646144	0.4255	1	3	Sclavo	Human	AQP4	AQP4_HUMAN	241	Aquaporin-4
278	B	AVRIRPHLHLMPRGR	84.6667	17	67.6667	0	0	1	n.a.	n.a.	0.580094	0.559	0	0	Sclavo	Mutation	APC	APC_HUMAN		Adenomatous polyposis coli protein
279	B	AVRLGHMACMVENEC	40.6667	18.3333	22.3333	0	0	1	n.a.	n.a.	0.352251	0.5281	3	0	Omrix	Human	MSH6	MSH6_HUMAN	1261	DNA mismatch repair protein Msh6
280	B	AWKTKPVYSAKHMYR	78.3333	1.66667	76.6667	0	0	1	n.a.	n.a.	0.429978	0.6764	0	3	Omrix	Random
281	B	AWNIPDPHVGRHWQD	2.33333	1.33333	1	0	0	1	n.a.	n.a.	0.0989653	0.468	2	2	Omrix	Random
282	B	AWYVAACRANVKSGA	16	2	14	0	0	1	n.a.	n.a.	0.173206	0.6469	1	2	Omrix	Human	PPFIA3	LIPA3_HUMAN	855	Liprin-alpha-3
283	B	AYAHIQTPFHNMYDN	5	1.33333	3.66667	0	0	1	n.a.	n.a.	0.201174	0.6221	3	3	Omrix	Random
284	B	AYEFMTGRWIIAVMT	29.3333	2	27.3333	0	0	1	n.a.	n.a.	0.43723	0.7226	1	3	Omrix	Random
285	B	AYFGQKDSVCGVSEC	35.6667	8.66667	27	0	0	1	n.a.	n.a.	0.0979783	0.485	2	2	Omrix	Human	POLR3A	RPC1_HUMAN	1332	DNA-directed RNA polymerase III subunit RPC1
286	B	AYGTGYFGQGRGGGG	23.6667	4	19.6667	0	0	1	n.a.	n.a.	0.135407	0.3493	1	3	Omrix	Human	DHX9	DHX9_HUMAN	1255	ATP-dependent RNA helicase A
287	B	AYMEDHLRNRDRLAK	100	1	99	0	0	1	n.a.	n.a.	0.571643	0.3335	2	1	Omrix	Human	PTPRN	PTPRN_HUMAN	697	Receptor-type tyrosine-protein phosphatase-like N
288	B	AYQYWPLAELQYRPP	30	1	29	0	0	1	n.a.	n.a.	0.267531	0.433	3	4	Omrix	Human		GAK10_HUMAN	209	HERV-K_5q33.3 provirus ancestral Gag polyprotein
289	B	AYYDVDYEKNAKGSN	146.667	96.6667	50	0	0	1	n.a.	n.a.	0.111776	0.2964	3	3	Omrix	Human	PDIA3	PDIA3_HUMAN	263	Protein disulfide-isomerase A3
290	B	CCCLGHMACMVENEC	135.667	38.3333	97.3333	0	0	1	n.a.	n.a.	0.109614	0.4588	3	0	Intratect	Human
291	B	CCETTCCRTTCFQPT	33	1.33333	31.6667	0	0	1	n.a.	n.a.	0.0830106	0.103	2	1	Omrix	Human	KRTAP9-7	KRA97_HUMAN	144	Keratin-associated protein 9-7
292	B	CCLFHESGMPFTSSE	4.66667	1	3.66667	0	0	1	n.a.	n.a.	0.326523	0.6298	2	2	Sclavo	Human	ZNF416	ZN416_HUMAN	161	Zinc finger protein 416
293	B	CCVELLHNEALIRHL	8	2	6	0	0	1	n.a.	n.a.	0.404706	0.8477	3	0	Octagam	Human	UGT1A4	UD14_HUMAN	127	UDP-glucuronosyltransferase 1-4
294	B	CCYGDLLNYLRSK	14.3333	2	12.3333	0	0	1	n.a.	n.a.	0.131553	0.6639	1	2	Omrix	Human	FLT3	FLT3_HUMAN	694	FL cytokine receptor
295	B	CDCKRNSDVMDCV	24.3333	3	21.3333	0	0	1	n.a.	n.a.	0.0800058	0.2407	1	0	Omrix	Human	CACNA2D1	CA2D1_HUMAN	839	Voltage-dependent calcium channel subunit alpha-2/delta-1
296	B	CDCLQGFQLTHSLGG	82	5.33333	76.6667	0	0	1	n.a.	n.a.	0.578148	0.6975	2	1	Sclavo	Human	TUBB4	TBB4_HUMAN	127	Tubulin beta-4 chain
297	B	CDGIGGAMHKAMLMA	16.6667	4.33333	12.3333	0	0	1	n.a.	n.a.	0.198602	0.5547	0	0	Intratect	Human		POK4_HUMAN	513	HERV-K_6q14.1 provirus ancestral Gag-Pol polyprotein
298	B	CDISRQLRVSHGCVS	5.33333	1	4.33333	0	0	1	n.a.	n.a.	0.331794	0.5532	1	0	Omrix	Human	PAX5	PAX5_HUMAN	52	Paired box protein Pax-5
299	B	CEDKTLAFKMNGYIS	142.667	74	68.6667	0	0	1	n.a.	n.a.	0.198523	0.5195	2	2	Intratect	Human	MLH1	MLH1_HUMAN	233	DNA mismatch repair protein Mlh1
300	B	CEMYGLTNDHYSITL	33.3333	25	8.33333	0	0	1	n.a.	n.a.	0.538768	0.5087	2	2	LFB	Human	APC	APC_HUMAN	483	Adenomatous polyposis coli protein
301	B	CFGDSGGPLICDGII	60.3333	1	59.3333	0	0	1	n.a.	n.a.	0.0964017	0.4935	0	1	Omrix	Human	PRTN3	PRTN3_HUMAN	199	Myeloblastin
302	B	CFGMKSPEEMRQQAH	104.333	5.33333	99	0	0	1	n.a.	n.a.	0.132416	0.4672	4	1	LFB	Human	POLR3A	RPC1_HUMAN	19	DNA-directed RNA polymerase III subunit RPC1
303	B	CFMELGISLCVLFVK	12.3333	8.33333	4	0	0	1	n.a.	n.a.	0.636608	0.5598	1	2	Octagam	Mutation	PRDM2	PRDM2_HUMAN		PR domain zinc finger protein 2
304	B	CFRTLKLTTPTYGDL	21.6667	2	19.6667	0	0	1	n.a.	n.a.	0.132478	0.702	0	2	LFB	Human	TUBB4	TBB4_HUMAN	211	Tubulin beta-4 chain
305	B	CGGFLVREDFVLTAA	91.6667	1	90.6667	0	0	1	n.a.	n.a.	0.299744	0.6805	1	2	IVIG-mix	Human	CTSG	CATG_HUMAN	49	Cathepsin G
306	B	CGGYTLKVLMENKFL	60	1	59	0	0	1	n.a.	n.a.	0.324954	0.5765	2	2	Omrix	Human	SP100	SP100_HUMAN	661	Nuclear autoantigen Sp-100
307	B	CHFPAGTSRPGTGLR	35	13.6667	21.3333	0	0	1	n.a.	n.a.	0.491555	0.3819	0	1	Omrix	Human	AIRE	AIRE_HUMAN	457	Autoimmune regulator
308	B	CHIMLSQEEKKQFLD	6.66667	1	5.66667	0	0	1	n.a.	n.a.	0.361562	0.3645	4	1	Omrix	Human	POLR3A	RPC1_HUMAN	113	DNA-directed RNA polymerase III subunit RPC1
309	B	CHNCKLFTCIDATFN	25.6667	11.6667	14	0	0	1	n.a.	n.a.	0.243663	0.6229	2	2	Omrix	Human		ENK14_HUMAN	229	HERV-K_16p3.3 provirus ancestral Env polyprotein
310	B	CHQGKPLPMEFEAYI	8	1	7	0	0	1	n.a.	n.a.	0.299131	0.3726	3	2	Omrix	Human	UGT1A8	UD18_HUMAN	277	UDP-glucuronosyltransferase 1-8
311	B	CHQGKPVPMEFEAYI	33.3333	8.33333	25	0	0	1	n.a.	n.a.	0.340496	0.3882	3	2	Omrix	Human	UGT1A7	UD17_HUMAN	277	UDP-glucuronosyltransferase 1-7
312	B	CIARWGKAFTDPVGE	100.333	13	87.3333	0	0	1	n.a.	n.a.	0.157741	0.3987	1	2	Sclavo	Human	ERV3	ENR1_HUMAN	345	HERV-R_7q21.2 provirus ancestral Env polyprotein
313	B	CIFLLFINHRLVEST	15.6667	1.33333	14.3333	0	0	1	n.a.	n.a.	0.395323	0.7245	2	2	Sclavo	Human	MLH1	MLH1_HUMAN	256	DNA mismatch repair protein Mlh1
314	B	CKHGQCINTDGSYRC	92	3.33333	88.6667	0	0	1	n.a.	n.a.	0.518522	0.3892	2	1	Omrix	Human	FBN1	FBN1_HUMAN	2137	Fibrillin-1
315	B	CKRYWTKTIEKKLAN	104.667	28.6667	76	0	0	1	n.a.	n.a.	0.403099	0.6007	2	2	Omrix	Human	MSH6	MSH6_HUMAN	1003	DNA mismatch repair protein Msh6
316	B	CLCADPYELGDDGRT	45	23.3333	21.6667	0	0	1	n.a.	n.a.	0.318586	0.2084	1	1	Octagam	Human	TPO	PERT_HUMAN	823	Thyroid peroxidase
317	B	CLQPIFMNLLPWPIR	23.3333	3	20.3333	0	0	1	n.a.	n.a.	0.213462	0.7992	2	2	Sclavo	Mutation	MSH2	MSH2_HUMAN		DNA mismatch repair protein Msh2
318	B	CMDPRLEFEKVRQRI	33.6667	3	30.6667	0	0	1	n.a.	n.a.	0.550126	0.5744	3	1	LFB	Human	MLH3	MLH3_HUMAN	161	DNA mismatch repair protein Mlh3
319	B	CMVEMNVKTPARRLL	95.6667	16.3333	79.3333	0	0	1	n.a.	n.a.	0.399268	0.8476	2	0	Octagam	Mutation	MSH6	MSH6_HUMAN		DNA mismatch repair protein Msh6
320	B	CNVHKHEPLVLFCES	18.6667	1	17.6667	0	0	1	n.a.	n.a.	0.184272	0.5558	3	1	Omrix	Human	TRIM28	TIF1B_HUMAN	209	Transcription intermediary factor 1-beta
321	B	CPAVCVLMKLSFDEE	83.3333	26.3333	57	0	0	1	n.a.	n.a.	0.175301	0.5871	2	1	Sclavo	Human	APC	APC_HUMAN	447	Adenomatous polyposis coli protein
322	B	CPKTKVLCLWRRNGS	180.333	142.333	38	0	0	1	n.a.	n.a.	0.139138	0.5337	1	1	Omrix	Human	MADD	MADD_HUMAN	1489	MAP kinase-activating death domain protein
323	B	CQNIAFCFMELGISL	95	5.66667	89.3333	0	0	1	n.a.	n.a.	0.339036	0.66	3	2	Intratect	Mutation	PRDM2	PRDM2_HUMAN		PR domain zinc finger protein 2
324	B	CQSPPGLHHGRHTGG	89.6667	3	86.6667	0	0	1	n.a.	n.a.	0.20429	0.2642	1	0	IVIG-mix	Human
325	B	CRAIGESFIMKRGDS	78.6667	18.6667	60	0	0	1	n.a.	n.a.	0.142134	0.6159	1	1	Omrix	Human	ADAMTS13	ATS13_HUMAN	487	A disintegrin and metalloproteinase with thrombospondin motifs 13
326	B	CRPRPRTSGAPCRAG	108	28	80	0	0	1	n.a.	n.a.	0.0721116	0.3098	0	0	LFB	Neo
327	B	CRTLFSTHYHISRRL	48.6667	7	41.6667	0	0	1	n.a.	n.a.	0.539398	0.6796	0	2	LFB	Human
328	B	CSHLLHNKELMASLA	86.3333	4.66667	81.6667	0	0	1	n.a.	n.a.	0.131239	0.67	2	0	LFB	Human	UGT1A1	UD11_HUMAN	127	UDP-glucuronosyltransferase 1-1
329	B	CSLPQARLCLIVSRT	4.66667	1.33333	3.33333	0	0	1	n.a.	n.a.	0.244884	0.4769	1	0	Sclavo	Mutation	MSH3	MSH3_HUMAN		DNA mismatch repair protein Msh3
330	B	CTHNQTTYSVCDPGR	28.6667	1	27.6667	0	0	1	n.a.	n.a.	0.113394	0.1958	2	1	Intratect	Human	ERV3	ENR1_HUMAN	61	HERV-R_7q21.2 provirus ancestral Env polyprotein
331	B	CTPGMRKWWQIKSQN	78.3333	1.33333	77	0	0	1	n.a.	n.a.	0.338243	0.2493	3	2	Omrix	Human	MSH6	MSH6_HUMAN	406	DNA mismatch repair protein Msh6
332	B	CTPQSMKFTSCTRRA	151.333	60	91.3333	0	0	1	n.a.	n.a.	0.375933	0.6538	1	1	Omrix	Mutation	MLH1	MLH1_HUMAN		DNA mismatch repair protein Mlh1
333	B	CVCFFCSKLLVDSNN	34.6667	5.66667	29	0	0	1	n.a.	n.a.	0.216605	0.5685	2	2	Omrix	Human	POLR2A	RPB1_HUMAN	109	DNA-directed RNA polymerase II subunit RPB1
334	B	CVCKDKGQCFCDGAK	71	70.6667	0.333333	0	0	1	n.a.	n.a.	0.0831468	0.2682	1	1	Sclavo	Human	COL4A3	CO4A3_HUMAN	31	Collagen alpha-3(IV) chain
335	B	CVCVERSRHGRLHFV	41.6667	1	40.6667	0	0	1	n.a.	n.a.	0.193935	0.6712	1	1	Octagam	Human		NP12_HUMAN	59	HERV-K_1q22 provirus Np9 protein
336	B	CVCVERSRHRRLHFV	44.6667	1	43.6667	0	0	1	n.a.	n.a.	0.284662	0.8406	1	1	Omrix	Human		NP11_HUMAN	59	HERV-K_22q11.21 provirus Np9 protein
337	B	CVDGLFKEVKEKFKG	75	19	56	0	0	1	n.a.	n.a.	0.144505	0.5135	2	2	Intratect	Human	DLC1	RHG07_HUMAN	1328	Rho GTPase-activating protein 7
338	B	CVDSGRLPRVTWISM	212.667	137.333	75.3333	0	0	1	n.a.	n.a.	0.147465	0.462	0	1	Omrix	Human	TPO	PERT_HUMAN	838	Thyroid peroxidase
339	B	CVERSRHRRLHFVMC	21.6667	1	20.6667	0	0	1	n.a.	n.a.	0.284662	0.6757	1	1	LFB	Human		NP11_HUMAN	61	HERV-K_22q11.21 provirus Np9 protein
340	B	CVFYLKKCLIDQELL	19	1	18	0	0	1	n.a.	n.a.	0.130379	0.4509	2	2	Octagam	Human	MSH6	MSH6_HUMAN	687	DNA mismatch repair protein Msh6
341	B	CVLFVKKNLLFCAIC	88.6667	1	87.6667	0	0	1	n.a.	n.a.	0.260426	0.5591	1	2	Octagam	Mutation	PRDM2	PRDM2_HUMAN		PR domain zinc finger protein 2
342	B	CVLLSLYSDTKCCIK	98.3333	22	76.3333	0	0	1	n.a.	n.a.	0.640305	0.5831	0	1	Octagam	Mutation	MLH1	MLH1_HUMAN		DNA mismatch repair protein Mlh1
343	B	CVSLLLTCGFAEAGK	9	1	8	0	0	1	n.a.	n.a.	0.516031	0.4802	1	1	LFB	Human	UGT1A8	UD18_HUMAN	13	UDP-glucuronosyltransferase 1-8
344	B	CYDPKSSPGTWFEIH	44.3333	4	40.3333	0	0	1	n.a.	n.a.	0.413191	0.4086	1	3	Octagam	Human	ERV3	ENR1_HUMAN	81	HERV-R_7q21.2 provirus ancestral Env polyprotein
345	B	CYHKNLEDLGLEFVF	15	1	14	0	0	1	n.a.	n.a.	0.326776	0.5664	3	3	Omrix	Human	MLH3	MLH3_HUMAN	1277	DNA mismatch repair protein Mlh3
346	B	CYKVGKFYELYHMDA	43.6667	7.66667	36	0	0	1	n.a.	n.a.	0.317777	0.5853	1	4	Intratect	Human	MSH6	MSH6_HUMAN	426	DNA mismatch repair protein Msh6
347	B	CYKYWPDDTEVYG	4.33333	1	3.33333	0	0	1	n.a.	n.a.	0.264377	0.252	1	4	Omrix	Human	PTPRK	PTPRK_HUMAN	995	Receptor-type tyrosine-protein phosphatase kappa
348	B	DAEIAARELNIYCHL	120	38	82	0	0	1	n.a.	n.a.	0.303563	0.2527	3	1	Intratect	Human	MSH3	MSH3_HUMAN	262	DNA mismatch repair protein Msh3
349	B	DALINWTMPMDYRLA	23.6667	1	22.6667	0	0	1	n.a.	n.a.	0.30734	0.6935	1	2	Omrix	Random
350	B	DAMSRLARLAPVYLS	13.6667	1	12.6667	0	0	1	n.a.	n.a.	0.610019	0.8363	0	1	Omrix	Human	POLR3A	RPC1_HUMAN	678	DNA-directed RNA polymerase III subunit RPC1
351	B	DAMTFKERVWNHIVH	6	1	5	0	0	1	n.a.	n.a.	0.283424	0.4883	2	2	Intratect	Human	UGT1A10	UD110_HUMAN	199	UDP-glucuronosyltransferase 1-10
352	B	DDRLRMLTVQMGPPY	53.6667	2	51.6667	0	0	1	n.a.	n.a.	0.644157	0.8167	1	1	Omrix	Random
353	B	DDVNGMLNTAHMYWA	30	1.33333	28.6667	0	0	1	n.a.	n.a.	0.674082	0.7108	2	2	Omrix	Random
354	B	DFANLVFSGYRSQHR	48	38	10	0	0	1	n.a.	n.a.	0.393347	0.6549	2	3	Octagam	Mutation	MLH1	MLH1_HUMAN		DNA mismatch repair protein Mlh1
355	B	DFFEILRLFFPVIYD	54.3333	10	44.3333	0	0	1	n.a.	n.a.	0.618556	0.5317	1	5	Sclavo	Human	CNOT7	CNOT7_HUMAN	180	CCR4-NOT transcription complex subunit 7
356	B	DFLFPIDISLVKREH	25	6	19	0	0	1	n.a.	n.a.	0.108209	0.5602	1	2	Intratect	Human	DLC1	RHG07_HUMAN	474	Rho GTPase-activating protein 7
357	B	DFRHMHLNRYDPNEY	3	1	2	0	0	1	n.a.	n.a.	0.38717	0.6768	3	3	Omrix	Random
358	B	DFTITRTSDAFPFVM	9.66667	1	8.66667	0	0	1	n.a.	n.a.	0.453704	0.5783	0	3	Omrix	Random
359	B	DGDDLLHHHHVSGSR	35.6667	1	34.6667	0	0	1	n.a.	n.a.	0.492313	0.3856	0	0	IVIG-mix	Human
360	B	DGIDYASEFFIGDWR	3	1	2	0	0	1	n.a.	n.a.	0.156597	0.4133	1	4	Omrix	Random
361	B	DGKCAYRASYSDGKL	68	66.3333	1.66667	0	0	1	n.a.	n.a.	0.234927	0.544	0	2	Omrix	Human	MLH1	MLH1_HUMAN	121	DNA mismatch repair protein Mlh1
362	B	DGKYHVVRFTRSGGN	5.66667	2.33333	3.33333	0	0	1	n.a.	n.a.	0.14121	0.7221	1	2	Omrix	Human	NRXN2	NRX2A_HUMAN	1222	Neurexin-2-alpha
363	B	DGSHWLSMREVLREL	54.6667	42.3333	12.3333	0	0	1	n.a.	n.a.	0.451477	0.7405	2	1	Octagam	Human	UGT1A3	UD13_HUMAN	37	UDP-glucuronosyltransferase 1-3
364	B	DGTLCWSRFAQIRAE	7	5	2	0	0	1	n.a.	n.a.	0.291289	0.6068	2	2	Omrix	Human	PRAMEF5	PRAM5_HUMAN	423	PRAME family member 5
365	B	DHMWEPESIWDYPAK	38.6667	1.66667	37	0	0	1	n.a.	n.a.	0.361101	0.0671	2	3	Omrix	Random
366	B	DHRERAMMTMAVLSK	12	8	4	0	0	1	n.a.	n.a.	0.676841	0.7405	1	0	Intratect	Human		ENK6_HUMAN	666	HERV-K_8p23.1 provirus ancestral Env polyprotein
367	B	DHSLRPFATWNIRKQ	13.6667	1	12.6667	0	0	1	n.a.	n.a.	0.323046	0.6978	2	2	Omrix	Random
368	B	DIAAVRALNLFSGFC	87.6667	20	67.6667	0	0	1	n.a.	n.a.	0.23992	0.7663	1	2	Octagam	Mutation	MSH2	MSH2_HUMAN		DNA mismatch repair protein Msh2
369	B	DICEKYNLWLHVDAA	14.3333	1.33333	13	0	0	1	n.a.	n.a.	0.156557	0.5086	2	2	IVIG-mix	Human	GAD1	DCE1_HUMAN	361	Glutamate decarboxylase 1
370	B	DIGRKNTRVRLVFRV	4	1.33333	2.66667	0	0	1	n.a.	n.a.	0.251104	0.5534	1	1	Omrix	Human	NFATC2	NFAC2_HUMAN	534	Nuclear factor of activated T-cells, cytoplasmic 2
371	B	DILKRTKRFIFTLIA	41.6667	1	40.6667	0	0	1	n.a.	n.a.	0.473456	0.5928	0	2	Omrix	Human		ENK14_HUMAN	282	HERV-K_16p3.3 provirus ancestral Env polyprotein
372	B	DIYSTDYYRVGGR	7	2.66667	4.33333	0	0	1	n.a.	n.a.	0.10193	0.5325	0	3	Omrix	Human	NTRK1	NTRK1_HUMAN	674	High affinity nerve growth factor receptor
373	B	DKLAAATCHFLREEK	67.6667	1	66.6667	0	0	1	n.a.	n.a.	0.268201	0.4858	2	1	LFB	Human				ZNF
374	B	DKLSRALRYYYDKNI	4.33333	2	2.33333	0	0	1	n.a.	n.a.	0.394264	0.5459	1	3	Omrix	Human	FLI1	FLI1_HUMAN	333	Friend leukemia integration 1 transcription factor
375	B	DKMKRYKFFWLFLLS	8.66667	3	5.66667	0	0	1	n.a.	n.a.	0.549418	0.4843	0	5	Omrix	Random
376	B	DKWISTKYGVYMSWS	52.3333	3	49.3333	0	0	1	n.a.	n.a.	0.228466	0.6174	0	4	Omrix	Random
377	B	DLKQWWGSNRQTWAI	105	16	89	0	0	1	n.a.	n.a.	0.393477	0.3014	3	3	Omrix	Random
378	B	DLLGHPMTRAFITHA	51.3333	2	49.3333	0	0	1	n.a.	n.a.	0.47502	0.664	0	1	Octagam	Human	UGT1A1	UD11_HUMAN	359	UDP-glucuronosyltransferase 1-1
379	B	DLRQTVIWMGDRLMT	87	4.66667	82.3333	0	0	1	n.a.	n.a.	0.521082	0.7924	1	1	Sclavo	Human		ENK7_HUMAN	417	HERV-K_1q23.3 provirus ancestral Env polyprotein
380	B	DLSWPYDLTKAHIPM	15	2.33333	12.6667	0	0	1	n.a.	n.a.	0.344404	0.553	0	2	Omrix	Random
381	B	DMFPYNVPYYHPNME	27	2	25	0	0	1	n.a.	n.a.	0.541966	0.4549	3	4	Omrix	Random
382	B	DMHHHIQLIFCIFNR	17.3333	1.66667	15.6667	0	0	1	n.a.	n.a.	0.266204	0.5285	2	2	Omrix	Neo
383	B	DNEWPPERIIQYYGP	44.3333	1	43.3333	0	0	1	n.a.	n.a.	0.174236	0.2305	4	3	Intratect	Human	ERV3	ENR1_HUMAN	480	HERV-R_7q21.2 provirus ancestral Env polyprotein
384	B	DNFDYLTRDWSILGP	9	5.66667	3.33333	0	0	1	n.a.	n.a.	0.157782	0.6175	1	3	Omrix	Human	CACNA1D	CAC1D_HUMAN	1465	Voltage-dependent L-type calcium channel subunit alpha-1D
385	B	DNGPGYCSKAFQKFL	31.3333	1	30.3333	0	0	1	n.a.	n.a.	0.278479	0.3747	2	3	Intratect	Human		POK7_HUMAN	710	HERV-K_1q23.3 provirus ancestral Pol protein
386	B	DNLLNAWRTPYGASI	26.6667	4.33333	22.3333	0	0	1	n.a.	n.a.	0.587246	0.6974	2	2	Omrix	Human	TLE1	TLE1_HUMAN	719	Transducin-like enhancer protein 1
387	B	DPYMKQTRDYTNWKS	7.66667	2.66667	5	0	0	1	n.a.	n.a.	0.449303	0.2897	2	3	Omrix	Random
388	B	DPYVKIYLLPDRK	22.3333	1.66667	20.6667	0	0	1	n.a.	n.a.	0.266666	0.5615	0	2	Omrix	Human	SYT9	SYT9_HUMAN	257	Synaptotagmin-9
389	B	DQELLSMANFEEYIP	94.3333	13.3333	81	0	0	1	n.a.	n.a.	0.385598	0.5989	5	2	Octagam	Human	MSH6	MSH6_HUMAN	697	DNA mismatch repair protein Msh6
390	B	DRGMLDMCGFDTGAL	34.6667	1	33.6667	0	0	1	n.a.	n.a.	0.231833	0.6624	0	1	LFB	Human	TROVE2	RO60_HUMAN	513	60 kDa SS-A/Ro ribonucleoprotein
391	B	DRKEWLTNFMEDRRQ	70.6667	2	68.6667	0	0	1	n.a.	n.a.	0.281305	0.2809	4	2	Omrix	Human	TOP2B	TOP2B_HUMAN	681	DNA topoisomerase 2-beta
392	B	DRLMSLEHRFQLQCD	32	1	31	0	0	1	n.a.	n.a.	0.183933	0.5774	3	1	LFB	Human		ENK1_HUMAN	537	HERV-K_12q14.1 provirus ancestral Env polyprotein
393	B	DRSLERERGIGLGNY	74	59.3333	14.6667	0	0	1	n.a.	n.a.	0.0880896	0.7124	3	1	Omrix	Human	APC	APC_HUMAN	849	Adenomatous polyposis coli protein
394	B	DRSTKVLDFHHPHQL	37.6667	1	36.6667	0	0	1	n.a.	n.a.	0.634813	0.4353	1	1	Sclavo	Human	GAD1	DCE1_HUMAN	133	Glutamate decarboxylase 1
395	B	DSAMKTLRSKMGKWC	60	6	54	0	0	1	n.a.	n.a.	0.62472	0.7712	0	1	Omrix	Human	POTEE	POTEE_HUMAN	51	POTE ankyrin domain family member E
396	B	DSFDDNIRWITLALF	5.33333	2	3.33333	0	0	1	n.a.	n.a.	0.233621	0.8017	1	3	Omrix	Random
397	B	DSLPLTENFFLTNRY	86	5	81	0	0	1	n.a.	n.a.	0.820152	0.3714	3	3	Omrix	Mutation	APC	APC_HUMAN		Adenomatous polyposis coli protein
398	B	DTDTWLKYYDCDKYK	15.6667	1	14.6667	0	0	1	n.a.	n.a.	0.165704	0.2871	0	4	LFB	Human	ZNF84	ZNF84_HUMAN	172	Zinc finger protein 84
399	B	DTIVRVLATQFWMMF	5	1	4	0	0	1	n.a.	n.a.	0.433734	0.666	1	3	Omrix	Random
400	B	DTWLKYYDCDKYKES	50	2.33333	47.6667	0	0	1	n.a.	n.a.	0.165704	0.2534	1	4	Omrix	Human	ZNF84	ZNF84_HUMAN	174	Zinc finger protein 84
401	B	DVKVPPLYREEFERS	8.66667	1.66667	7	0	0	1	n.a.	n.a.	0.11221	0.3237	3	2	Omrix	Random
402	B	DVLLCLANYSRGGDG	78	22.6667	55.3333	0	0	1	n.a.	n.a.	0.210566	0.6997	1	1	Omrix	Human	MSH6	MSH6_HUMAN	1058	DNA mismatch repair protein Msh6
403	B	DVRLGLNQHYPSFKP	154.667	91.3333	63.3333	0	0	1	n.a.	n.a.	0.558297	0.4394	2	2	Octagam	Human	PRDM2	PRDM2_HUMAN	1286	PR domain zinc finger protein 2
404	B	DYCITPYAYNQDQHS	55.3333	5.33333	50	0	0	1	n.a.	n.a.	0.245804	0.3887	3	3	Omrix	Human		ENK14_HUMAN	381	HERV-K_16p3.3 provirus ancestral Env polyprotein
405	B	DYCRPTVQEERKIVI	3.66667	1	2.66667	0	0	1	n.a.	n.a.	0.107042	0.3747	3	1	Sclavo	Human	MSH3	MSH3_HUMAN	845	DNA mismatch repair protein Msh3
406	B	DYEDDKPTNYSERYS	186	94	92	0	0	1	n.a.	n.a.	0.0801905	0.1309	3	3	Sclavo	Human	APC	APC_HUMAN	1134	Adenomatous polyposis coli protein
407	B	DYRVSGGVSEMVFKA	33	32.6667	0.333333	0	0	1	n.a.	n.a.	0.598531	0.6546	1	2	Omrix	Human	PTPRZ1	PTPRZ_HUMAN	109	Receptor-type tyrosine-protein phosphatase zeta
408	B	DYRYAPSLWVRDK	15	1	14	0	0	1	n.a.	n.a.	0.356003	0.778	0	3	Omrix	Random
409	B	DYRYAPTLWVRDK	7	1	6	0	0	1	n.a.	n.a.	0.373587	0.7078	0	3	Omrix	Random
410	B	DYSDSFKIKHLGKGH	92.6667	2	90.6667	0	0	1	n.a.	n.a.	0.246069	0.3977	0	2	LFB	Human	BPI	BPI_HUMAN	67	Bactericidal permeability-increasing protein
411	B	DYSQNVAVRLGHMAC	91.6667	32.3333	59.3333	0	0	1	n.a.	n.a.	0.606029	0.8237	2	1	Intratect	Human	MSH6	MSH6_HUMAN	1255	DNA mismatch repair protein Msh6
412	B	DYVQSHSDNIRGHNY	3.66667	2.33333	1.33333	0	0	1	n.a.	n.a.	0.269455	0.5482	3	2	Omrix	Random
413	B	DYYEDSYEDISAYLL	7.33333	2.66667	4.66667	0	0	1	n.a.	n.a.	0.523183	0.71	2	4	Omrix	Human	F8	FA8_HUMAN	736	Coagulation factor VIII
414	B	DYYKRGDFIPGLRVD	35.6667	4.33333	31.3333	0	0	1	n.a.	n.a.	0.107591	0.5144	0	3	Sclavo	Human	PDHA1	ODPA_HUMAN	241	Pyruvate dehydrogenase E1 component subunit alpha, somatic form, mitochondrial
415	B	EAVSFHKEKKCLFVI	2	1	1	0	0	1	n.a.	n.a.	0.304405	0.5124	2	2	Sclavo	Mutation	PRDM2	PRDM2_HUMAN		PR domain zinc finger protein 2
416	B	ECIAVLDVLLCLANY	117.667	32.6667	85	0	0	1	n.a.	n.a.	0.541966	0.5325	2	1	Octagam	Human	MSH6	MSH6_HUMAN	1052	DNA mismatch repair protein Msh6
417	B	EDERWTNNFREYNLH	110	11.3333	98.6667	0	0	1	n.a.	n.a.	0.207602	0.2356	6	3	Sclavo	Human	MMP1	MMP1_HUMAN	199	Interstitial collagenase
418	B	EDMSFMLTRVYLIHD	23.6667	1.33333	22.3333	0	0	1	n.a.	n.a.	0.416816	0.8789	1	2	Omrix	Random
419	B	EDRVRGSFALIHLII	4.33333	3.33333	1	0	0	1	n.a.	n.a.	0.629629	0.5993	1	1	Sclavo	Mutation	APC	APC_HUMAN		Adenomatous polyposis coli protein
420	B	EDSILAVRKYFQRIT	8.33333	3.33333	5	0	0	1	n.a.	n.a.	0.367576	0.5969	2	2	Omrix	Human	IFNA4	IFNA4_HUMAN	137	Interferon alpha-4
421	B	EDYRVCMDFNIIRKD	53.3333	1	52.3333	0	0	1	n.a.	n.a.	0.119149	0.6478	2	2	IVIG-mix	Human	IARS	SYIC_HUMAN	331	Isoleucyl-tRNA synthetase, cytoplasmic
422	B	EEAPSLWLFRKSTRD	3	1	2	0	0	1	n.a.	n.a.	0.335136	0.5411	2	2	Omrix	Random
423	B	EEEGMMINISIGYHY	53.6667	1	52.6667	0	0	1	n.a.	n.a.	0.698876	0.6298	4	2	Omrix	Human		ENK1_HUMAN	145	HERV-K_12q14.1 provirus ancestral Env polyprotein
424	B	EEFKGFSYFGEDL	12.3333	1	11.3333	0	0	1	n.a.	n.a.	0.284261	0.4043	3	4	Omrix	Human	PRKCE	KPCE_HUMAN	723	Protein kinase C epsilon type
425	B	EEGVCGKFNLTNCCL	18	1.5	16.5	0	0	1	n.a.	n.a.	0.238177	0.5284	4	1	Sclavo	Human	ERV3	ENR1_HUMAN	561	HERV-R_7q21.2 provirus ancestral Env polyprotein
426	B	EEKEKDWYYAQLQNL	113.667	28.3333	85.3333	0	0	1	n.a.	n.a.	0.316804	0.4814	6	3	Sclavo	Human	APC	APC_HUMAN	151	Adenomatous polyposis coli protein
427	B	EELKNRYQSFGNNHF	65.3333	1	64.3333	0	0	1	n.a.	n.a.	0.192012	0.5813	6	3	Omrix	Human	UGT1A6	UD16_HUMAN	85	UDP-glucuronosyltransferase 1-6
428	B	EENEKLLKEYGFCIM	70.3333	1	69.3333	0	0	1	n.a.	n.a.	0.407702	0.6819	5	2	Omrix	Human	TOP1	TOP1_HUMAN	329	DNA topoisomerase 1
429	B	EEPPASNYIWYKVFD	3.66667	2.66667	1	0	0	1	n.a.	n.a.	0.273393	0.1318	3	4	Omrix	Random
430	B	EERRKYQEAELLKHL	47	3	44	0	0	1	n.a.	n.a.	0.426368	0.5181	5	1	LFB	Human	STMN4	STMN4_HUMAN	102	Stathmin-4
431	B	EEYGYIVTDQKPLSL	91	2.66667	88.3333	0	0	1	n.a.	n.a.	0.435158	0.7285	3	2	Sclavo	Human	PTPRN	PTPRN_HUMAN	469	Receptor-type tyrosine-protein phosphatase-like N
432	B	EFAFLCNLQQHQRDL	16.6667	4.66667	12	0	0	1	n.a.	n.a.	0.145552	0.7094	5	2	Octagam	Human	PRDM2	PRDM2_HUMAN	1199	PR domain zinc finger protein 2
433	B	EFGAGTIFPVYIRSK	8.33333	1	7.33333	0	0	1	n.a.	n.a.	0.406342	0.4954	1	3	Omrix	Random
434	B	EFNFSRGRIVFPIHD	37	3	34	0	0	1	n.a.	n.a.	0.358026	0.8361	2	3	Omrix	Random
435	B	EFRKRMRGPQMKREL	74.6667	46	28.6667	0	0	1	n.a.	n.a.	0.620059	0.6345	3	1	Omrix	Random
436	B	EFSWISPSAGWTVHI	2	1	1	0	0	1	n.a.	n.a.	0.380356	0.8006	1	3	Omrix	Random
437	B	EFTYIGSLNKHAAFS	192.667	121.333	71.3333	0	0	1	n.a.	n.a.	0.146847	0.7147	2	3	Intratect	Human	PRDM2	PRDM2_HUMAN	1463	PR domain zinc finger protein 2
438	B	EGIILFRPSHLTNKF	42	13.6667	28.3333	0	0	1	n.a.	n.a.	0.422356	0.7154	2	2	Omrix	Human	PDIA3	PDIA3_HUMAN	201	Protein disulfide-isomerase A3
439	B	EGMMINISIGYHYPP	85	1.66667	83.3333	0	0	1	n.a.	n.a.	0.698876	0.6268	2	2	Omrix	Human		ENK1_HUMAN	147	HERV-K_12q14.1 provirus ancestral Env polyprotein
440	B	EGWLEMWRTIHMWID	19.3333	1	18.3333	0	0	1	n.a.	n.a.	0.200589	0.5621	2	3	Omrix	Random
441	B	EHHWDMVRRHLQGRE	28.3333	2	26.3333	0	0	1	n.a.	n.a.	0.13412	0.4121	3	1	Omrix	Human		ENK1_HUMAN	568	HERV-K_12q14.1 provirus ancestral Env polyprotein
442	B	EHIVYKALRSHILPP	78	48.3333	29.6667	0	0	1	n.a.	n.a.	0.371506	0.8482	1	1	Octagam	Human	MLH1	MLH1_HUMAN	717	DNA mismatch repair protein Mlh1
443	B	EHRFCFMELGISLCV	56.3333	5	51.3333	0	0	1	n.a.	n.a.	0.269523	0.7333	2	2	Octagam	Mutation	PRDM2	PRDM2_HUMAN		PR domain zinc finger protein 2
444	B	EIGSCFGRYGSVKEV	67	5	62	0	0	1	n.a.	n.a.	0.333416	0.4797	2	2	Omrix	Human	DAZ2	DAZ2_HUMAN	55	Deleted in azoospermia protein 2
445	B	EISCSLLTCLIYTKS	88	58.6667	29.3333	0	0	1	n.a.	n.a.	0.308634	0.53	1	1	Omrix	Mutation	MLH1	MLH1_HUMAN		DNA mismatch repair protein Mlh1
446	B	EKDFLWSHRHYCVTI	68.6667	5.66667	63	0	0	1	n.a.	n.a.	0.579116	0.5007	1	3	Octagam	Human	PIK3CA	PK3CA_HUMAN	547	Phosphatidylinositol-4,5-bisphosphate 3-kinase catalytic subunit alpha isoform
447	B	EKEFFFVKVFNTLLK	10.3333	10	0.333333	0	0	1	n.a.	n.a.	0.355395	0.832	3	4	Omrix	Human	AIM2	AIM2_HUMAN	184	Interferon-inducible protein AIM2
448	B	EKEFHFNRYLTRRRR	29.3333	4.33333	25	0	0	1	n.a.	n.a.	0.128898	0.7831	3	3	Omrix	Human	HOXA4	HXA4_HUMAN	231	Homeobox protein Hox-A4
449	B	EKFLRVDGWVLVFRY	88	3.33333	84.6667	0	0	1	n.a.	n.a.	0.674082	0.7593	1	4	Omrix	Random
450	B	EKFSEHYHSLCKAVH	192	95.6667	96.3333	0	0	1	n.a.	n.a.	0.223999	0.5997	2	2	Intratect	Human	MSH3	MSH3_HUMAN	812	DNA mismatch repair protein Msh3
451	B	EKKAYQPYVINMMNP	6.66667	2.33333	4.33333	0	0	1	n.a.	n.a.	0.311278	0.5122	4	2	Omrix	Random
452	B	EKKFGWGKHMTSTRD	7	6	1	0	0	1	n.a.	n.a.	0.0771255	0.5938	1	2	Omrix	Random
453	B	EKKKAHYRQSSFPHC	110	53.3333	56.6667	0	0	1	n.a.	n.a.	0.166709	0.332	2	2	LFB	Human	KCNA4	KCNA4_HUMAN	91	Potassium voltage-gated channel subfamily A member 4
454	B	EKPYKCEECGKAFVA	214.333	170	44.3333	0	0	1	n.a.	n.a.	0.263413	0.2783	3	2	Sclavo	Human	ZNF93	ZNF93_HUMAN	422	Zinc finger protein 93
455	B	EKRALDYQYTPSRED	6.33333	1.33333	5	0	0	1	n.a.	n.a.	0.189824	0.3405	3	2	Omrix	Random
456	B	EKSAQNFYKELGMHY	8	2.33333	5.66667	0	0	1	n.a.	n.a.	0.408621	0.5725	4	3	Omrix	Random
457	B	ELGRGTSTYDGFGLA	220.667	128.333	92.3333	0	0	1	n.a.	n.a.	0.172284	0.2633	1	2	Omrix	Human	MSH2	MSH2_HUMAN	749	DNA mismatch repair protein Msh2
458	B	ELHPCKYCKKGFWNS	54.6667	54	0.666667	0	0	1	n.a.	n.a.	0.206283	0.3288	2	3	Omrix	Mutation	PRDM2	PRDM2_HUMAN		PR domain zinc finger protein 2
459	B	ELLTIYAALPHVKKT	36	12	24	0	0	1	n.a.	n.a.	0.372958	0.6958	1	1	Sclavo	Human	PTPLA	HACD1_HUMAN	217	3-hydroxyacyl-CoA dehydratase 1
460	B	ELQTYRYHGHSMSDP	148.333	70	78.3333	0	0	1	n.a.	n.a.	0.137839	0.5647	2	2	Omrix	Human	PDHA1	ODPA_HUMAN	283	Pyruvate dehydrogenase E1 component subunit alpha, somatic form, mitochondrial
461	B	ELYGIYVINVQCQFC	39.6667	1	38.6667	0	0	1	n.a.	n.a.	0.274431	0.5577	4	3	Intratect	Human	MLH3	MLH3_HUMAN	301	DNA mismatch repair protein Mlh3
462	B	ELYHVTFELRLTKSL	6	1	5	0	0	1	n.a.	n.a.	0.412387	0.7249	2	2	Omrix	Random
463	B	EMAFTAFLNLKSGRV	33	23	10	0	0	1	n.a.	n.a.	0.529787	0.8412	2	2	LFB	Neo
464	B	EMRGYLRLLVCLQWI	11.6667	1	10.6667	0	0	1	n.a.	n.a.	0.505363	0.5534	2	2	Sclavo	Neo
465	B	EMTDFQKTYFEQRFK	8.66667	3	5.66667	0	0	1	n.a.	n.a.	0.233321	0.2895	4	4	Omrix	Random
466	B	ENLRIALRYYNQSEA	6.66667	2	4.66667	0	0	1	n.a.	n.a.	0.178471	0.4935	5	2	Omrix	Human	HLA-B	1B38_HUMAN	100	HLA class I histocompatibility antigen, B-38 alpha chain
467	B	EPRYHVRREDLDKLH	8.33333	2	6.33333	0	0	1	n.a.	n.a.	0.668799	0.3127	2	1	Omrix	Human	POTEJ	POTEJ_HUMAN	93	POTE ankyrin domain family member J
468	B	EPWDRPAYAHRWTPG	36	2	34	0	0	1	n.a.	n.a.	0.580094	0.2148	1	3	Omrix	Random
469	B	EQDNRWSGYWNMHKN	61	53.3333	7.66667	0	0	1	n.a.	n.a.	0.160522	0.2729	5	3	Omrix	Random
470	B	ERERGIGLGNYHPAT	78.6667	39	39.6667	0	0	1	n.a.	n.a.	0.103826	0.2542	3	1	Intratect	Human	APC	APC_HUMAN	853	Adenomatous polyposis coli protein
471	B	ERETVSPPCFDEYKC	89.3333	71.6667	17.6667	0	0	1	n.a.	n.a.	0.415814	0.1227	3	2	Octagam	Mutation	PRDM2	PRDM2_HUMAN		PR domain zinc finger protein 2
472	B	ERFGGKHSDIHEWAS	11	1	10	0	0	1	n.a.	n.a.	0.154784	0.1893	2	2	Omrix	Random
473	B	ERFMLIEGEMIKYFL	1.33333	1	0.333333	0	0	1	n.a.	n.a.	0.424889	0.8787	3	3	Omrix	Random
474	B	ERHLIPKGVRRKRRP	70.3333	31.3333	39	0	0	1	n.a.	n.a.	0.296671	0.6306	1	0	Octagam	Mutation	PRDM2	PRDM2_HUMAN		PR domain zinc finger protein 2
475	B	ERHSIHWPCRLTIGS	28.6667	11	17.6667	0	0	1	n.a.	n.a.	0.282712	0.5699	1	1	LFB	Human	XRCC5	XRCC5_HUMAN	241	X-ray repair cross-complementing protein 5
476	B	ERIDNWRAPYDEDWQ	5.66667	1	4.66667	0	0	1	n.a.	n.a.	0.0893058	0.171	4	3	Omrix	Random
477	B	ERIGARALVAHVRTF	82	14	68	0	0	1	n.a.	n.a.	0.171844	0.5377	1	1	Intratect	Human	MED23	MED23_HUMAN	812	Mediator of RNA polymerase II transcription subunit 23
478	B	ERLATGKWGHLVSGL	33	1.33333	31.6667	0	0	1	n.a.	n.a.	0.16413	0.2781	1	1	LFB	Human		ENK13_HUMAN	53	HERV-K_1p13.3 provirus ancestral Env polyprotein
479	B	ERLFEASDPYQVHVC	25	1	24	0	0	1	n.a.	n.a.	0.162689	0.7822	3	2	IVIG-mix	Human	POLR2B	RPB2_HUMAN	1105	DNA-directed RNA polymerase II subunit RPB2
480	B	ERRNLLRLYFILLLI	143	122	21	0	0	1	n.a.	n.a.	0.440212	0.6191	2	2	Omrix	Human	CD151	CD151_HUMAN	85	CD151 antigen
481	B	ERRPQFTYLIPDMQH	84	6	78	0	0	1	n.a.	n.a.	0.572545	0.7444	3	2	Omrix	Random
482	B	ERYITLSRPSMVAKN	12.3333	2.33333	10	0	0	1	n.a.	n.a.	0.197845	0.8828	2	1	Omrix	Random
483	B	ESGKKPLQYRKYMPA	1.33333	1	0.333333	0	0	1	n.a.	n.a.	0.573455	0.2801	2	2	Omrix	Random
484	B	ESGSMPYAQVHYPFE	5	1	4	0	0	1	n.a.	n.a.	0.429398	0.2958	3	3	IVIG-mix	Human	IARS	SYIC_HUMAN	529	Isoleucyl-tRNA synthetase, cytoplasmic
485	B	ESICNGVPMVMMPLF	84	1	83	0	0	1	n.a.	n.a.	0.445558	0.6785	2	1	Omrix	Human	UGT1A1	UD11_HUMAN	380	UDP-glucuronosyltransferase 1-1
486	B	ESYGSSSYGGAGGYT	6	1	5	0	0	1	n.a.	n.a.	0.162689	0.2635	1	3	Omrix	Human	RPA2	RFA2_HUMAN	7	Replication protein A 32 kDa subunit
487	B	ETDNEMFYHTFKPKP	8.33333	2.66667	5.66667	0	0	1	n.a.	n.a.	0.58619	0.2969	3	3	Omrix	Random
488	B	ETSAAKLKRKYWW	17.3333	5.66667	11.6667	0	0	1	n.a.	n.a.	0.348645	0.2897	1	3	Omrix	Human	VAMP3	VAMP3_HUMAN	61	Vesicle-associated membrane protein 3
489	B	EVCRIPTHLFTFIQF	6.66667	1.33333	5.33333	0	0	1	n.a.	n.a.	0.695388	0.6338	2	3	Omrix	Human	TROVE2	RO60_HUMAN	117	60 kDa SS-A/Ro ribonucleoprotein
490	B	EVRLSLLLLTRPGLV	100	12.6667	87.3333	0	0	1	n.a.	n.a.	0.597338	0.81	1	0	Octagam	Mutation	PRDM2	PRDM2_HUMAN		PR domain zinc finger protein 2
491	B	EWLIEMTYYFLKLIH	5.66667	1.33333	4.33333	0	0	1	n.a.	n.a.	0.405595	0.6513	2	4	Omrix	Random
492	B	EWMIENRTLVNYAFM	43	1	42	0	0	1	n.a.	n.a.	0.292507	0.6099	4	3	Omrix	Random
493	B	EWMNKVKVLLSSPRW	21.3333	3.33333	18	0	0	1	n.a.	n.a.	0.28088	0.8355	2	2	LFB	Neo
494	B	EWPFKCEFCVQLFKD	76.3333	47	29.3333	0	0	1	n.a.	n.a.	0.458327	0.5309	3	4	Omrix	Human	PRDM2	PRDM2_HUMAN	1159	PR domain zinc finger protein 2
495	B	EYCRVCKDGGELLCC	33.3333	1	32.3333	0	0	1	n.a.	n.a.	0.0858305	0.5311	2	1	IVIG-mix	Human	CHD3	CHD3_HUMAN	457	Chromodomain-helicase-DNA-binding protein 3
496	B	EYCVCGMQEMLDSVP	104.667	104	0.666667	0	0	1	n.a.	n.a.	0.344866	0.5194	3	1	Octagam	Human	STK11	STK11_HUMAN	130	Serine/threonine-protein kinase 11
497	B	EYEPAKRFSIRQIRQ	64	12	52	0	0	1	n.a.	n.a.	0.500251	0.5025	4	2	Sclavo	Human	STK11	STK11_HUMAN	291	Serine/threonine-protein kinase 11
498	B	EYGANGMYWVASAEI	95.6667	1	94.6667	0	0	1	n.a.	n.a.	0.247807	0.717	3	3	Omrix	Random
499	B	EYGFCIMDNHKERIA	44.3333	3	41.3333	0	0	1	n.a.	n.a.	0.163564	0.7525	3	2	IVIG-mix	Human	TOP1	TOP1_HUMAN	337	DNA topoisomerase 1
500	B	EYLDDRNTFRHSVVV	18.3333	1	17.3333	0	0	1	n.a.	n.a.	0.127382	0.5224	2	2	Omrix	Human	TP53	P53_HUMAN	204	Cellular tumor antigen p53
501	B	EYQGGSFSISNLGMF	82.6667	3	79.6667	0	0	1	n.a.	n.a.	0.497395	0.5486	3	3	Octagam	Human	PDHX	ODPX_HUMAN	409	Pyruvate dehydrogenase protein X component, mitochondrial
502	B	EYRTRVRKMQTQKII	44.6667	35	9.66667	0	0	1	n.a.	n.a.	0.636608	0.691	3	1	Octagam	Mutation	APC	APC_HUMAN		Adenomatous polyposis coli protein
503	B	EYYSSCHKNRYAHPA	26.3333	1	25.3333	0	0	1	n.a.	n.a.	0.398714	0.4538	2	3	Sclavo	Human	ERV3	ENR1_HUMAN	141	HERV-R_7q21.2 provirus ancestral Env polyprotein
504	B	FAAARMKKKDHNPYE	8	1.66667	6.33333	0	0	1	n.a.	n.a.	0.212003	0.4207	2	2	Omrix	Random
505	B	FAFDYRGEIYVKG	51.3333	1	50.3333	0	0	1	n.a.	n.a.	0.749713	0.5667	1	4	Omrix	Human	ADCY8	ADCY8_HUMAN	1145	Adenylate cyclase type 8
506	B	FAIEILRFAFLIIPL	14	7	7	0	0	1	n.a.	n.a.	0.644157	0.5855	1	3	LFB	Mutation	APC	APC_HUMAN		Adenomatous polyposis coli protein
507	B	FATHFMNLLPWPIRY	11	9.66667	1.33333	0	0	1	n.a.	n.a.	0.610019	0.848	1	4	Octagam	Mutation	MSH2	MSH2_HUMAN		DNA mismatch repair protein Msh2
508	B	FCFLLSTRAGGLGIN	36.3333	1.66667	34.6667	0	0	1	n.a.	n.a.	0.143181	0.8664	1	2	Omrix	Human	CHD5	CHD5_HUMAN	1094	Chromodomain-helicase-DNA-binding protein 5
509	B	FCLLLVCRCTQQLRR	38	1	37	0	0	1	n.a.	n.a.	0.5369	0.4899	2	1	LFB	Human		ENK1_HUMAN	648	HERV-K_12q14.1 provirus ancestral Env polyprotein
510	B	FCLLLVCRCTQQLSM	37.3333	1	36.3333	0	0	1	n.a.	n.a.	0.5369	0.5092	2	1	Omrix	Human
511	B	FCLWSSGKKPLTI	39.6667	1.33333	38.3333	0	0	1	n.a.	n.a.	0.45099	0.5693	0	2	Omrix	Human	BTN1A1	BT1A1_HUMAN	460	Butyrophilin subfamily 1 member A1
512	B	FCPWFPEQGTSDLKD	24	1.66667	22.3333	0	0	1	n.a.	n.a.	0.304008	0.2542	2	3	Octagam	Human		GAK10_HUMAN	45	HERV-K_5q33.3 provirus ancestral Gag polyprotein
513	B	FCVQLFKDKRTCQNI	9.66667	5.33333	4.33333	0	0	1	n.a.	n.a.	0.275919	0.6619	3	2	LFB	Mutation	PRDM2	PRDM2_HUMAN		PR domain zinc finger protein 2
514	B	FDHVGCLKKYDTVLD	45	1	44	0	0	1	n.a.	n.a.	0.14654	0.5917	0	2	IVIG-mix	Human	TOP2A	TOP2A_HUMAN	1003	DNA topoisomerase 2-alpha
515	B	FDISLFYRDIISIAE	7.66667	1	6.66667	0	0	1	n.a.	n.a.	0.212186	0.6118	1	3	IVIG-mix	Human	XRCC6	XRCC6_HUMAN	211	X-ray repair cross-complementing protein 6
516	B	FDNGSFLRRRKRFKR	63	1	62	0	0	1	n.a.	n.a.	0.210801	0.4968	1	3	Omrix	Human	FOXD4L2	FX4L2_HUMAN	192	Forkhead box protein D4-like 2
517	B	FDPALIGDKPKWYAH	97.3333	1	96.3333	0	0	1	n.a.	n.a.	0.223479	0.4644	0	3	Omrix	Human	MADD	MADD_HUMAN	571	MAP kinase-activating death domain protein
518	B	FDRSHLQTTGRGFEK	13.6667	1	12.6667	0	0	1	n.a.	n.a.	0.515053	0.4145	2	2	Omrix	Random
519	B	FEGLLFRLSQIRINF	6.66667	1	5.66667	0	0	1	n.a.	n.a.	0.527533	0.7275	3	3	Omrix	Random
520	B	FEILRLFFPVIYDVK	8.33333	6.33333	2	0	0	1	n.a.	n.a.	0.666267	0.5286	1	4	Sclavo	Human	CNOT7	CNOT7_HUMAN	182	CCR4-NOT transcription complex subunit 7
521	B	FELTTFDFSQYMKLD	87.3333	42.6667	44.6667	0	0	1	n.a.	n.a.	0.47502	0.4609	2	4	Intratect	Human	MSH2	MSH2_HUMAN	289	DNA mismatch repair protein Msh2
522	B	FESFLFVAIGCGIVE	14.3333	1	13.3333	0	0	1	n.a.	n.a.	0.554493	0.6529	2	3	Sclavo	Neo
523	B	FFAKMLDHEYTTKEI	148.667	108.333	40.3333	0	0	1	n.a.	n.a.	0.549418	0.5097	2	3	Sclavo	Human	TOP1	TOP1_HUMAN	259	DNA topoisomerase 1
524	B	FFERINTYFQGYQDE	35	3	32	0	0	1	n.a.	n.a.	0.0933524	0.6541	5	5	Omrix	Random
525	B	FFFIFLLFSFSTSSL	105.333	10	95.3333	0	0	1	n.a.	n.a.	0.762939	0.6751	0	6	Sclavo	Mutation	PRDM2	PRDM2_HUMAN		PR domain zinc finger protein 2
526	B	FFGDDFIPNDILIGC	46.6667	39.3333	7.33333	0	0	1	n.a.	n.a.	0.265645	0.4448	1	3	Sclavo	Human	MSH6	MSH6_HUMAN	1103	DNA mismatch repair protein Msh6
527	B	FFHSKHEQTVIGIKY	433.333	396	37.3333	0	0	1	n.a.	n.a.	0.352334	0.5982	2	3	Sclavo	Human	ZNF268	ZN268_HUMAN	234	Zinc finger protein 268
528	B	FFIFLLFSFSTSSLR	26	5	21	0	0	1	n.a.	n.a.	0.634813	0.7133	0	5	Intratect	Mutation	PRDM2	PRDM2_HUMAN		PR domain zinc finger protein 2
529	B	FFMPGFAPLTSRGSQ	49	2.33333	46.6667	0	0	1	n.a.	n.a.	0.353682	0.7486	1	3	Omrix	Human	TUBB4	TBB4_HUMAN	265	Tubulin beta-4 chain
530	B	FFTLKWEDKDITLHP	49.6667	1	48.6667	0	0	1	n.a.	n.a.	0.348004	0.4069	1	3	Omrix	Human		ENK13_HUMAN	173	HERV-K_1p13.3 provirus ancestral Env polyprotein
531	B	FGHLCAAEVVKIRDS	13	7	6	0	0	1	n.a.	n.a.	0.217456	0.7531	1	1	Sclavo	Human	DLC1	RHG07_HUMAN	1500	Rho GTPase-activating protein 7
532	B	FGILLWEIFTLGGTP	73	3.33333	69.6667	0	0	1	n.a.	n.a.	0.332466	0.5144	1	3	LFB	Human	PDGFRB	PGFRB_HUMAN	889	Beta-type platelet-derived growth factor receptor
533	B	FGLVCRNREQVGKFK	36.6667	2.66667	34	0	0	1	n.a.	n.a.	0.35901	0.4832	3	2	Omrix	Human	MUC5B	MUC5B_HUMAN	2383	Mucin-5B
534	B	FGPHDCSHAPPDGYP	19	2	17	0	0	1	n.a.	n.a.	0.0946764	0.0873	0	2	IVIG-mix	Human	EXOSC10	EXOSX_HUMAN	607	Exosome component 10
535	B	FGQFELTTFDFSQYM	52.6667	26	26.6667	0	0	1	n.a.	n.a.	0.335066	0.4346	3	5	Octagam	Human	MSH2	MSH2_HUMAN	286	DNA mismatch repair protein Msh2
536	B	FGRLVKLRILELREN	100	1	99	0	0	1	n.a.	n.a.	0.415814	0.7303	3	1	Omrix	Human	LRRC7	LRRC7_HUMAN	157	Leucine-rich repeat-containing protein 7
537	B	FGVLRLSEPAPLFDL	136.333	89.6667	46.6667	0	0	1	n.a.	n.a.	0.62472	0.8156	1	2	Intratect	Human	MLH1	MLH1_HUMAN	571	DNA mismatch repair protein Mlh1
538	B	FHTERSSAAWNMTLL	43.6667	20	23.6667	0	0	1	n.a.	n.a.	0.253858	0.7819	2	2	LFB	Human	IFNW1	IFNW1_HUMAN	91	Interferon omega-1
539	B	FIAQLRTFRLLVLKT	60	1	59	0	0	1	n.a.	n.a.	0.451722	0.7485	1	2	Octagam	Neo
540	B	FIFLVVVEVNSEFRI	7	3	4	0	0	1	n.a.	n.a.	0.514567	0.5578	3	3	Omrix	Human	DSG1	DSG1_HUMAN	13	Desmoglein-1
541	B	FIFTLIAVIMGLIAV	43.6667	6.33333	37.3333	0	0	1	n.a.	n.a.	0.546638	0.5924	0	2	Omrix	Human		ENK1_HUMAN	465	HERV-K_12q14.1 provirus ancestral Env polyprotein
542	B	FIGSGMSTGQGKNGY	3.33333	1	2.33333	0	0	1	n.a.	n.a.	0.521603	0.531	2	2	Omrix	Random
543	B	FIHQHVFIQCLLWTS	39	9	30	0	0	1	n.a.	n.a.	0.659061	0.6057	2	3	Intratect	Human
544	B	FIIDYHWHRHKDMLN	50.3333	1	49.3333	0	0	1	n.a.	n.a.	0.244754	0.5044	1	3	Omrix	Random
545	B	FIKILLKRGGVRVST	24.3333	1.33333	23	0	0	1	n.a.	n.a.	0.414329	0.7783	0	1	Octagam	Human	ERVK5	GAK8_HUMAN	18	HERV-K_3q12.3 provirus ancestral Gag polyprotein
546	B	FIKPRQKMNGHFQGT	2.33333	2	0.333333	0	0	1	n.a.	n.a.	0.568989	0.4581	3	2	Omrix	Random
547	B	FIPNDVYFEKINRCS	51	38	13	0	0	1	n.a.	n.a.	0.532685	0.4119	3	3	Intratect	Mutation	MSH2	MSH2_HUMAN		DNA mismatch repair protein Msh2
548	B	FIQCLLWTSHCATSV	4	3.66667	0.333333	0	0	1	n.a.	n.a.	0.778379	0.656	1	2	Octagam	Human
549	B	FIQEISKMYPGRASA	2.33333	1	1.33333	0	0	1	n.a.	n.a.	0.255398	0.6783	2	2	Omrix	Human	SEPSECS	SPCS_HUMAN	302	O-phosphoseryl-tRNA(Sec) selenium transferase
550	B	FIRLTYNTEQLHANM	14.3333	2.66667	11.6667	0	0	1	n.a.	n.a.	0.487496	0.5583	4	2	Omrix	Random
551	B	FISKKRVCKWKQRKY	84	34.3333	49.6667	0	0	1	n.a.	n.a.	0.386079	0.5767	1	3	Intratect	Mutation	APC	APC_HUMAN		Adenomatous polyposis coli protein
552	B	FIVGMVGNATLLRII	70	1	69	0	0	1	n.a.	n.a.	0.56641	0.8243	1	1	Sclavo	Human	EDNRA	EDNRA_HUMAN	91	Endothelin-1 receptor
553	B	FKDNDATKSFSFWHN	19	4.66667	14.3333	0	0	1	n.a.	n.a.	0.116016	0.6175	2	4	Omrix	Random
554	B	FKDPNAPKRPPLAFF	47	6.33333	40.6667	0	0	1	n.a.	n.a.	0.288021	0.4891	1	3	Sclavo	Human	SP100	SP100_HUMAN	763	Nuclear autoantigen Sp-100
555	B	FKFNLTEDMYAQDSI	83.6667	1	82.6667	0	0	1	n.a.	n.a.	0.145785	0.5942	3	3	Intratect	Human	CNOT7	CNOT7_HUMAN	99	CCR4-NOT transcription complex subunit 7
556	B	FKIEPPGLFRGRGNH	26	1.66667	24.3333	0	0	1	n.a.	n.a.	0.0857744	0.7944	2	2	Omrix	Human	TOP1	TOP1_HUMAN	353	DNA topoisomerase 1
557	B	FKKWTPPRSPFNLVQ	135	72	63	0	0	1	n.a.	n.a.	0.331995	0.5556	2	3	Omrix	Human	MBD4	MBD4_HUMAN	435	Methyl-CpG-binding domain protein 4
558	B	FKLQTSLTCNSMVLL	20.3333	1.66667	18.6667	0	0	1	n.a.	n.a.	0.418171	0.6627	2	1	LFB	Human	TOP2A	TOP2A_HUMAN	988	DNA topoisomerase 2-alpha
559	B	FKMAVYTQRTPFMHG	1.33333	1	0.333333	0	0	1	n.a.	n.a.	0.633052	0.6481	1	3	Omrix	Random
560	B	FKRQYGKVEILWIQK	10.6667	6.66667	4	0	0	1	n.a.	n.a.	0.482575	0.6098	3	3	Intratect	Neo
561	B	FLDLMHLKKPGGFDI	100	1.66667	98.3333	0	0	1	n.a.	n.a.	0.204071	0.6507	0	2	IVIG-mix	Human	XRCC6	XRCC6_HUMAN	199	X-ray repair cross-complementing protein 6
562	B	FLFLAILLQQLEFSV	57	1.66667	55.3333	0	0	1	n.a.	n.a.	0.75609	0.6155	3	3	IVIG-mix	Human	CYP1A2	CP1A2_HUMAN	469	Cytochrome P450 1A2
563	B	FLFVAIGCGIVESIL	81.6667	2.33333	79.3333	0	0	1	n.a.	n.a.	0.706274	0.6394	1	2	Omrix	Neo
564	B	FLGYVPIMVKSKLCN	81.6667	6.33333	75.3333	0	0	1	n.a.	n.a.	0.305055	0.6753	1	2	LFB	Human	POLR1B	RPA2_HUMAN	133	DNA-directed RNA polymerase I subunit RPA2
565	B	FLHKHHSLLYAMN	51.3333	1	50.3333	0	0	1	n.a.	n.a.	0.668799	0.7461	1	2	Omrix	Random
566	B	FLIFLRRSFTFVTQA	61	1	60	0	0	1	n.a.	n.a.	0.638438	0.7042	1	4	Octagam	Neo
567	B	FLIYKVDLNIGLAYF	101	2	99	0	0	1	n.a.	n.a.	0.223791	0.5979	1	4	Omrix	Neo
568	B	FLLLFVFFFIFLLFS	46.3333	3	43.3333	0	0	1	n.a.	n.a.	0.796925	0.3621	0	7	Omrix	Mutation	PRDM2	PRDM2_HUMAN		PR domain zinc finger protein 2
569	B	FLNGNKLPVKDFVVM	107	27	80	0	0	1	n.a.	n.a.	0.167419	0.5413	2	2	Intratect	Neo
570	B	FLSALEGFKVMCKII	16.5	2	14.5	0	0	1	n.a.	n.a.	0.512652	0.767	1	2	Octagam	Human	MSH6	MSH6_HUMAN	858	DNA mismatch repair protein Msh6
571	B	FLTELMYQNLKVLID	9.66667	1	8.66667	0	0	1	n.a.	n.a.	0.534468	0.6556	3	2	IVIG-mix	Human	IARS	SYIC_HUMAN	775	Isoleucyl-tRNA synthetase, cytoplasmic
572	B	FLTGIKPPEFFFHCM	42	3	39	0	0	1	n.a.	n.a.	0.265711	0.5863	1	4	Sclavo	Human	POLR1A	RPA1_HUMAN	955	DNA-directed RNA polymerase I subunit RPA1
573	B	FLTLRHKRPKAKYII	53.6667	1	52.6667	0	0	1	n.a.	n.a.	0.442181	0.858	0	2	LFB	Human	SEPSECS	SPCS_HUMAN	152	O-phosphoseryl-tRNA(Sec) selenium transferase
574	B	FMFPCQHCERKFTTK	78.6667	63.3333	15.3333	0	0	1	n.a.	n.a.	0.581082	0.1743	2	3	LFB	Human	PRDM2	PRDM2_HUMAN	358	PR domain zinc finger protein 2
575	B	FMNLLPWPIRYQLLI	20	4.66667	15.3333	0	0	1	n.a.	n.a.	0.674082	0.7929	2	3	Sclavo	Mutation	MSH2	MSH2_HUMAN		DNA mismatch repair protein Msh2
576	B	FNCFQECLKQSKHKP	18	2.33333	15.6667	0	0	1	n.a.	n.a.	0.108382	0.2639	4	2	IVIG-mix	Human	IARS	SYIC_HUMAN	25	Isoleucyl-tRNA synthetase, cytoplasmic
577	B	FNGTERVZFLDRYFY	6	2	4	0	0	1	n.a.	n.a.			2	5	Omrix	Human	HLA-DRB1	2B18_HUMAN	46	HLA class II histocompatibility antigen, DRB1-8 beta chain
578	B	FNRYLTRRRRIEIAH	6.33333	4	2.33333	0	0	1	n.a.	n.a.	0.486777	0.7332	2	2	Omrix	Human	HOXA4	HXA4_HUMAN	236	Homeobox protein Hox-A4
579	B	FNSTSARRLQFTAFT	37.3333	1.33333	36	0	0	1	n.a.	n.a.	0.278517	0.889	2	3	Omrix	Random
580	B	FNTGNMTVLSPYLNT	22.3333	14	8.33333	0	0	1	n.a.	n.a.	0.148657	0.6992	3	2	Omrix	Human	APC	APC_HUMAN	814	Adenomatous polyposis coli protein
581	B	FPCQHCERKFTTKQG	103.333	21.6667	81.6667	0	0	1	n.a.	n.a.	0.264603	0.1616	3	2	Omrix	Human	PRDM2	PRDM2_HUMAN	360	PR domain zinc finger protein 2
582	B	FPHIKHNYECLVYVQ	31.6667	24	7.66667	0	0	1	n.a.	n.a.	0.654552	0.639	3	3	Omrix	Human	XRCC5	XRCC5_HUMAN	409	X-ray repair cross-complementing protein 5
583	B	FPRDMFFNEIMDYYE	45	1.33333	43.6667	0	0	1	n.a.	n.a.	0.718615	0.3945	3	5	Omrix	Random
584	B	FPVELLQDIMNYIVP	44.6667	1	43.6667	0	0	1	n.a.	n.a.	0.478884	0.6306	3	2	Sclavo	Human	BPI	BPI_HUMAN	427	Bactericidal permeability-increasing protein
585	B	FQLLTVKRTPHEAWR	38.3333	1	37.3333	0	0	1	n.a.	n.a.	0.297222	0.6922	2	2	Sclavo	Human		ENK14_HUMAN	23	HERV-K_16p3.3 provirus ancestral Env polyprotein
586	B	FQNWDTLLFLHSGRS	11.6667	1	10.6667	0	0	1	n.a.	n.a.	0.226216	0.6939	2	3	Octagam	Neo
587	B	FQPHLDSRNVFLHTG	104.333	25.6667	78.6667	0	0	1	n.a.	n.a.	0.634813	0.554	2	2	Octagam	Mutation	APC	APC_HUMAN		Adenomatous polyposis coli protein
588	B	FQQFWFDWPRKMPET	71.6667	6	65.6667	0	0	1	n.a.	n.a.	0.158621	0.3516	3	5	Omrix	Random
589	B	FRAIKKWQSKHPNTL	17	9	8	0	0	1	n.a.	n.a.	0.152619	0.6558	2	2	Omrix	Human	POLR1A	RPA1_HUMAN	1069	DNA-directed RNA polymerase I subunit RPA1
590	B	FREYEYDLKWEFP	13.6667	13	0.666667	0	0	1	n.a.	n.a.	0.0925388	0.3057	3	5	Omrix	Human	FLT3	FLT3_HUMAN	594	FL cytokine receptor
591	B	FRGKMMHPDHIWSSI	2	1	1	0	0	1	n.a.	n.a.	0.612778	0.4339	0	2	Omrix	Random
592	B	FRIPNQDYSHMGLIP	23.6667	1	22.6667	0	0	1	n.a.	n.a.	0.592716	0.3624	2	2	Omrix	Random
593	B	FRIQVRDYNTKNGTI	210.667	134.333	76.3333	0	0	1	n.a.	n.a.	0.150278	0.4456	3	2	Omrix	Human	DSG1	DSG1_HUMAN	25	Desmoglein-1
594	B	FRPDNFVFGQSGAGN	26	1	25	0	0	1	n.a.	n.a.	0.0778264	0.4582	3	3	IVIG-mix	Human	TUBB4	TBB4_HUMAN	85	Tubulin beta-4 chain
595	B	FRQPPRTWVRFRY	154.667	92	62.6667	0	0	1	n.a.	n.a.	0.478229	0.5337	1	4	Omrix	Random
596	B	FRSLTWPPSGSPSHA	101	14.3333	86.6667	0	0	1	n.a.	n.a.	0.126463	0.6411	0	2	Sclavo	Human	SP100	SP100_HUMAN	181	Nuclear autoantigen Sp-100
597	B	FRVLRPLRLVSGVPS	38.3333	9.66667	28.6667	0	0	1	n.a.	n.a.	0.366595	0.8739	0	1	Omrix	Human	CACNA1D	CAC1D_HUMAN	242	Voltage-dependent L-type calcium channel subunit alpha-1D
598	B	FSDHMTFSQRVANFL	41.6667	17.6667	24	0	0	1	n.a.	n.a.	0.594998	0.7952	2	3	Intratect	Human	UGT1A6	UD16_HUMAN	199	UDP-glucuronosyltransferase 1-6
599	B	FSKCCCLGHMACMVE	108	58.3333	49.6667	0	0	1	n.a.	n.a.	0.213109	0.4778	1	1	Omrix	Human
600	B	FSPADVFVQWMQRGQ	78.3333	24.3333	54	0	0	1	n.a.	n.a.	0.245883	0.3779	3	3	Octagam	Human	IGHM	IGHM_HUMAN	356	Ig mu chain C region
601	B	FSVDWWALGVLMFEM	103	9.33333	93.6667	0	0	1	n.a.	n.a.	0.362585	0.4548	1	4	Sclavo	Human	PRKCI	KPCI_HUMAN	432	Protein kinase C iota type
602	B	FSYPQAAYKQGPNDV	21.3333	1.33333	20	0	0	1	n.a.	n.a.	0.315672	0.4848	3	3	Omrix	Random
603	B	FTGGRHVDYVADQIV	20.6667	1	19.6667	0	0	1	n.a.	n.a.	0.213574	0.5653	1	2	Sclavo	Neo
604	B	FTKYMNTIFVASM	17.3333	9	8.33333	0	0	1	n.a.	n.a.	0.526426	0.6473	1	3	Omrix	Random
605	B	FTPEFTLFQLPGDYV	7	1.66667	5.33333	0	0	1	n.a.	n.a.	0.642211	0.7426	2	4	Omrix	Random
606	B	FTQTLLPGLAGPSGR	92	35	57	0	0	1	n.a.	n.a.	0.188977	0.6027	1	1	Octagam	Mutation	MLH1	MLH1_HUMAN		DNA mismatch repair protein Mlh1
607	B	FTSLLMERLSVDYGK	10.6667	3	7.66667	0	0	1	n.a.	n.a.	0.453955	0.7258	1	2	Omrix	Human	TUBA1B	TBA1B_HUMAN	149	Tubulin alpha-1B chain
608	B	FTYNSALRAHQRIHT	7.33333	2.33333	5	0	0	1	n.a.	n.a.	0.272015	0.7929	2	2	Omrix	Human	ZNF658	ZN658_HUMAN	583	Zinc finger protein 658
609	B	FVAIGCGIVESILNW	62.3333	8.33333	54	0	0	1	n.a.	n.a.	0.241067	0.6322	2	2	Omrix	Neo
610	B	FVFKISMYMHPQGTA	19.3333	2.33333	17	0	0	1	n.a.	n.a.	0.212591	0.6704	1	3	Omrix	Random
611	B	FVFLLCTRAGGLGIN	3.66667	1	2.66667	0	0	1	n.a.	n.a.	0.167091	0.739	1	2	Omrix	Human	CHD6	CHD6_HUMAN	853	Chromodomain-helicase-DNA-binding protein 6
612	B	FWDESNRPPTFSTYR	45	2.66667	42.3333	0	0	1	n.a.	n.a.	0.369168	0.1834	2	4	Omrix	Random
613	B	FWWTLTFKLPKVYWV	10	1	9	0	0	1	n.a.	n.a.	0.559077	0.7199	0	6	Omrix	Random
614	B	FYDPDEHKTKFDHNK	4.66667	1	3.66667	0	0	1	n.a.	n.a.	0.302386	0.1908	2	3	Omrix	Random
615	B	FYHLSEIVENLLPGQ	33.6667	2	31.6667	0	0	1	n.a.	n.a.	0.322499	0.6385	4	2	Omrix	Human	PDGFRA	PGFRA_HUMAN	943	Alpha-type platelet-derived growth factor receptor
616	B	FYKTFKTVEPTGKRF	38.3333	6.33333	32	0	0	1	n.a.	n.a.	0.640305	0.8095	1	4	Omrix	Human	TROVE2	RO60_HUMAN	357	60 kDa SS-A/Ro ribonucleoprotein
617	B	FYLKKCLIDQELLSM	100.333	5	95.3333	0	0	1	n.a.	n.a.	0.130379	0.6069	2	2	LFB	Human	MSH6	MSH6_HUMAN	689	DNA mismatch repair protein Msh6
618	B	FYNIATRRKALKNPS	134.667	48.3333	86.3333	0	0	1	n.a.	n.a.	0.298849	0.6096	2	2	Octagam	Human	MLH1	MLH1_HUMAN	156	DNA mismatch repair protein Mlh1
619	B	FYSKPGRGMRKNQVI	18.6667	1	17.6667	0	0	1	n.a.	n.a.	0.191497	0.6172	2	2	Omrix	Random
620	B	GANPQKDHTLGYMGR	6.33333	1.33333	5	0	0	1	n.a.	n.a.	0.53387	0.2458	2	1	Omrix	Random
621	B	GCKRYWTKTIEKEVG	100	88.3333	11.6667	0	0	1	n.a.	n.a.	0.0805168	0.5141	2	2	Omrix	Mutation	MSH6	MSH6_HUMAN		DNA mismatch repair protein Msh6
622	B	GCLPLLIQLYMAMTK	7.66667	6.66667	1	0	0	1	n.a.	n.a.	0.762939	0.6659	1	1	Sclavo	Mutation	APC	APC_HUMAN		Adenomatous polyposis coli protein
623	B	GCSAVSAHGCLFDRR	29	1	28	0	0	1	n.a.	n.a.	0.215552	0.3044	0	1	LFB	Human	PTPRN	PTPRN_HUMAN	31	Receptor-type tyrosine-protein phosphatase-like N
624	B	GDDMPRVYCVEGTPI	152.333	90	62.3333	0	0	1	n.a.	n.a.	0.0802874	0.5405	1	1	Sclavo	Human	APC	APC_HUMAN	1635	Adenomatous polyposis coli protein
625	B	GDFRWSDGHPMQFEN	51	5	46	0	0	1	n.a.	n.a.	0.327604	0.7345	3	3	Omrix	Human	ACAN	PGCA_HUMAN	2271	Aggrecan core protein
626	B	GDKATYSYDMREYEM	59.6667	2	57.6667	0	0	1	n.a.	n.a.	0.387048	0.3608	2	3	Omrix	Random
627	B	GDLTKRLDQVYRRLE	36.3333	1	35.3333	0	0	1	n.a.	n.a.	0.176791	0.3276	2	1	Intratect	Human			297	HERV-K_4p16.1 provirus ancestral Env polyprotein
628	B	GDRIFFEYSLIMMVQ	54.3333	2.66667	51.6667	0	0	1	n.a.	n.a.	0.435158	0.7153	2	3	Omrix	Random
629	B	GDRLMSLEHRFQLQC	41.6667	1	40.6667	0	0	1	n.a.	n.a.	0.762939	0.5978	3	1	Omrix	Human		ENK1_HUMAN	536	HERV-K_12q14.1 provirus ancestral Env polyprotein
630	B	GDRVMNLQHRMQLQC	58	1.5	56.5	0	0	1	n.a.	n.a.	0.479545	0.7597	4	0	Octagam	Human		ENK14_HUMAN	361	HERV-K_16p3.3 provirus ancestral Env polyprotein
631	B	GDSFYVPSGNYYNIK	100.667	31.6667	69	0	0	1	n.a.	n.a.	0.231697	0.6175	2	4	Omrix	Human	CENPC1	CENPC_HUMAN	913	Centromere protein C 1
632	B	GDSGEVCYGRLRV	59	2	57	0	0	1	n.a.	n.a.	0.117645	0.133	1	1	Omrix	Human	EPHA8	EPHA8_HUMAN	644	Ephrin type-A receptor 8
633	B	GEDIKPHNRYGLDYS	3	1.33333	1.66667	0	0	1	n.a.	n.a.	0.135881	0.2641	2	2	Omrix	Random
634	B	GEKPYVCRECGRGFR	8.66667	2	6.66667	0	0	1	n.a.	n.a.	0.19317	0.3956	2	2	Omrix	Human	PRDM9	PRDM9_HUMAN	744	Histone-lysine N-methyltransferase PRDM9
635	B	GEKPYVCRECGRGFS	22.3333	1.33333	21	0	0	1	n.a.	n.a.	0.19317	0.3515	2	2	Omrix	Human	PRDM9	PRDM9_HUMAN	576	Histone-lysine N-methyltransferase PRDM9
636	B	GENGLKSNEYRNGFR	52	1	51	0	0	1	n.a.	n.a.	0.201044	0.2016	5	2	LFB	Human	ZNF229	ZN229_HUMAN	261	Zinc finger protein 229
637	B	GENQLPVWMPTRHLK	35.6667	1	34.6667	0	0	1	n.a.	n.a.	0.290772	0.4809	3	1	Octagam	Human		POK5_HUMAN	841	HERV-K_19p13.11 provirus ancestral Pol protein
638	B	GERPTVKSHRACYRA	118.333	18.6667	99.6667	0	0	1	n.a.	n.a.	0.486063	0.5744	1	1	IVIG-mix	Human	POP1	POP1_HUMAN	223	Ribonucleases P/MRP protein subunit POP1
639	B	GETRGLRGRDGRRWG	128	59	69	0	0	1	n.a.	n.a.	0.17897	0.3248	1	1	Sclavo	Mutation	HNF1A	HNF1A_HUMAN		Hepatocyte nuclear factor 1-alpha
640	B	GFFNLFFSHCRSLFN	10	3.33333	6.66667	0	0	1	n.a.	n.a.	0.47131	0.7493	2	5	Omrix	Human	UGT1A8	UD18_HUMAN	115	UDP-glucuronosyltransferase 1-8
641	B	GFGYGGRASDYKSAH	47.6667	1	46.6667	0	0	1	n.a.	n.a.	0.232906	0.2104	0	3	IVIG-mix	Human	MBP	MBP_HUMAN	258	Myelin basic protein
642	B	GFKVDIWSAGVTLYN	97.3333	8	89.3333	0	0	1	n.a.	n.a.	0.414657	0.605	1	3	Intratect	Human	STK11	STK11_HUMAN	233	Serine/threonine-protein kinase 11
643	B	GFKVMCKIIGIMEEV	3	1	2	0	0	1	n.a.	n.a.	0.148132	0.7471	2	1	Sclavo	Human	MSH6	MSH6_HUMAN	864	DNA mismatch repair protein Msh6
644	B	GFLLAVVLTVAFITF	4	1	3	0	0	1	n.a.	n.a.	0.631325	0.5466	0	3	Octagam	Human	UGT1A1	UD11_HUMAN	493	UDP-glucuronosyltransferase 1-1
645	B	GFQDNNPHCPKCFRE	37	1.66667	35.3333	0	0	1	n.a.	n.a.	0.258588	0.2953	4	2	Omrix	Human		GAK6_HUMAN	633	HERV-K_8p23.1 provirus ancestral Gag polyprotein
646	B	GFQEYLGMFWQRTQS	5.66667	2.66667	3	0	0	1	n.a.	n.a.	0.190388	0.7491	4	4	Omrix	Random
647	B	GFVMVPFEYRGEQHK	102.333	2.66667	99.6667	0	0	1	n.a.	n.a.	0.134714	0.5103	3	3	IVIG-mix	Human	EDNRA	EDNRA_HUMAN	223	Endothelin-1 receptor
648	B	GFYLNGADSAKCTEE	27	1.33333	25.6667	0	0	1	n.a.	n.a.	0.274973	0.696	3	2	Omrix	Human	APOH	APOH_HUMAN	113	Beta-2-glycoprotein 1
649	B	GGCRLFINVAPHARI	56.3333	1	55.3333	0	0	1	n.a.	n.a.	0.391539	0.8524	1	1	LFB	Human	ADAMTS13	ATS13_HUMAN	1323	A disintegrin and metalloproteinase with thrombospondin motifs 13
650	B	GGGPWGGAAYPPPPS	31.3333	2	29.3333	0	0	1	n.a.	n.a.	0.255839	0.0712	0	2	IVIG-mix	Human	ANXA11	ANX11_HUMAN	19	Annexin A11
651	B	GGIRFGEMERDALLA	81.3333	2.33333	79	0	0	1	n.a.	n.a.	0.109119	0.5608	2	1	Omrix	Human	POLR1B	RPA2_HUMAN	1033	DNA-directed RNA polymerase I subunit RPA2
652	B	GGMFQWVNTQYKQVI	19.3333	1	18.3333	0	0	1	n.a.	n.a.	0.348004	0.6471	4	3	Omrix	Random
653	B	GGRGGGGFHSGGNRG	9.66667	1	8.66667	0	0	1	n.a.	n.a.	0.125545	0.1334	1	1	Omrix	Human	FBL	FBRL_HUMAN	57	rRNA 2'-O-methyltransferase fibrillarin
654	B	GGSAQPCDSIVVAYY	58.3333	4	54.3333	0	0	1	n.a.	n.a.	0.611388	0.3458	1	2	Omrix	Human	AXIN1	AXN1_HUMAN	774	Axin-1
655	B	GGYGGGYSSGGYGSG	23.6667	2.66667	21	0	0	1	n.a.	n.a.	0.140531	0.4131	0	3	Omrix	Human	DHX9	DHX9_HUMAN	1183	ATP-dependent RNA helicase A
656	B	GHKYNPLGKIFQECI	56.6667	6.33333	50.3333	0	0	1	n.a.	n.a.	0.310477	0.5402	3	2	LFB	Human	ZNF300	ZN300_HUMAN	161	Zinc finger protein 300
657	B	GHPMTRAFITHAGSH	98.3333	1	97.3333	0	0	1	n.a.	n.a.	0.113337	0.5839	0	1	Omrix	Human	UGT1A1	UD11_HUMAN	362	UDP-glucuronosyltransferase 1-1
658	B	GHRGPKPFRFIVAKH	20.3333	3	17.3333	0	0	1	n.a.	n.a.	0.141945	0.3711	0	2	Omrix	Random
659	B	GIDWAKVHMVDFYVF	1.66667	1	0.666667	0	0	1	n.a.	n.a.	0.265384	0.5758	0	4	Omrix	Random
660	B	GIIDNHYPKTKIFQF	83.6667	1	82.6667	0	0	1	n.a.	n.a.	0.288481	0.3468	2	3	Omrix	Human		POK7_HUMAN	429	HERV-K_1q23.3 provirus ancestral Pol protein
661	B	GILFVNSRIDREELC	36.6667	1.33333	35.3333	0	0	1	n.a.	n.a.	0.259564	0.6498	3	1	Omrix	Human	PCDHA6	PCDA6_HUMAN	82	Protocadherin alpha-6
662	B	GIQDAFPKRILRGYG	14	2.33333	11.6667	0	0	1	n.a.	n.a.	0.225387	0.583	1	2	Sclavo	Human	ZNF195	ZN195_HUMAN	162	Zinc finger protein 195
663	B	GITNRGYTYEGMIFA	4.66667	1.66667	3	0	0	1	n.a.	n.a.	0.130258	0.6209	2	3	Omrix	Random
664	B	GKFYELYHMDALIGV	78.3333	10	68.3333	0	0	1	n.a.	n.a.	0.533275	0.7318	1	3	Intratect	Human	MSH6	MSH6_HUMAN	430	DNA mismatch repair protein Msh6
665	B	GKGCDRDTYSEKSLH	18.3333	8.66667	9.66667	0	0	1	n.a.	n.a.	0.0725887	0.1468	1	1	Omrix	Human	CLSTN1	CSTN1_HUMAN	311	Calsyntenin-1
666	B	GKHAWTHRLRERKQL	9	1.66667	7.33333	0	0	1	n.a.	n.a.	0.429398	0.4372	2	1	Omrix	Human	SSX9	SSX9_HUMAN	160	Protein SSX9
667	B	GKKKKRLRVDKWWGN	101.333	86.3333	15	0	0	1	n.a.	n.a.	0.150617	0.4147	1	2	Omrix	Human	RPL9	RL9_HUMAN	49	60S ribosomal protein L9
668	B	GKKRKRSRKESYSVY	22.3333	4.33333	18	0	0	1	n.a.	n.a.	0.168499	0.3363	1	2	Omrix	Human	HIST1H2BM	H2B1M_HUMAN	27	Histone H2B type 1-M
669	B	GLCPNALWQMDVTHV	61.3333	1	60.3333	0	0	1	n.a.	n.a.	0.397071	0.5436	2	1	Omrix	Human	ERVK6	POK2_HUMAN	643	HERV-K_7p22.1 provirus ancestral Pol protein
670	B	GLCVEWLRRYLENGK	13.3333	1	12.3333	0	0	1	n.a.	n.a.	0.274072	0.5586	3	2	Omrix	Human	HLA-B	1B57_HUMAN	186	HLA class I histocompatibility antigen, B-57 alpha chain
671	B	GLHIEYATTFGTSNG	8.33333	2.66667	5.66667	0	0	1	n.a.	n.a.	0.13416	0.6092	2	2	Omrix	Random
672	B	GLHLISFAGYITRAI	17.3333	1.33333	16	0	0	1	n.a.	n.a.	0.438922	0.7238	0	2	Omrix	Random
673	B	GLIDNHYPKTKIFQF	30.6667	11.3333	19.3333	0	0	1	n.a.	n.a.	0.344943	0.35	2	3	Intratect	Human		POK10_HUMAN	429	HERV-K_5q33.3 provirus ancestral Pol protein
674	B	GLIMNYCRNPDAVAA	74.6667	1.33333	73.3333	0	0	1	n.a.	n.a.	0.562265	0.647	2	1	Omrix	Human	LPA	APOA_HUMAN	71	Apolipoprotein(a)
675	B	GLLEIAQTHYYSKEP	101.667	4.66667	97	0	0	1	n.a.	n.a.	0.433332	0.4463	3	2	Omrix	Human	MADD	MADD_HUMAN	1039	MAP kinase-activating death domain protein
676	B	GLLFSYSPVWQMW	4.33333	1	3.33333	0	0	1	n.a.	n.a.	0.468035	0.6545	1	4	Omrix	Random
677	B	GLLIAWFQQIRAAGL	70	1.33333	68.6667	0	0	1	n.a.	n.a.	0.247537	0.8237	2	2	IVIG-mix	Human	CENPB	CENPB_HUMAN	79	Major centromere autoantigen B
678	B	GLLISQRKLFKRDIE	16.3333	1	15.3333	0	0	1	n.a.	n.a.	0.636608	0.6503	2	1	Intratect	Mutation	MSH6	MSH6_HUMAN		DNA mismatch repair protein Msh6
679	B	GMHSQDDTYRSGREM	4.66667	2.33333	2.33333	0	0	1	n.a.	n.a.	0.15349	0.1792	2	1	Omrix	Random
680	B	GMTVTFTVHFHDNSG	14.6667	3.33333	11.3333	0	0	1	n.a.	n.a.	0.249221	0.3631	1	2	Omrix	Human	NUP210	PO210_HUMAN	1399	Nuclear pore membrane glycoprotein 210
681	B	GMYLKHLNRQVEAME	36.6667	4	32.6667	0	0	1	n.a.	n.a.	0.466297	0.7014	4	1	Omrix	Human	PIK3CA	PK3CA_HUMAN	696	Phosphatidylinositol-4,5-bisphosphate 3-kinase catalytic subunit alpha isoform
682	B	GNGNWGNYWTPRVGG	57.3333	11	46.3333	0	0	1	n.a.	n.a.	0.220539	0.2596	3	3	Omrix	Random
683	B	GNLIGLPLLIDNYVP	96.3333	68.3333	28	0	0	1	n.a.	n.a.	0.300601	0.6864	2	1	Octagam	Human	MLH1	MLH1_HUMAN	634	DNA mismatch repair protein Mlh1
684	B	GNPSANGLYDLALGP	10.6667	1	9.66667	0	0	1	n.a.	n.a.	0.16556	0.3509	2	1	LFB	Human	POLR1A	RPA1_HUMAN	43	DNA-directed RNA polymerase I subunit RPA1
685	B	GPGFGIHYHDSPPHL	10.3333	1	9.33333	0	0	1	n.a.	n.a.	0.289704	0.4063	0	2	Omrix	Random
686	B	GPGLDRERLYWELSQ	63.6667	1	62.6667	0	0	1	n.a.	n.a.	0.572545	0.2001	3	2	Omrix	Human	MUC16	MUC16_HUMAN	13717	Mucin-16
687	B	GPKYSWAYLRTVTVG	8	3.66667	4.33333	0	0	1	n.a.	n.a.	0.222284	0.7961	0	3	Omrix	Random
688	B	GPLQAFFKQIMCLRK	101.333	46	55.3333	0	0	1	n.a.	n.a.	0.511241	0.7514	2	2	Sclavo	Neo
689	B	GPNSPYMRTLLDSIA	48.3333	1.66667	46.6667	0	0	1	n.a.	n.a.	0.539398	0.6842	1	1	Octagam	Human		POK4_HUMAN	326	HERV-K_6q14.1 provirus ancestral Gag-Pol polyprotein
690	B	GPTHVRVWWPPGFKV	8.66667	4.66667	4	0	0	1	n.a.	n.a.	0.415316	0.6555	0	3	Omrix	Random
691	B	GPYQCEIRDRYGGIR	21.6667	1.33333	20.3333	0	0	1	n.a.	n.a.	0.656779	0.2401	2	2	Omrix	Human	PSG4	PSG4_HUMAN	306	Pregnancy-specific beta-1-glycoprotein 4
692	B	GQLYYDCMGQTHSCS	88	1	87	0	0	1	n.a.	n.a.	0.133931	0.5411	2	2	Sclavo	Human			269	HERV-K_4p16.1 provirus ancestral Env polyprotein
693	B	GQYSGMQAIMVRTHG	81	5.66667	75.3333	0	0	1	n.a.	n.a.	0.575304	0.8632	2	1	Omrix	Random
694	B	GRALQPVREKFSDCY	39.3333	1	38.3333	0	0	1	n.a.	n.a.	0.676841	0.5011	2	2	Omrix	Human	ERVK6	POK2_HUMAN	177	HERV-K_7p22.1 provirus ancestral Pol protein
695	B	GRALQPVRKKFSDCY	23.3333	1	22.3333	0	0	1	n.a.	n.a.	0.602204	0.4651	1	2	Omrix	Human		POK6_HUMAN	177	HERV-K_8p23.1 provirus ancestral Pol protein
696	B	GRAPGCLMPAVQNWL	27.6667	7.66667	20	0	0	1	n.a.	n.a.	0.10607	0.5836	2	1	Octagam	Human		ENK1_HUMAN	165	HERV-K_12q14.1 provirus ancestral Env polyprotein
697	B	GRCLNTRGSYTCECN	61	14.6667	46.3333	0	0	1	n.a.	n.a.	0.118621	0.3121	3	1	Omrix	Human	FBN1	FBN1_HUMAN	2305	Fibrillin-1
698	B	GRKRERRIHRSEHSY	6.33333	3	3.33333	0	0	1	n.a.	n.a.	0.223045	0.3195	2	1	Omrix	Random
699	B	GRLSYVHVTVDTYSH	62.6667	1	61.6667	0	0	1	n.a.	n.a.	0.642211	0.4995	0	2	Sclavo	Human		POK7_HUMAN	661	HERV-K_1q23.3 provirus ancestral Pol protein
700	B	GRVKLCSTGFITHVV	93.3333	13	80.3333	0	0	1	n.a.	n.a.	0.171666	0.5511	0	1	Intratect	Human	MLH3	MLH3_HUMAN	599	DNA mismatch repair protein Mlh3
701	B	GRWLWNPQYHEVPKG	17.3333	1	16.3333	0	0	1	n.a.	n.a.	0.145294	0.2979	3	3	Omrix	Random
702	B	GSGYFFLNTSTADVV	26	1.66667	24.3333	0	0	1	n.a.	n.a.	0.233344	0.776	1	3	Omrix	Human	NUP210	PO210_HUMAN	919	Nuclear pore membrane glycoprotein 210
703	B	GSHGVYESICNGVPM	44	5.66667	38.3333	0	0	1	n.a.	n.a.	0.265416	0.4502	2	1	Omrix	Human	UGT1A1	UD11_HUMAN	374	UDP-glucuronosyltransferase 1-1
704	B	GSLSMFWAWANNPEL	4	1	3	0	0	1	n.a.	n.a.	0.527533	0.6445	3	3	Omrix	Random
705	B	GSLTRRTKMNDKYHG	8.66667	1.33333	7.33333	0	0	1	n.a.	n.a.	0.36957	0.2184	1	1	Omrix	Random
706	B	GSNLYHIYEVNLVSE	12.6667	1	11.6667	0	0	1	n.a.	n.a.	0.688783	0.665	4	2	Octagam	Human	PTPRN2	PTPR2_HUMAN	864	Receptor-type tyrosine-protein phosphatase N2
707	B	GSQFWDASKTLRTLL	244.333	159	85.3333	0	0	1	n.a.	n.a.	0.23222	0.7212	1	2	Omrix	Human	MSH6	MSH6_HUMAN	624	DNA mismatch repair protein Msh6
708	B	GSQLAPETFYRECDM	29.6667	4.66667	25	0	0	1	n.a.	n.a.	0.399966	0.2775	3	2	Omrix	Human	ADAMTS13	ATS13_HUMAN	1287	A disintegrin and metalloproteinase with thrombospondin motifs 13
709	B	GTAALGCLVKDYFPE	53	5	48	0	0	1	n.a.	n.a.	0.253226	0.3256	1	2	Sclavo	Human	IGHG3	IGHG3_HUMAN	21	Ig gamma-3 chain C region
710	B	GTCGIQYRQEDMPFT	19.6667	1	18.6667	0	0	1	n.a.	n.a.	0.232929	0.4906	3	2	IVIG-mix	Human	POLR2B	RPB2_HUMAN	943	DNA-directed RNA polymerase II subunit RPB2
711	B	GTHSFIHQHVFIQCL	80	3.66667	76.3333	0	0	1	n.a.	n.a.	0.659061	0.5272	2	2	Sclavo	Human
712	B	GTPTYKRRVISLLVT	15.6667	1	14.6667	0	0	1	n.a.	n.a.	0.212868	0.7114	0	1	Omrix	Human	ZNF597	ZN597_HUMAN	108	Zinc finger protein 597
713	B	GTSLWGTPHYSTSLW	38	2.33333	35.6667	0	0	1	n.a.	n.a.	0.354621	0.4501	0	3	LFB	Human	TNRC6A	TNR6A_HUMAN	1915	Trinucleotide repeat-containing gene 6A protein
714	B	GTYFEGLLEGPALAR	22	1	21	0	0	1	n.a.	n.a.	0.238983	0.6712	2	2	Omrix	Human	PML	PML_HUMAN	847	Probable transcription factor PML
715	B	GVIVLMAQIGCFVPC	17.3333	8.33333	9	0	0	1	n.a.	n.a.	0.541317	0.5777	1	1	Omrix	Human	MSH2	MSH2_HUMAN	683	DNA mismatch repair protein Msh2
716	B	GVKQYGSNSPYIRTL	68	1.33333	66.6667	0	0	1	n.a.	n.a.	0.644157	0.6059	2	2	Intratect	Human	ERVK5	GAK8_HUMAN	321	HERV-K_3q12.3 provirus ancestral Gag polyprotein
717	B	GVLLRYGSQLAPETF	55.3333	36.3333	19	0	0	1	n.a.	n.a.	0.706274	0.7151	2	2	Omrix	Human	ADAMTS13	ATS13_HUMAN	1281	A disintegrin and metalloproteinase with thrombospondin motifs 13
718	B	GVLNRSKRFIFTLIA	15.6667	1	14.6667	0	0	1	n.a.	n.a.	0.526978	0.5894	1	2	Intratect	Human		ENK1_HUMAN	457	HERV-K_12q14.1 provirus ancestral Env polyprotein
719	B	GVPMVMMPLFGDQMD	27.3333	1	26.3333	0	0	1	n.a.	n.a.	0.129062	0.6087	1	1	Omrix	Human	UGT1A1	UD11_HUMAN	385	UDP-glucuronosyltransferase 1-1
720	B	GVRQCYHYWPDEGSN	34.6667	1.33333	33.3333	0	0	1	n.a.	n.a.	0.305407	0.2499	3	3	Omrix	Human	PTPRN2	PTPR2_HUMAN	852	Receptor-type tyrosine-protein phosphatase N2
721	B	GWCGRQCRRKDESQR	54.3333	1	53.3333	0	0	1	n.a.	n.a.	0.16681	0.237	3	1	Omrix	Human				ZNF
722	B	GWTPYRHMADPFKMF	89.3333	7	82.3333	0	0	1	n.a.	n.a.	0.292245	0.738	0	4	Omrix	Random
723	B	GYCDEIDLTELVKLR	4	1	3	0	0	1	n.a.	n.a.	0.160386	0.4157	2	1	Intratect	Human	DBT	ODB2_HUMAN	277	Lipoamide acyltransferase component of branched-chain alpha-keto acid dehydrogenase complex, mitochondrial
724	B	GYGNCGLDNLYLRKD	33	2.66667	30.3333	0	0	1	n.a.	n.a.	0.162657	0.4368	2	2	LFB	Human	ZNF195	ZN195_HUMAN	174	Zinc finger protein 195
725	B	GYLCTVGCVLLSLYS	84.6667	45.3333	39.3333	0	0	1	n.a.	n.a.	0.385479	0.5695	0	2	Omrix	Mutation	MLH1	MLH1_HUMAN		DNA mismatch repair protein Mlh1
726	B	GYLLVGEALLLCTHE	61.3333	1.33333	60	0	0	1	n.a.	n.a.	0.389641	0.6933	2	1	Omrix	Human	CR2	CR2_HUMAN	883	Complement receptor type 2
727	B	GYMDMSKDESVDYVP	66.6667	2.33333	64.3333	0	0	1	n.a.	n.a.	0.44648	0.4284	1	2	IVIG-mix	Human	PDGFRB	PGFRB_HUMAN	739	Beta-type platelet-derived growth factor receptor
728	B	GYMQRRLVKSLEDLC	20	1	19	0	0	1	n.a.	n.a.	0.430366	0.5576	2	1	LFB	Human	POLR3A	RPC1_HUMAN	869	DNA-directed RNA polymerase III subunit RPC1
729	B	GYYFRVTCKEEKSPS	128.667	72	56.6667	0	0	1	n.a.	n.a.	0.0924986	0.3302	2	3	Intratect	Mutation	MSH2	MSH2_HUMAN		DNA mismatch repair protein Msh2
730	B	GYYYFTFQVLSQWEI	90.6667	1	89.6667	0	0	1	n.a.	n.a.	0.706274	0.623	3	6	Omrix	Human	C1QA	C1QA_HUMAN	157	Complement C1q subcomponent subunit A
731	B	HASDTGHWAMYWQAR	2.66667	1	1.66667	0	0	1	n.a.	n.a.	0.68565	0.1966	1	3	Omrix	Random
732	B	HAWANHKSLQIKAWI	9.33333	3	6.33333	0	0	1	n.a.	n.a.	0.339982	0.6836	2	2	Omrix	Random
733	B	HCPWFPEKGKLDVEL	84.6667	3	81.6667	0	0	1	n.a.	n.a.	0.575304	0.3827	2	2	Omrix	Other
734	B	HDATGHYAHLEYQWI	29.3333	2.33333	27	0	0	1	n.a.	n.a.	0.14462	0.5795	2	3	Omrix	Random
735	B	HDIKKNFNICFDNIK	15	8	7	0	0	1	n.a.	n.a.	0.242611	0.5713	3	2	Omrix	Human	CASP8AP2	C8AP2_HUMAN	1231	CASP8-associated protein 2
736	B	HDPWKLLIATIFLNR	34.6667	12	22.6667	0	0	1	n.a.	n.a.	0.599739	0.7573	1	2	Sclavo	Human	MBD4	MBD4_HUMAN	454	Methyl-CpG-binding domain protein 4
737	B	HFFTTNMYADNISPI	21.5	4.33333	17.1667	0	0	1	n.a.	n.a.	0.184516	0.4926	2	3	Omrix	Random
738	B	HFIVFSPTYNGSDGK	25.3333	1	24.3333	0	0	1	n.a.	n.a.	0.126136	0.588	1	3	Omrix	Random
739	B	HFLNEKGQFKKSDAF	81	2	79	0	0	1	n.a.	n.a.	0.277917	0.6571	3	3	LFB	Human	CYP2A6	CP2A6_HUMAN	415	Cytochrome P450 2A6
740	B	HFLSWYDRGVPSSSR	75.6667	26.3333	49.3333	0	0	1	n.a.	n.a.	0.1436	0.6428	0	3	Omrix	Human	PTPRN2	PTPR2_HUMAN	907	Receptor-type tyrosine-protein phosphatase N2
741	B	HFNRYLTRRRRIEIA	58	1.33333	56.6667	0	0	1	n.a.	n.a.	0.511241	0.7738	2	2	IVIG-mix	Human	HOXA4	HXA4_HUMAN	235	Homeobox protein Hox-A4
742	B	HFRWQQWSVTIKGSI	48.6667	4.33333	44.3333	0	0	1	n.a.	n.a.	0.42806	0.6801	2	3	Omrix	Random
743	B	HFYSQMDSTMMRSVD	14	2.66667	11.3333	0	0	1	n.a.	n.a.	0.461542	0.8616	1	2	Omrix	Random
744	B	HGFVFSHTFFIKDSL	35.3333	2	33.3333	0	0	1	n.a.	n.a.	0.34326	0.747	0	4	Sclavo	Human	FLCN	FLCN_HUMAN	148	Folliculin
745	B	HGLSLIQKILIGKLF	65.3333	9.66667	55.6667	0	0	1	n.a.	n.a.	0.395857	0.7054	1	1	Intratect	Mutation	APC	APC_HUMAN		Adenomatous polyposis coli protein
746	B	HGNGQSYRGTYSTTV	8.33333	1	7.33333	0	0	1	n.a.	n.a.	0.57719	0.8069	2	2	Omrix	Human	LPA	APOA_HUMAN	144	Apolipoprotein(a)
747	B	HGRRPLIRQDRIVGV	84	3.33333	80.6667	0	0	1	n.a.	n.a.	0.297176	0.5212	1	0	Sclavo	Human	LRRC7	LRRC7_HUMAN	805	Leucine-rich repeat-containing protein 7
748	B	HGVYESICNGVPMVM	92.3333	8.33333	84	0	0	1	n.a.	n.a.	0.445558	0.6212	2	1	LFB	Human	UGT1A1	UD11_HUMAN	376	UDP-glucuronosyltransferase 1-1
749	B	HHDGQFCHKPCPPGE	137.667	103.667	34	0	0	1	n.a.	n.a.	0.0787102	0.2429	2	1	Intratect	Human	FAS	TNR6_HUMAN	53	Tumor necrosis factor receptor superfamily member 6
750	B	HHHIQLIFVFLIEMG	28	14	14	0	0	1	n.a.	n.a.	0.177067	0.6637	2	2	Intratect	Neo
751	B	HHLEEGAQCPAPLSY	44.6667	1	43.6667	0	0	1	n.a.	n.a.	0.75609	0.3918	3	1	Omrix	Human	UGT1A10	UD110_HUMAN	175	UDP-glucuronosyltransferase 1-10
752	B	HHWDMVRRHLQGRED	87.6667	1	86.6667	0	0	1	n.a.	n.a.	0.153558	0.4262	2	1	Omrix	Human		ENK1_HUMAN	569	HERV-K_12q14.1 provirus ancestral Env polyprotein
753	B	HICFGMKSPEEMRQQ	16.3333	1	15.3333	0	0	1	n.a.	n.a.	0.132416	0.563	4	1	LFB	Human	POLR3A	RPC1_HUMAN	17	DNA-directed RNA polymerase III subunit RPC1
754	B	HILACASASDKKRYT	13.3333	8	5.33333	0	0	1	n.a.	n.a.	0.606029	0.5625	0	1	Intratect	Human	PRDM2	PRDM2_HUMAN	1351	PR domain zinc finger protein 2
755	B	HITAVMGNFMNYFTL	6	1	5	0	0	1	n.a.	n.a.	0.659061	0.7583	2	3	Omrix	Random
756	B	HKFYIVEYPEGQSMQ	10	1.33333	8.66667	0	0	1	n.a.	n.a.	0.128008	0.4746	4	3	Omrix	Random
757	B	HKGDTNPREYAACSL	65.6667	1	64.6667	0	0	1	n.a.	n.a.	0.150278	0.1817	2	1	Octagam	Human	ERVK6	POK2_HUMAN	924	HERV-K_7p22.1 provirus ancestral Pol protein
758	B	HKGYWKPRFPQKEAL	62.3333	33.6667	28.6667	0	0	1	n.a.	n.a.	0.131277	0.4422	2	3	Omrix	Random
759	B	HKLIDFLLRKESIIC	14.6667	6	8.66667	0	0	1	n.a.	n.a.	0.21647	0.6857	1	1	Sclavo	Human	MLH3	MLH3_HUMAN	265	DNA mismatch repair protein Mlh3
760	B	HKWTNRIGFDHKDYM	59	1	58	0	0	1	n.a.	n.a.	0.145045	0.3229	1	3	Omrix	Random
761	B	HLEAARPLWFFVWLV	7.66667	1	6.66667	0	0	1	n.a.	n.a.	0.284944	0.502	1	4	Omrix	Neo
762	B	HLKFYNEPIRDAKKS	35	2.33333	32.6667	0	0	1	n.a.	n.a.	0.457019	0.4397	2	2	Sclavo	Human	ERVK6	POK2_HUMAN	853	HERV-K_7p22.1 provirus ancestral Pol protein
763	B	HLMMEQKDLNEMMAY	9	1.33333	7.66667	0	0	1	n.a.	n.a.	0.618556	0.4961	4	1	Omrix	Random
764	B	HLQTGYKVERHMCDG	18	2.66667	15.3333	0	0	1	n.a.	n.a.	0.132773	0.58	2	1	LFB	Human	POLR2A	RPB1_HUMAN	439	DNA-directed RNA polymerase II subunit RPB1
765	B	HLRRLNSPIGRDGKL	53.3333	4.33333	49	0	0	1	n.a.	n.a.	0.497797	0.7052	1	0	Omrix	Human	POLR2B	RPB2_HUMAN	481	DNA-directed RNA polymerase II subunit RPB2
766	B	HMHIHISTVNHAFKC	71.3333	47.3333	24	0	0	1	n.a.	n.a.	0.518018	0.5824	1	1	Sclavo	Human	PRDM2	PRDM2_HUMAN	378	PR domain zinc finger protein 2
767	B	HMWIFVNALIENPTF	80	2	78	0	0	1	n.a.	n.a.	0.611388	0.653	3	3	Octagam	Human	TOP2A	TOP2A_HUMAN	359	DNA topoisomerase 2-alpha
768	B	HMYWGRKGNMLPQRI	4	2.33333	1.66667	0	0	1	n.a.	n.a.	0.350594	0.568	2	2	Omrix	Random
769	B	HNDWSWQDYFDDDHI	7.33333	1.66667	5.66667	0	0	1	n.a.	n.a.	0.272331	0.0726	2	4	Omrix	Random
770	B	HNVPIYEGYALPHAI	46	13.3333	32.6667	0	0	1	n.a.	n.a.	0.652377	0.554	2	2	Omrix	Human	ACTG2	ACTH_HUMAN	162	Actin, gamma-enteric smooth muscle
771	B	HPELWRLTVASHHIR	44	1	43	0	0	1	n.a.	n.a.	0.562265	0.5982	1	1	Sclavo	Human		ENK1_HUMAN	335	HERV-K_12q14.1 provirus ancestral Env polyprotein
772	B	HPPCHASARCRNTKG	28.6667	3.33333	25.3333	0	0	1	n.a.	n.a.	0.198888	0.4171	1	0	Sclavo	Human	TPO	PERT_HUMAN	805	Thyroid peroxidase
773	B	HPQLFSIVRQACVRS	38.3333	1	37.3333	0	0	1	n.a.	n.a.	0.674082	0.7491	2	1	Octagam	Human	FLCN	FLCN_HUMAN	114	Folliculin
774	B	HQAMLLNHFMLKIPQ	74	34.6667	39.3333	0	0	1	n.a.	n.a.	0.580094	0.5667	3	1	Sclavo	Mutation	APC	APC_HUMAN		Adenomatous polyposis coli protein
775	B	HQHIWSGTYSTFTPT	61	1.66667	59.3333	0	0	1	n.a.	n.a.	0.46459	0.59	1	3	Omrix	Random
776	B	HQICPAVCVLMKLSF	10	6	4	0	0	1	n.a.	n.a.	0.533275	0.6199	1	1	LFB	Human	APC	APC_HUMAN	444	Adenomatous polyposis coli protein
777	B	HQRRVHERHLIPKGV	119.333	41.3333	78	0	0	1	n.a.	n.a.	0.248457	0.4779	2	0	Sclavo	Human	PRDM2	PRDM2_HUMAN	501	PR domain zinc finger protein 2
778	B	HRDKSEMVIYMLFEN	52	2.66667	49.3333	0	0	1	n.a.	n.a.	0.364855	0.3993	3	2	Omrix	Random
779	B	HRDRQIHSHNFGTPM	4.33333	3.33333	1	0	0	1	n.a.	n.a.	0.476932	0.3084	2	1	Omrix	Random
780	B	HRFLLHGVGNIFVCS	3	1.66667	1.33333	0	0	1	n.a.	n.a.	0.820152	0.7478	1	2	Octagam	Human	PRDM2	PRDM2_HUMAN	1180	PR domain zinc finger protein 2
781	B	HRHEGVFICRGKEDA	60.6667	1	59.6667	0	0	1	n.a.	n.a.	0.115273	0.1881	2	1	IVIG-mix	Human	FBL	FBRL_HUMAN	91	rRNA 2'-O-methyltransferase fibrillarin
782	B	HRIYFESTVFSSSAI	90.6667	1.66667	89	0	0	1	n.a.	n.a.	0.732862	0.615	1	3	Omrix	Random
783	B	HRPITISYHREHHAQ	54.6667	1.66667	53	0	0	1	n.a.	n.a.	0.152148	0.3709	2	1	Omrix	Random
784	B	HRWHPQNLRPGRGRG	28.3333	14	14.3333	0	0	1	n.a.	n.a.	0.0810573	0.3047	2	1	Omrix	Neo
785	B	HSGLKPYECDKCGKA	27.6667	5.33333	22.3333	0	0	1	n.a.	n.a.	0.299461	0.1477	1	1	Omrix	Human	ZNF275	ZN275_HUMAN	400	Zinc finger protein 275
786	B	HSLCKAVHHLATVDC	32.6667	8.33333	24.3333	0	0	1	n.a.	n.a.	0.308478	0.6212	0	0	Sclavo	Human	MSH3	MSH3_HUMAN	819	DNA mismatch repair protein Msh3
787	B	HSQYHSLLPPGGKLP	78	72	6	0	0	1	n.a.	n.a.	0.275883	0.7494	1	1	Intratect	Human	AXIN2	AXN2_HUMAN	474	Axin-2
788	B	HSVGPASLYTTQKRF	13.6667	1	12.6667	0	0	1	n.a.	n.a.	0.195977	0.3351	1	2	Omrix	Random
789	B	HVITFPSYALIPNEH	7.66667	1	6.66667	0	0	1	n.a.	n.a.	0.692027	0.7656	2	2	Omrix	Random
790	B	HVNIVFDSEMDKLMM	91.3333	11.6667	79.6667	0	0	1	n.a.	n.a.	0.126521	0.5556	2	1	Omrix	Human	POLR1A	RPA1_HUMAN	397	DNA-directed RNA polymerase I subunit RPA1
791	B	HVVAMFFANQFKPIV	3.66667	1.33333	2.33333	0	0	1	n.a.	n.a.	0.580094	0.592	2	3	Omrix	Random
792	B	HWTKWMVGPNLIHVP	6.66667	1.66667	5	0	0	1	n.a.	n.a.	0.249029	0.7127	1	2	Omrix	Random
793	B	HYGHILAGTIKDIVT	115.333	63.3333	52	0	0	1	n.a.	n.a.	0.211346	0.7903	0	1	Omrix	Human	IARS	SYIC_HUMAN	55	Isoleucyl-tRNA synthetase, cytoplasmic
794	B	HYHRYNNTSLGHIAV	17.6667	1.33333	16.3333	0	0	1	n.a.	n.a.	0.167838	0.6912	2	2	Omrix	Random
795	B	HYHVVSPNKMVRHLN	7.66667	1	6.66667	0	0	1	n.a.	n.a.	0.229147	0.7923	2	1	Omrix	Random
796	B	HYMIDKDKHAKVVNH	8.33333	2	6.33333	0	0	1	n.a.	n.a.	0.269968	0.4954	1	1	Omrix	Random
797	B	HYVVENDELLHGLHG	12.3333	1	11.3333	0	0	1	n.a.	n.a.	0.176379	0.5908	3	1	Omrix	Random
798	B	IAETMARGLAYLH	72	1	71	0	0	1	n.a.	n.a.	0.636608	0.616	1	1	Omrix	Human	ACVR2A	AVR2A_HUMAN	292	Activin receptor type-2A
799	B	IASASVSFNLYASVF	92	4	88	0	0	1	n.a.	n.a.	0.567262	0.5738	1	3	LFB	Human	AGTR1	AGTR1_HUMAN	103	Type-1 angiotensin II receptor
800	B	ICGPQAYRQLPAKWS	34	1	33	0	0	1	n.a.	n.a.	0.128052	0.7064	2	2	LFB	Human	ERV3	ENR1_HUMAN	420	HERV-R_7q21.2 provirus ancestral Env polyprotein
801	B	ICNGVPMVMMPLFGD	5	1	4	0	0	1	n.a.	n.a.	0.285836	0.6321	1	1	LFB	Human	UGT1A1	UD11_HUMAN	382	UDP-glucuronosyltransferase 1-1
802	B	ICRIITKGTQTYSVL	128.667	80.6667	48	0	0	1	n.a.	n.a.	0.332062	0.6403	1	1	Octagam	Human	MSH6	MSH6_HUMAN	513	DNA mismatch repair protein Msh6
803	B	IDWAPRGQFYHNCSG	53.3333	1	52.3333	0	0	1	n.a.	n.a.	0.0912449	0.2311	2	3	Sclavo	Human		ENK1_HUMAN	262	HERV-K_12q14.1 provirus ancestral Env polyprotein
804	B	IDYFPGTHNKLLKNV	42	1	41	0	0	1	n.a.	n.a.	0.269557	0.5798	2	2	IVIG-mix	Human	CYP2C9	CP2C9_HUMAN	223	Cytochrome P450 2C9
805	B	IEFCYKSRSESKR	23	4.33333	18.6667	0	0	1	n.a.	n.a.	0.188806	0.5569	2	2	Omrix	Human	GRIA1	GRIA1_HUMAN	826	Glutamate receptor 1
806	B	IEFRINQRDLKMLLK	133	38.6667	94.3333	0	0	1	n.a.	n.a.	0.176429	0.5671	3	1	Omrix	Neo
807	B	IEPPGLFRGRGNHPK	37.3333	3.66667	33.6667	0	0	1	n.a.	n.a.	0.661401	0.5797	2	1	IVIG-mix	Human	TOP1	TOP1_HUMAN	355	DNA topoisomerase 1
808	B	IFEGLKGHQEGYFSQ	39.6667	16.3333	23.3333	0	0	1	n.a.	n.a.	0.235021	0.6949	4	3	LFB	Human	ZNF283	ZN283_HUMAN	163	Zinc finger protein 283
809	B	IFGNSLVVIVIYFYM	82.6667	3.66667	79	0	0	1	n.a.	n.a.	0.656779	0.4509	1	4	Omrix	Human	AGTR1	AGTR1_HUMAN	43	Type-1 angiotensin II receptor
810	B	IFITLFLLSVCYSAT	55	6	49	0	0	1	n.a.	n.a.	0.177533	0.6027	0	3	Octagam	Human
811	B	IFLRRSFTFVTQAGV	24.3333	1	23.3333	0	0	1	n.a.	n.a.	0.387782	0.6904	1	3	Omrix	Neo
812	B	IGCEDKTLAFKMNGY	113	82	31	0	0	1	n.a.	n.a.	0.21237	0.2872	2	2	Octagam	Human	MLH1	MLH1_HUMAN	231	DNA mismatch repair protein Mlh1
813	B	IGCEEEEQENGKAYC	159.667	81.3333	78.3333	0	0	1	n.a.	n.a.	0.162754	0.0404	7	1	Octagam	Human	MSH6	MSH6_HUMAN	1115	DNA mismatch repair protein Msh6
814	B	IHYFDDILCAAETKD	25.6667	1	24.6667	0	0	1	n.a.	n.a.	0.183434	0.3322	1	2	Intratect	Human		POK7_HUMAN	193	HERV-K_1q23.3 provirus ancestral Pol protein
815	B	IIDNHYPKTKIFQFL	36.3333	1	35.3333	0	0	1	n.a.	n.a.	0.594998	0.3456	2	3	Intratect	Human		POK7_HUMAN	430	HERV-K_1q23.3 provirus ancestral Pol protein
816	B	IIDWAPRGQFYHNCS	36	1	35	0	0	1	n.a.	n.a.	0.460727	0.2896	2	3	Omrix	Human		ENK1_HUMAN	261	HERV-K_12q14.1 provirus ancestral Env polyprotein
817	B	IIDWTPQGQFYHNCS	98	14	84	0	0	1	n.a.	n.a.	0.56641	0.1805	3	3	Omrix	Human		ENK4_HUMAN	261	HERV-K_6q14.1 provirus ancestral Env polyprotein
818	B	IIIDWAPRGQLYYDC	57	1	56	0	0	1	n.a.	n.a.	0.418684	0.4863	1	3	Omrix	Human
819	B	IIKIVGLQYKKNYED	12.3333	1	11.3333	0	0	1	n.a.	n.a.	0.52479	0.5919	3	2	Omrix	Human	TOP2A	TOP2A_HUMAN	510	DNA topoisomerase 2-alpha
820	B	IIKRGHECDAFGKNF	15	1.33333	13.6667	0	0	1	n.a.	n.a.	0.55084	0.1513	2	2	LFB	Human	ZNF84	ZNF84_HUMAN	100	Zinc finger protein 84
821	B	IIMWLLTHNYEEE	57.3333	1.33333	56	0	0	1	n.a.	n.a.	0.116042	0.5782	4	2	Omrix	Random
822	B	IKESDWLSQSMFTCR	87.3333	55.6667	31.6667	0	0	1	n.a.	n.a.	0.244884	0.3569	2	2	Intratect	Human	IGHM	IGHM_HUMAN	183	Ig mu chain C region
823	B	IKIWFQNRRMKWKKE	97.3333	6.66667	90.6667	0	0	1	n.a.	n.a.	0.150626	0.5874	3	3	Omrix	Human	HOXC6	HXC6_HUMAN	185	Homeobox protein Hox-C6
824	B	IKLTDYGMCKEGLRP	322	264.667	57.3333	0	0	1	n.a.	n.a.	0.245409	0.2791	1	1	Intratect	Human	PRKCI	KPCI_HUMAN	392	Protein kinase C iota type
825	B	IKQFNPFMWRKFLKS	8.66667	2	6.66667	0	0	1	n.a.	n.a.	0.233992	0.5005	2	4	Omrix	Random
826	B	IKSLRTLRALRPLRA	44	3	41	0	0	1	n.a.	n.a.	0.602204	0.8783	0	0	Omrix	Human	SCN9A	SCN9A_HUMAN	1286	Sodium channel protein type 9 subunit alpha
827	B	IKVAEWEIHRFWGDE	5.33333	1.33333	4	0	0	1	n.a.	n.a.	0.206888	0.1699	3	3	Omrix	Random
828	B	ILEWVTFFPYQTLNA	76.6667	4.33333	72.3333	0	0	1	n.a.	n.a.	0.449542	0.6838	3	4	Omrix	Random
829	B	ILFYLYCKLCIIKSS	79.3333	23	56.3333	0	0	1	n.a.	n.a.	0.633052	0.6536	0	3	Intratect	Neo
830	B	ILGWRAMSRPLDNLL	24	2.66667	21.3333	0	0	1	n.a.	n.a.	0.430366	0.6358	1	1	Omrix	Random
831	B	ILILVCLFCLLLVCR	54.3333	1	53.3333	0	0	1	n.a.	n.a.	0.749713	0.3263	0	1	Sclavo	Human		ENK1_HUMAN	641	HERV-K_12q14.1 provirus ancestral Env polyprotein
832	B	ILLYRWSYATAGIGL	11	1	10	0	0	1	n.a.	n.a.	0.56473	0.8003	0	3	Omrix	Random
833	B	ILQWYWFYPMKFSNI	6.33333	2.33333	4	0	0	1	n.a.	n.a.	0.620059	0.7132	2	6	Omrix	Random
834	B	ILSYKGSEKFYKV	48	9.33333	38.6667	0	0	1	n.a.	n.a.	0.454207	0.598	1	3	Omrix	Random
835	B	IMAGMGQYMGGYTHA	12.6667	1	11.6667	0	0	1	n.a.	n.a.	0.262745	0.6897	1	2	Omrix	Random
836	B	IMAHLARVKPHRTFR	35.6667	3.33333	32.3333	0	0	1	n.a.	n.a.	0.417322	0.7801	0	1	LFB	Human	POLR3A	RPC1_HUMAN	473	DNA-directed RNA polymerase III subunit RPC1
837	B	IMCLKRLNYDRKELE	135.333	48	87.3333	0	0	1	n.a.	n.a.	0.241975	0.7221	3	1	Intratect	Human	PPFIA2	LIPA2_HUMAN	1078	Liprin-alpha-2
838	B	IMRSGQSWSWTAF	4.66667	1	3.66667	0	0	1	n.a.	n.a.	0.640305	0.4654	1	3	Omrix	Random
839	B	IMYTCGRCITQIWDG	58.6667	47.6667	11	0	0	1	n.a.	n.a.	0.239995	0.7041	1	2	Sclavo	Mutation	PRDM2	PRDM2_HUMAN		PR domain zinc finger protein 2
840	B	INAEWEPFPLWGKLG	69	3	66	0	0	1	n.a.	n.a.	0.350923	0.3705	3	3	Omrix	Random
841	B	INAQFGWSNSYDRFT	15.3333	1.66667	13.6667	0	0	1	n.a.	n.a.	0.477903	0.5681	3	4	Omrix	Random
842	B	INISTGYRYPPICLG	58.3333	3	55.3333	0	0	1	n.a.	n.a.	0.106772	0.6177	1	2	Omrix	Human		ENK6_HUMAN	151	HERV-K_8p23.1 provirus ancestral Env polyprotein
843	B	INISTGYRYPPIPPV	62.3333	1	61.3333	0	0	1	n.a.	n.a.	0.226989	0.6177	1	2	Omrix	Human
844	B	INRAIYYKTLKPIAP	11	7.33333	3.66667	0	0	1	n.a.	n.a.	0.266434	0.6902	1	2	LFB	Human	PRDM2	PRDM2_HUMAN	118	PR domain zinc finger protein 2
845	B	IPFFMVATLGTTTCC	22	2.33333	19.6667	0	0	1	n.a.	n.a.	0.416816	0.7584	0	2	Omrix	Human	DDC	DDC_HUMAN	235	Aromatic-L-amino-acid decarboxylase
846	B	IPQDHAPPPWRALFI	91.6667	2	89.6667	0	0	1	n.a.	n.a.	0.183152	0.2573	1	2	Omrix	Random
847	B	IPTRHLKFYNEPIRD	82.3333	1	81.3333	0	0	1	n.a.	n.a.	0.337598	0.3378	2	2	Sclavo	Human	ERVK6	POK2_HUMAN	849	HERV-K_7p22.1 provirus ancestral Pol protein
848	B	IPVIEDARHPHKYRM	29.6667	1	28.6667	0	0	1	n.a.	n.a.	0.640305	0.5081	1	1	Omrix	Human	FBL	FBRL_HUMAN	211	rRNA 2'-O-methyltransferase fibrillarin
849	B	IPVLWKFLEKYPSAE	42.3333	39	3.33333	0	0	1	n.a.	n.a.	0.648176	0.5911	2	3	Sclavo	Human	MBD4	MBD4_HUMAN	475	Methyl-CpG-binding domain protein 4
850	B	IQCLLWTSHCATSVI	3.33333	1	2.33333	0	0	1	n.a.	n.a.	0.412387	0.6561	1	1	Intratect	Human
851	B	IQRGCPHHRHRGWAP	40.3333	1	39.3333	0	0	1	n.a.	n.a.	0.273857	0.4709	1	1	Omrix	Mutation	HNF1A	HNF1A_HUMAN		Hepatocyte nuclear factor 1-alpha
852	B	IRPHLHLMPRGRISS	119	33.6667	85.3333	0	0	1	n.a.	n.a.	0.0969172	0.723	0	0	Omrix	Mutation	APC	APC_HUMAN		Adenomatous polyposis coli protein
853	B	IRRLMDGEEPLPMLP	302	291.667	10.3333	0	0	1	n.a.	n.a.	0.743748	0.5295	2	0	Intratect	Human	TOP2A	TOP2A_HUMAN	876	DNA topoisomerase 2-alpha
854	B	ISDCHALLVVLSWNL	35	4.33333	30.6667	0	0	1	n.a.	n.a.	0.29787	0.6723	1	1	Omrix	Human	Ro52A		277
855	B	ISHISTMSYAAPIFS	84.6667	1	83.6667	0	0	1	n.a.	n.a.	0.377787	0.6717	0	2	Omrix	Random
856	B	ISKHRARNYYTDTSQ	70.6667	7.33333	63.3333	0	0	1	n.a.	n.a.	0.219579	0.3931	2	2	LFB	Human	CR2	CR2_HUMAN	998	Complement receptor type 2
857	B	ISKNQPQYPLPAMMY	41.3333	3.66667	37.6667	0	0	1	n.a.	n.a.	0.576242	0.4237	3	2	Omrix	Random
858	B	ISLCFGLSIATMVQC	61.3333	2.33333	59	0	0	1	n.a.	n.a.	0.297545	0.7289	1	1	IVIG-mix	Human	AQP4	AQP4_HUMAN	73	Aquaporin-4
859	B	ISLCVLFVKKNLLFC	13.3333	8.33333	5	0	0	1	n.a.	n.a.	0.197312	0.5645	1	2	Sclavo	Mutation	PRDM2	PRDM2_HUMAN		PR domain zinc finger protein 2
860	B	ISRNRYWGTPIPLWV	54.3333	49.6667	4.66667	0	0	1	n.a.	n.a.	0.483955	0.4423	1	3	Omrix	Human	IARS	SYIC_HUMAN	457	Isoleucyl-tRNA synthetase, cytoplasmic
861	B	ITGAFAEKQPSQRYR	20.3333	3.33333	17	0	0	1	n.a.	n.a.	0.18787	0.6927	3	2	Omrix	Random
862	B	ITHAYIIHLKYVAFS	2.66667	1	1.66667	0	0	1	n.a.	n.a.	0.511709	0.6237	0	3	Omrix	Random
863	B	ITPRGTESYRHARPK	74.3333	36	38.3333	0	0	1	n.a.	n.a.	0.271212	0.2045	1	1	Omrix	Random
864	B	IVFRALGFVSDRDIL	57.6667	1.66667	56	0	0	1	n.a.	n.a.	0.247564	0.6419	0	2	LFB	Human	POLR2B	RPB2_HUMAN	271	DNA-directed RNA polymerase II subunit RPB2
865	B	IVLLRPFPQVLQMVL	40	13.3333	26.6667	0	0	1	n.a.	n.a.	0.661401	0.6633	2	1	Sclavo	Mutation	APC	APC_HUMAN		Adenomatous polyposis coli protein
866	B	IVSQKWPDQFMYGQK	1.66667	1	0.666667	0	0	1	n.a.	n.a.	0.32483	0.5002	3	3	Omrix	Random
867	B	IVSRWFHVPGEEIKY	36	2.66667	33.3333	0	0	1	n.a.	n.a.	0.357937	0.7638	2	3	Omrix	Random
868	B	IVWWCPMSRLRLALT	49	1	48	0	0	1	n.a.	n.a.	0.488586	0.7635	0	2	Omrix	Neo
869	B	IVWWVMETHSEVGKK	73	1.33333	71.6667	0	0	1	n.a.	n.a.	0.453205	0.6692	2	2	Omrix	Random
870	B	IWGAGWSEYSGHKLT	76.6667	1	75.6667	0	0	1	n.a.	n.a.	0.273322	0.4748	1	3	Omrix	Random
871	B	IWHHTFYNELRVAPE	11	2	9	0	0	1	n.a.	n.a.	0.253169	0.5942	3	3	Omrix	Human	POTEJ	POTEJ_HUMAN	748	POTE ankyrin domain family member J
872	B	IWLLAWEPKVRGNWG	8.66667	1.66667	7	0	0	1	n.a.	n.a.	0.198286	0.6193	2	3	Omrix	Random
873	B	IWWKDNKNKTWEIGK	100	1	99	0	0	1	n.a.	n.a.	0.425441	0.3498	3	3	Sclavo	Human	ERVK6	POK2_HUMAN	813	HERV-K_7p22.1 provirus ancestral Pol protein
874	B	IYCLRHSSQHRLKEK	70.6667	6	64.6667	0	0	1	n.a.	n.a.	0.62314	0.7462	2	1	Octagam	Human	PTPRN2	PTPR2_HUMAN	636	Receptor-type tyrosine-protein phosphatase N2
875	B	IYFEYSHAFQAVTEF	8.33333	2.66667	5.66667	0	0	1	n.a.	n.a.	0.644157	0.6943	3	5	LFB	Human	MSH3	MSH3_HUMAN	461	DNA mismatch repair protein Msh3
876	B	IYHKKMFYPRVLLDC	39	15.6667	23.3333	0	0	1	n.a.	n.a.	0.448826	0.5173	0	3	Octagam	Mutation	MSH3	MSH3_HUMAN		DNA mismatch repair protein Msh3
877	B	IYLSKPTHWERDGAP	34.6667	1	33.6667	0	0	1	n.a.	n.a.	0.372022	0.3498	1	2	LFB	Human	POLR2B	RPB2_HUMAN	91	DNA-directed RNA polymerase II subunit RPB2
878	B	IYLYIYVFLLFLIYK	37.3333	1	36.3333	0	0	1	n.a.	n.a.	0.796925	0.4223	0	6	Omrix	Neo
879	B	IYSHWKSTEPFTIKL	45	34.3333	10.6667	0	0	1	n.a.	n.a.	0.652377	0.8742	1	3	Omrix	Mutation	PRDM2	PRDM2_HUMAN		PR domain zinc finger protein 2
880	B	IYYKTLKPIAPGEEL	42	28.6667	13.3333	0	0	1	n.a.	n.a.	0.242636	0.6896	2	2	LFB	Human	PRDM2	PRDM2_HUMAN	122	PR domain zinc finger protein 2
881	B	KADKAHYEREMKTYI	101.667	5	96.6667	0	0	1	n.a.	n.a.	0.29787	0.4614	2	2	Intratect	Human	SP100	SP100_HUMAN	739	Nuclear autoantigen Sp-100
882	B	KAEWHYDTVPYARWT	36	2.33333	33.6667	0	0	1	n.a.	n.a.	0.679685	0.6798	1	4	Omrix	Random
883	B	KAHWPWLEAMEDLTF	64.6667	2.66667	62	0	0	1	n.a.	n.a.	0.419892	0.5406	2	3	Omrix	Random
884	B	KALGWAAVYLSTCKD	100	1	99	0	0	1	n.a.	n.a.	0.188692	0.6191	0	2	Intratect	Human	TAPBP	TPSN_HUMAN	428	Tapasin
885	B	KAVHHLATVDCIFSL	12	5	7	0	0	1	n.a.	n.a.	0.661401	0.5696	0	1	Sclavo	Human	MSH3	MSH3_HUMAN	823	DNA mismatch repair protein Msh3
886	B	KAVSRFHSPFIVENY	98.3333	33.3333	65	0	0	1	n.a.	n.a.	0.38081	0.6344	2	3	Intratect	Human	MSH3	MSH3_HUMAN	775	DNA mismatch repair protein Msh3
887	B	KAYFLGYMVHRLLLA	41.3333	1.66667	39.6667	0	0	1	n.a.	n.a.	0.489688	0.7376	0	3	Omrix	Human	POLR2B	RPB2_HUMAN	361	DNA-directed RNA polymerase II subunit RPB2
888	B	KCKYCGKAFGTQINR	31.6667	24	7.66667	0	0	1	n.a.	n.a.	0.448826	0.4064	2	2	Sclavo	Human	PRDM2	PRDM2_HUMAN	391	PR domain zinc finger protein 2
889	B	KCRTLFSTHYHSLVE	33.6667	9	24.6667	0	0	1	n.a.	n.a.	0.36147	0.7062	1	2	Octagam	Human	MSH6	MSH6_HUMAN	1240	DNA mismatch repair protein Msh6
890	B	KDGKKRKRSRKESYS	38	2.66667	35.3333	0	0	1	n.a.	n.a.	0.130333	0.2015	1	1	Omrix	Human	HIST1H2BM	H2B1M_HUMAN	25	Histone H2B type 1-M
891	B	KDSHHPARTAHYGSL	44.6667	2.33333	42.3333	0	0	1	n.a.	n.a.	0.787187	0.1244	0	1	LFB	Human	MBP	MBP_HUMAN	192	Myelin basic protein
892	B	KDWPLIIIDLKDCFF	66	1	65	0	0	1	n.a.	n.a.	0.445788	0.6909	0	3	LFB	Human		POK4_HUMAN	1037	HERV-K_6q14.1 provirus ancestral Gag-Pol polyprotein
893	B	KDYMRQAGEVTYADA	45.6667	1	44.6667	0	0	1	n.a.	n.a.	0.575304	0.7569	2	2	LFB	Human	SFRS4	SFRS4_HUMAN	121	Splicing factor, arginine/serine-rich 4
894	B	KENVKDYYQKWMEEQ	9.33333	1	8.33333	0	0	1	n.a.	n.a.	0.59385	0.0651	6	3	Omrix	Human	SNRPC	RU1C_HUMAN	31	U1 small nuclear ribonucleoprotein C
895	B	KEVAYCSTYTHCEIH	34	10	24	0	0	1	n.a.	n.a.	0.285308	0.3919	2	2	Omrix	Human	POLR2B	RPB2_HUMAN	685	DNA-directed RNA polymerase II subunit RPB2
896	B	KFISDKDASIVGFFR	146	63.6667	82.3333	0	0	1	n.a.	n.a.	0.256134	0.6236	0	3	LFB	Mutation	PDIA3	PDIA3_HUMAN		Protein disulfide-isomerase A3
897	B	KFYELYHMDALIGVS	8	3	5	0	0	1	n.a.	n.a.	0.283028	0.7463	1	3	LFB	Human	MSH6	MSH6_HUMAN	431	DNA mismatch repair protein Msh6
898	B	KGAKYPHFWMLTKEH	3.33333	1	2.33333	0	0	1	n.a.	n.a.	0.596161	0.3559	1	3	Omrix	Random
899	B	KGAPHLRPAAHDLTW	37	1	36	0	0	1	n.a.	n.a.	0.671403	0.5593	0	1	IVIG-mix	Human	UGT1A1	UD11_HUMAN	469	UDP-glucuronosyltransferase 1-1
900	B	KGEPGLLCTQCPYIP	89.6667	6.66667	83	0	0	1	n.a.	n.a.	0.714316	0.3766	2	1	Omrix	Human	COL4A3	CO4A3_HUMAN	469	Collagen alpha-3(IV) chain
901	B	KGFSFIMKAYSINCE	118.333	21.3333	97	0	0	1	n.a.	n.a.	0.205512	0.7437	2	3	Sclavo	Human
902	B	KGSHPLLMILTLILR	5.66667	1	4.66667	0	0	1	n.a.	n.a.	0.240642	0.6858	0	0	LFB	Neo
903	B	KHGTFVGRIAQDLGL	49.6667	3	46.6667	0	0	1	n.a.	n.a.	0.292245	0.6928	1	1	Omrix	Human	PCDHA6	PCDA6_HUMAN	40	Protocadherin alpha-6
904	B	KHKWLKFCLLRVVKE	32.6667	19	13.6667	0	0	1	n.a.	n.a.	0.279197	0.7251	1	2	Intratect	Neo
905	B	KHLSIHAEEWPFKCE	15.6667	7.33333	8.33333	0	0	1	n.a.	n.a.	0.329807	0.2548	3	2	Intratect	Human	PRDM2	PRDM2_HUMAN	1151	PR domain zinc finger protein 2
906	B	KHVSFTPGDDMPRVY	269.333	189.667	79.6667	0	0	1	n.a.	n.a.	0.399129	0.3439	0	2	Intratect	Human	APC	APC_HUMAN	1628	Adenomatous polyposis coli protein
907	B	KHWASQCRSKFDKNG	18.3333	2	16.3333	0	0	1	n.a.	n.a.	0.182764	0.2928	2	2	Sclavo	Human		POK4_HUMAN	589	HERV-K_6q14.1 provirus ancestral Gag-Pol polyprotein
908	B	KIKEMNFLPQIVLLR	8	5.66667	2.33333	0	0	1	n.a.	n.a.	0.762939	0.7217	3	1	Omrix	Mutation	APC	APC_HUMAN		Adenomatous polyposis coli protein
909	B	KIPLEYASGWMMGRK	4.33333	1	3.33333	0	0	1	n.a.	n.a.	0.212003	0.7581	1	2	Omrix	Random
910	B	KIRAWRGIQQRGLQK	112.333	94	18.3333	0	0	1	n.a.	n.a.	0.474078	0.6968	3	1	Omrix	Mutation	MLH1	MLH1_HUMAN		DNA mismatch repair protein Mlh1
911	B	KIRQYMMAYRHSEDF	97.3333	3	94.3333	0	0	1	n.a.	n.a.	0.688783	0.6368	2	3	Omrix	Random
912	B	KKCRELYYCVKDSME	34	6	28	0	0	1	n.a.	n.a.	0.109984	0.3674	2	2	Omrix	Human	MADD	MADD_HUMAN	1513	MAP kinase-activating death domain protein
913	B	KKFISDKDASIVGFF	35.6667	6.66667	29	0	0	1	n.a.	n.a.	0.253829	0.6574	0	3	Sclavo	Human	PDIA3	PDIA3_HUMAN	146	Protein disulfide-isomerase A3
914	B	KKHKWLKFCLLRVVK	8.33333	1	7.33333	0	0	1	n.a.	n.a.	0.361193	0.7131	0	2	Omrix	Neo
915	B	KKIGRRYKTQYEELK	42	2.66667	39.3333	0	0	1	n.a.	n.a.	0.160428	0.3737	3	2	Sclavo	Human	TPR	TPR_HUMAN	1435	Nucleoprotein TPR
916	B	KKKKKMMMMMSWKTR	47.6667	41	6.66667	0	0	1	n.a.	n.a.	0.555996	0.8438	0	1	Omrix	Mutation	PRDM2	PRDM2_HUMAN		PR domain zinc finger protein 2
917	B	KKKKMMMMMSWKTRG	60.6667	28.3333	32.3333	0	0	1	n.a.	n.a.	0.392439	0.863	0	1	Omrix	Mutation	PRDM2	PRDM2_HUMAN		PR domain zinc finger protein 2
918	B	KKKLYEEIDQNVGFS	33	1	32	0	0	1	n.a.	n.a.	0.183542	0.3535	4	2	Octagam	Human	CYP17A1	CP17A_HUMAN	325	Steroid 17-alpha-hydroxylase/17,20 lyase
919	B	KKKRSQVKNNVYMWE	137.333	110.333	27	0	0	1	n.a.	n.a.	0.108633	0.429	4	2	LFB	Human	PRDM2	PRDM2_HUMAN	63	PR domain zinc finger protein 2
920	B	KKNVEEEYRKWKSMS	242.667	143	99.6667	0	0	1	n.a.	n.a.	0.149781	0.0813	4	2	Sclavo	Human	MED23	MED23_HUMAN	757	Mediator of RNA polymerase II transcription subunit 23
921	B	KKWLYLTKKWGNP	118	49.3333	68.6667	0	0	1	n.a.	n.a.	0.0933727	0.4241	1	3	Omrix	Random
922	B	KLGFMSAFVKASAFA	98.6667	1	97.6667	0	0	1	n.a.	n.a.	0.432134	0.6779	0	3	Octagam	Human	DLST	ODO2_HUMAN	277	Dihydrolipoyllysine-residue succinyltransferase component of 2-oxoglutarate dehydrogenase complex, mitochondrial
923	B	KLHYHNNAKEFTDWN	4.33333	1.66667	2.66667	0	0	1	n.a.	n.a.	0.538141	0.4544	4	3	Omrix	Random
924	B	KLIWWKDNKNKTWEI	52.3333	1	51.3333	0	0	1	n.a.	n.a.	0.57075	0.459	3	3	Omrix	Human	ERVK6	POK2_HUMAN	811	HERV-K_7p22.1 provirus ancestral Pol protein
925	B	KLKIWWSFNMLSQ	25.6667	1	24.6667	0	0	1	n.a.	n.a.	0.412547	0.7364	2	3	Omrix	Random
926	B	KLLGSNSSRMYFTQT	154	95.6667	58.3333	0	0	1	n.a.	n.a.	0.563079	0.792	2	2	Omrix	Human	MLH1	MLH1_HUMAN	333	DNA mismatch repair protein Mlh1
927	B	KLTPFMLGALVAMYE	80.3333	1	79.3333	0	0	1	n.a.	n.a.	0.743748	0.7029	1	2	Omrix	Human	GPI	G6PI_HUMAN	481	Glucose-6-phosphate isomerase
928	B	KMEYHRSMNPWMRNG	8	2.33333	5.66667	0	0	1	n.a.	n.a.	0.289111	0.6749	3	2	Omrix	Random
929	B	KMFLKQEKIICGIIR	33.6667	3.66667	30	0	0	1	n.a.	n.a.	0.497395	0.5196	2	1	Sclavo	Neo
930	B	KMKTTFVNKKWRIKN	131	35.6667	95.3333	0	0	1	n.a.	n.a.	0.247807	0.6101	2	2	Intratect	Mutation	MSH3	MSH3_HUMAN		DNA mismatch repair protein Msh3
931	B	KMNGYISNANYSVKK	190.333	109.333	81	0	0	1	n.a.	n.a.	0.648176	0.8288	3	2	Octagam	Human	MLH1	MLH1_HUMAN	241	DNA mismatch repair protein Mlh1
932	B	KMNQSLRLFREVCLA	21	14	7	0	0	1	n.a.	n.a.	0.318819	0.7815	3	1	Omrix	Human	MSH6	MSH6_HUMAN	1325	DNA mismatch repair protein Msh6
933	B	KMREMFFEDHIDDAK	184.333	109.667	74.6667	0	0	1	n.a.	n.a.	0.433936	0.2434	2	2	Intratect	Human	CNOT7	CNOT7_HUMAN	240	CCR4-NOT transcription complex subunit 7
934	B	KNAGMYEQHYRDMSM	3.33333	1	2.33333	0	0	1	n.a.	n.a.	0.351006	0.2967	3	2	Omrix	Random
935	B	KNGFADIGIYHHDIL	81.3333	1	80.3333	0	0	1	n.a.	n.a.	0.3591	0.4397	1	2	Omrix	Random
936	B	KNLAIVEEEMFLVMG	29.6667	1	28.6667	0	0	1	n.a.	n.a.	0.395456	0.5478	4	1	Intratect	Neo
937	B	KNLLKEVRIYAQKFI	34.3333	1.33333	33	0	0	1	n.a.	n.a.	0.610019	0.5863	3	2	Omrix	Human	POLR2B	RPB2_HUMAN	409	DNA-directed RNA polymerase II subunit RPB2
938	B	KNRGWYTDGWLKH	44.6667	3.66667	41	0	0	1	n.a.	n.a.	0.170606	0.3219	1	3	Omrix	Random
939	B	KNTHPFLYLSLEISP	110	97	13	0	0	1	n.a.	n.a.	0.346108	0.7338	2	2	LFB	Human	MLH1	MLH1_HUMAN	286	DNA mismatch repair protein Mlh1
940	B	KNTLRWDIWGAKYWG	5	2.33333	2.66667	0	0	1	n.a.	n.a.	0.390144	0.3394	1	4	Omrix	Random
941	B	KPFYTVDLNSSLTLP	20	4	16	0	0	1	n.a.	n.a.	0.157894	0.733	1	2	Omrix	Human		ENK6_HUMAN	364	HERV-K_8p23.1 provirus ancestral Env polyprotein
942	B	KPGQIILSLYQRLMK	64	35	29	0	0	1	n.a.	n.a.	0.599739	0.6799	2	1	Sclavo	Mutation	APC	APC_HUMAN		Adenomatous polyposis coli protein
943	B	KPPPFQYHHRNPMGI	177.333	108	69.3333	0	0	1	n.a.	n.a.	0.604736	0.7245	2	2	Intratect	Human	PRDM2	PRDM2_HUMAN	1299	PR domain zinc finger protein 2
944	B	KPSQLPVYKLLPSQN	109.667	85	24.6667	0	0	1	n.a.	n.a.	0.47629	0.5783	3	1	Intratect	Human	APC	APC_HUMAN	1608	Adenomatous polyposis coli protein
945	B	KQFKIAHKGGHFIPP	64.3333	1	63.3333	0	0	1	n.a.	n.a.	0.324149	0.5058	1	2	Octagam	Other
946	B	KQLFQGYTASGIGFW	9	1	8	0	0	1	n.a.	n.a.	0.327285	0.7374	2	4	Omrix	Random
947	B	KQNMKKPRMPLLKKL	39.3333	5	34.3333	0	0	1	n.a.	n.a.	0.614189	0.6242	2	0	Octagam	Mutation	MSH2	MSH2_HUMAN		DNA mismatch repair protein Msh2
948	B	KQYGFCKATLSEKLG	667	578.333	88.6667	0	0	1	n.a.	n.a.	0.238201	0.7245	2	2	Omrix	Human	AHSG	FETUA_HUMAN	225	Alpha-2-HS-glycoprotein
949	B	KREGYMEKLRFWLSV	47.3333	47	0.333333	0	0	1	n.a.	n.a.	0.692027	0.6511	2	3	Omrix	Mutation	PTPRR	PTPRR_HUMAN		Receptor-type tyrosine-protein phosphatase R
950	B	KRKRQKKLLILKRTY	5.66667	1	4.66667	0	0	1	n.a.	n.a.	0.371815	0.5794	1	1	Octagam	Mutation	APC	APC_HUMAN		Adenomatous polyposis coli protein
951	B	KRMCLCRQVVVQSCR	83.6667	30	53.6667	0	0	1	n.a.	n.a.	0.219084	0.5931	2	0	Sclavo	Neo
952	B	KRYWTKTIEKKLANL	53.3333	53	0.333333	0	0	1	n.a.	n.a.	0.158047	0.6644	2	2	Intratect	Human	MSH6	MSH6_HUMAN	1004	DNA mismatch repair protein Msh6
953	B	KSAFYYPNEAGTNFG	38.3333	1	37.3333	0	0	1	n.a.	n.a.	0.236849	0.5267	3	4	Omrix	Random
954	B	KSKKRRNRVSFLGAV	71.3333	1	70.3333	0	0	1	n.a.	n.a.	0.519028	0.3886	1	1	Octagam	Human		POK17_HUMAN	1	HERV-K_11q22.1 provirus ancestral Pol protein
955	B	KSNQGYMHRNIYYMS	4.33333	1	3.33333	0	0	1	n.a.	n.a.	0.529787	0.5537	3	3	Omrix	Random
956	B	KSRKRRNRLSFLGAA	63.3333	2.66667	60.6667	0	0	1	n.a.	n.a.	0.538768	0.4166	1	1	Omrix	Human		POK12_HUMAN	2	HERV-K_1q22 provirus ancestral Pol protein
957	B	KSRKRRNRVSFLGAV	37.6667	1	36.6667	0	0	1	n.a.	n.a.	0.523183	0.4086	1	1	LFB	Human		POK10_HUMAN	2	HERV-K_5q33.3 provirus ancestral Pol protein
958	B	KSVTCTYSPALNKMF	67.3333	18.6667	48.6667	0	0	1	n.a.	n.a.	0.594998	0.7052	1	2	Intratect	Human	TP53	P53_HUMAN	120	Cellular tumor antigen p53
959	B	KSYRILLLKILRFAF	22	12	10	0	0	1	n.a.	n.a.	0.418855	0.7183	0	3	Omrix	Mutation	APC	APC_HUMAN		Adenomatous polyposis coli protein
960	B	KTDLSEHRFLLHGVG	163.333	92	71.3333	0	0	1	n.a.	n.a.	0.300601	0.37	1	1	Octagam	Human	PRDM2	PRDM2_HUMAN	1174	PR domain zinc finger protein 2
961	B	KTFTLYLDQMATLIG	49	1.66667	47.3333	0	0	1	n.a.	n.a.	0.553751	0.7255	1	2	IVIG-mix	Human	ERVK6	POK3_HUMAN	373	HERV-K_19q12 provirus ancestral Pol protein
962	B	KTHAITGPKMHRKWI	55.3333	2.33333	53	0	0	1	n.a.	n.a.	0.321416	0.5735	0	1	Omrix	Random
963	B	KTKIFQFLKLTTWIL	89.3333	1.33333	88	0	0	1	n.a.	n.a.	0.692027	0.6781	1	3	LFB	Human		POK7_HUMAN	437	HERV-K_1q23.3 provirus ancestral Pol protein
964	B	KTKIFQFLKMTTWIL	27.6667	1	26.6667	0	0	1	n.a.	n.a.	0.68565	0.7347	1	3	Sclavo	Human	ERVK6	POK3_HUMAN	440	HERV-K_19q12 provirus ancestral Pol protein
965	B	KTLIEFQNWDTLLFL	1.66667	1	0.666667	0	0	1	n.a.	n.a.	0.303464	0.5168	3	3	Octagam	Human	MLH3	MLH3_HUMAN	324	DNA mismatch repair protein Mlh3
966	B	KTLYHLKSEFQAIIP	119.667	32	87.6667	0	0	1	n.a.	n.a.	0.501084	0.7197	2	2	Sclavo	Human	MSH3	MSH3_HUMAN	643	DNA mismatch repair protein Msh3
967	B	KTMIEVLFYLKRENF	70.3333	3.66667	66.6667	0	0	1	n.a.	n.a.	0.650253	0.4931	3	3	Omrix	Random
968	B	KVERHMCDGDIVIFN	35.6667	4	31.6667	0	0	1	n.a.	n.a.	0.131216	0.2329	2	1	Omrix	Human	POLR2A	RPB1_HUMAN	445	DNA-directed RNA polymerase II subunit RPB1
969	B	KVLWRINYMLMTDET	6.33333	3	3.33333	0	0	1	n.a.	n.a.	0.394527	0.628	2	2	Omrix	Random
970	B	KVVFLIDSFKVKIKV	4.33333	1	3.33333	0	0	1	n.a.	n.a.	0.518522	0.6797	0	2	Sclavo	Human	CYP17A1	CP17A_HUMAN	481	Steroid 17-alpha-hydroxylase/17,20 lyase
971	B	KVYLYIQMQLCRK	27	3	24	0	0	1	n.a.	n.a.	0.642211	0.6039	2	2	Omrix	Human	EIF2AK3	E2AK3_HUMAN	881	Eukaryotic translation initiation factor 2-alpha kinase 3
972	B	KWFHWARFNKNVHYP	2.66667	1	1.66667	0	0	1	n.a.	n.a.	0.16178	0.6737	2	5	Omrix	Random
973	B	KWRDLPYDQASWESE	98	4.33333	93.6667	0	0	1	n.a.	n.a.	0.40081	0.391	3	3	IVIG-mix	Human	CHD4	CHD4_HUMAN	643	Chromodomain-helicase-DNA-binding protein 4
974	B	KWTVEHIVYKALRSH	154.667	60.6667	94	0	0	1	n.a.	n.a.	0.172882	0.7057	1	2	Octagam	Human	MLH1	MLH1_HUMAN	713	DNA mismatch repair protein Mlh1
975	B	KYCGKAFGTQINRRR	121.667	42.6667	79	0	0	1	n.a.	n.a.	0.448826	0.7231	2	2	Octagam	Human	PRDM2	PRDM2_HUMAN	393	PR domain zinc finger protein 2
976	B	KYGNQTNLWSSYTQL	7.33333	2.33333	5	0	0	1	n.a.	n.a.	0.212591	0.5352	4	3	Omrix	Random
977	B	KYIGNKVRRQRMWGG	17	1	16	0	0	1	n.a.	n.a.	0.174345	0.6322	2	2	Omrix	Human	POLR3B	RPC2_HUMAN	285	DNA-directed RNA polymerase III subunit RPC2
978	B	KYKRLRSMTDVYL	10.3333	1	9.33333	0	0	1	n.a.	n.a.	0.25294	0.8446	0	2	Omrix	Human	CCR4	CCR4_HUMAN	66	C-C chemokine receptor type 4
979	B	KYLMGTCWGKALTAR	47.6667	35	12.6667	0	0	1	n.a.	n.a.	0.213164	0.5692	0	2	Sclavo	Neo
980	B	KYMDEIRQAFRPDHP	43.3333	2	41.3333	0	0	1	n.a.	n.a.	0.25357	0.2363	2	2	Omrix	Random
981	B	KYMRWFTFMIVVE	3.33333	1	2.33333	0	0	1	n.a.	n.a.	0.668799	0.5944	1	4	Omrix	Random
982	B	KYNYVAMDTEFPGVV	270	259.667	10.3333	0	0	1	n.a.	n.a.	0.481216	0.7394	2	3	Octagam	Human	CNOT7	CNOT7_HUMAN	33	CCR4-NOT transcription complex subunit 7
983	B	KYTWKSTTPILREMI	113.667	30.6667	83	0	0	1	n.a.	n.a.	0.47502	0.9106	1	2	Omrix	Random
984	B	LADGKASGEKRCFKR	176.667	98.3333	78.3333	0	0	1	n.a.	n.a.	0.228007	0.2402	1	1	Omrix	Mutation	PRDM2	PRDM2_HUMAN		PR domain zinc finger protein 2
985	B	LAFKNEWLHIQCKLL	95	85.3333	9.66667	0	0	1	n.a.	n.a.	0.416147	0.6529	3	2	Sclavo	Mutation	MLH1	MLH1_HUMAN		DNA mismatch repair protein Mlh1
986	B	LAFVYPTYWFPSTRM	15.6667	1	14.6667	0	0	1	n.a.	n.a.	0.762939	0.566	0	5	Omrix	Random
987	B	LANYSRGGDGPMCRP	74.3333	52.6667	21.6667	0	0	1	n.a.	n.a.	0.0948774	0.3011	1	1	Sclavo	Human	MSH6	MSH6_HUMAN	1063	DNA mismatch repair protein Msh6
988	B	LAVFVTPLTDLRSDF	30.6667	17	13.6667	0	0	1	n.a.	n.a.	0.282241	0.5934	0	2	Omrix	Human	MSH2	MSH2_HUMAN	433	DNA mismatch repair protein Msh2
989	B	LAVSFFSERKYFW	68.6667	9	59.6667	0	0	1	n.a.	n.a.	0.633052	0.4249	1	5	Omrix	Human	VIPR1	VIPR1_HUMAN	244	Vasoactive intestinal polypeptide receptor 1
990	B	LAVVLTVAFITFKCC	55.6667	3.66667	52	0	0	1	n.a.	n.a.	0.652377	0.5174	0	2	Intratect	Human	UGT1A1	UD11_HUMAN	496	UDP-glucuronosyltransferase 1-1
991	B	LAYLKKNHEEEISTL	23.6667	1	22.6667	0	0	1	n.a.	n.a.	0.173002	0.3866	4	1	Omrix	Human	KRT19	K1C19_HUMAN	211	Keratin, type I cytoskeletal 19
992	B	LCGKAFFLAQFITYA	51	1	50	0	0	1	n.a.	n.a.	0.272401	0.6621	1	4	Sclavo	Neo
993	B	LCLGHATRCIHLETQ	39	6.33333	32.6667	0	0	1	n.a.	n.a.	0.172546	0.5378	2	0	LFB	Human		ENK13_HUMAN	31	HERV-K_1p13.3 provirus ancestral Env polyprotein
994	B	LCPHGRGFMTNGADI	64.6667	2	62.6667	0	0	1	n.a.	n.a.	0.0721439	0.3251	1	1	Omrix	Human	FBN1	FBN1_HUMAN	2389	Fibrillin-1
995	B	LCPKCGKGKHWANQC	49	1	48	0	0	1	n.a.	n.a.	0.125394	0.2658	2	1	Intratect	Human	ERVK5	GAK8_HUMAN	581	HERV-K_3q12.3 provirus ancestral Gag polyprotein
996	B	LCRQHMATKSLFN	15.3333	6.66667	8.66667	0	0	1	n.a.	n.a.	0.568122	0.633	2	1	Omrix	Human	PTPRN	PTPRN_HUMAN	631	Receptor-type tyrosine-protein phosphatase-like N
997	B	LDCCPHDILAGTRMD	25	2	23	0	0	1	n.a.	n.a.	0.100061	0.5408	0	0	Omrix	Human	LUC7L	LUC7L_HUMAN	41	Putative RNA-binding protein Luc7-like 1
998	B	LDCSHSFSSRTDLNH	52	20.3333	31.6667	0	0	1	n.a.	n.a.	0.341606	0.6418	1	1	LFB	Human	TNRC6A	TNR6A_HUMAN	1885	Trinucleotide repeat-containing gene 6A protein
999	B	LDGKFSVVYAKCDSS	360.667	333	27.6667	0	0	1	n.a.	n.a.	0.105519	0.5136	0	2	Omrix	Human	AHSG	FETUA_HUMAN	121	Alpha-2-HS-glycoprotein
1000	B	LDIIMQDYWKWIDVR	5.33333	1	4.33333	0	0	1	n.a.	n.a.	0.339253	0.2367	1	3	Omrix	Random
1001	B	LDILRDFFELRLKYY	47.6667	11.6667	36	0	0	1	n.a.	n.a.	0.60867	0.7029	1	4	Octagam	Human	TOP2A	TOP2A_HUMAN	1016	DNA topoisomerase 2-alpha
1002	B	LDKGGVLRRRSRGAG	68	55.3333	12.6667	0	0	1	n.a.	n.a.	0.199799	0.5476	0	0	Sclavo	Mutation	HNF1A	HNF1A_HUMAN		Hepatocyte nuclear factor 1-alpha
1003	B	LDLPRDLGGMGCSSP	15	1	14	0	0	1	n.a.	n.a.	0.294588	0.2703	0	0	Sclavo	Human	TSHR	TSHR_HUMAN	13	Thyrotropin receptor
1004	B	LDRLILCLAMRSHEG	94	20	74	0	0	1	n.a.	n.a.	0.290472	0.7875	1	0	Intratect	Human	MED23	MED23_HUMAN	862	Mediator of RNA polymerase II transcription subunit 23
1005	B	LDRLRTLLQLKWQRS	78.3333	1.33333	77	0	0	1	n.a.	n.a.	0.137299	0.6702	2	1	Omrix	Human	POLR1A	RPA1_HUMAN	1189	DNA-directed RNA polymerase I subunit RPA1
1006	B	LEEEYFREKLSDGIG	109.333	101	8.33333	0	0	1	n.a.	n.a.	0.144267	0.4899	4	2	Sclavo	Human	MSH6	MSH6_HUMAN	638	DNA mismatch repair protein Msh6
1007	B	LEFVWYEPNSDYVMY	4	1	3	0	0	1	n.a.	n.a.	0.796925	0.6469	3	5	Omrix	Random
1008	B	LEGAPWLTHRGHVYT	88	1	87	0	0	1	n.a.	n.a.	0.154784	0.5208	1	2	Omrix	Random
1009	B	LEGFKVMCKIIGIME	59.3333	48.6667	10.6667	0	0	1	n.a.	n.a.	0.311224	0.7583	2	1	Octagam	Human	MSH6	MSH6_HUMAN	862	DNA mismatch repair protein Msh6
1010	B	LEGIRICRKGFPSRI	22.3333	7.66667	14.6667	0	0	1	n.a.	n.a.	0.369772	0.4709	1	1	Omrix	Human	MYH13	MYH13_HUMAN	703	Myosin-13
1011	B	LEKFSEHYHSLCKAV	15.3333	14.6667	0.666667	0	0	1	n.a.	n.a.	0.652377	0.4517	2	2	Octagam	Human	MSH3	MSH3_HUMAN	811	DNA mismatch repair protein Msh3
1012	B	LEKNYSHQVGNYHMG	166.333	94.3333	72	0	0	1	n.a.	n.a.	0.216163	0.5815	4	2	Sclavo	Human	MSH3	MSH3_HUMAN	1017	DNA mismatch repair protein Msh3
1013	B	LELLVNFLQYTLPCR	3	1	2	0	0	1	n.a.	n.a.	0.256075	0.543	3	2	Omrix	Neo
1014	B	LESAVLFLWVHFQEE	1.66667	1	0.666667	0	0	1	n.a.	n.a.	0.279843	0.3201	4	3	Octagam	Mutation	APC	APC_HUMAN		Adenomatous polyposis coli protein
1015	B	LEWLKEEKRRDEHRR	130	55.6667	74.3333	0	0	1	n.a.	n.a.	0.133163	0.3135	4	1	Omrix	Human	MSH6	MSH6_HUMAN	370	DNA mismatch repair protein Msh6
1016	B	LEYPKPVMPNMIFIG	88.6667	24.6667	64	0	0	1	n.a.	n.a.	0.636608	0.4684	2	2	LFB	Human	UGT1A7	UD17_HUMAN	259	UDP-glucuronosyltransferase 1-7
1017	B	LFINHRLVESTSLRK	125.333	100.667	24.6667	0	0	1	n.a.	n.a.	0.259779	0.8045	2	1	Intratect	Human	MLH1	MLH1_HUMAN	260	DNA mismatch repair protein Mlh1
1018	B	LFIPYGNSTPESYFH	6.33333	2	4.33333	0	0	1	n.a.	n.a.	0.75609	0.462	2	4	Omrix	Random
1019	B	LFLIYKVDLNIGLAY	13	5.66667	7.33333	0	0	1	n.a.	n.a.	0.556757	0.6099	1	3	Sclavo	Neo
1020	B	LFMLNLVYNYAASKV	6	1	5	0	0	1	n.a.	n.a.	0.330135	0.7854	2	3	Omrix	Random
1021	B	LFNDRKLVEYLKESS	62.6667	4.66667	58	0	0	1	n.a.	n.a.	0.162571	0.692	3	2	Intratect	Human	UGT1A8	UD18_HUMAN	127	UDP-glucuronosyltransferase 1-8
1022	B	LFNGNTDYRFWMPQN	11	2.66667	8.33333	0	0	1	n.a.	n.a.	0.275082	0.503	4	4	Omrix	Random
1023	B	LFYNIATRRKALKNP	105.333	55.6667	49.6667	0	0	1	n.a.	n.a.	0.121562	0.6516	2	2	Octagam	Human	MLH1	MLH1_HUMAN	155	DNA mismatch repair protein Mlh1
1024	B	LFYQILIYDFCQFWC	135.667	110.333	25.3333	0	0	1	n.a.	n.a.	0.646144	0.5308	2	6	Intratect	Mutation	MLH1	MLH1_HUMAN		DNA mismatch repair protein Mlh1
1025	B	LGCDPRLLRYLVGFP	30.6667	1	29.6667	0	0	1	n.a.	n.a.	0.125057	0.8529	0	2	IVIG-mix	Human	PDHX	ODPX_HUMAN	7	Pyruvate dehydrogenase protein X component, mitochondrial
1026	B	LGEFTSHMSVPNFSY	5.66667	1.33333	4.33333	0	0	1	n.a.	n.a.	0.553015	0.739	2	3	Omrix	Random
1027	B	LGFCDTTNKGLFQVV	26	6.33333	19.6667	0	0	1	n.a.	n.a.	0.182978	0.7292	2	2	Omrix	Human	C1QA	C1QA_HUMAN	187	Complement C1q subcomponent subunit A
1028	B	LGFCKSSQVQRRFFM	53	12.6667	40.3333	0	0	1	n.a.	n.a.	0.205171	0.5869	2	3	Omrix	Human	XRCC5	XRCC5_HUMAN	343	X-ray repair cross-complementing protein 5
1029	B	LGFKRSYEEHIPY	13.3333	3	10.3333	0	0	1	n.a.	n.a.	0.376366	0.6002	2	3	Omrix	Human	INSR	INSR_HUMAN	1349	Insulin receptor
1030	B	LGHPMTRAFITHAGS	5	1.33333	3.66667	0	0	1	n.a.	n.a.	0.47502	0.5703	0	1	LFB	Human	UGT1A1	UD11_HUMAN	361	UDP-glucuronosyltransferase 1-1
1031	B	LGISLCVLFVKKNLL	18.6667	8	10.6667	0	0	1	n.a.	n.a.	0.1754	0.5016	1	1	Sclavo	Mutation	PRDM2	PRDM2_HUMAN		PR domain zinc finger protein 2
1032	B	LGKRLKGAFKAVMTS	38.3333	4	34.3333	0	0	1	n.a.	n.a.	0.136575	0.6511	0	1	Omrix	Human	IARS	SYIC_HUMAN	901	Isoleucyl-tRNA synthetase, cytoplasmic
1033	B	LGLALASWWLQVT	2	1	1	0	0	1	n.a.	n.a.	0.238591	0.5009	1	2	Omrix	Random
1034	B	LGMTFTGVDTMASYE	24.3333	1	23.3333	0	0	1	n.a.	n.a.	0.533275	0.732	1	2	Omrix	Human	CLSTN1	CSTN1_HUMAN	755	Calsyntenin-1
1035	B	LGNLLHVDFQNTPYC	33.3333	4.66667	28.6667	0	0	1	n.a.	n.a.	0.0894663	0.4551	3	2	Omrix	Human	CYP2D6	CP2D6_HUMAN	43	Cytochrome P450 2D6
1036	B	LGNVSALRTFRVLRA	44.6667	1	43.6667	0	0	1	n.a.	n.a.	0.335553	0.8145	1	1	Omrix	Human	SCN9A	SCN9A_HUMAN	207	Sodium channel protein type 9 subunit alpha
1037	B	LGPCSASCGLGTARR	8.33333	1	7.33333	0	0	1	n.a.	n.a.	0.139806	0.4673	0	0	IVIG-mix	Human	ADAMTS13	ATS13_HUMAN	1021	A disintegrin and metalloproteinase with thrombospondin motifs 13
1038	B	LGRGTSTYDGFGLAW	30.6667	27.3333	3.33333	0	0	1	n.a.	n.a.	0.451968	0.2753	0	3	Intratect	Human	MSH2	MSH2_HUMAN	750	DNA mismatch repair protein Msh2
1039	B	LGTHFAHTRYDSSDA	64.3333	3	61.3333	0	0	1	n.a.	n.a.	0.399686	0.4771	0	2	Omrix	Random
1040	B	LHKMSVKYGFSEKVI	54.3333	1	53.3333	0	0	1	n.a.	n.a.	0.676841	0.6196	1	2	Omrix	Random
1041	B	LHTDKIVSSDYMVYN	37.3333	4.66667	32.6667	0	0	1	n.a.	n.a.	0.177786	0.5727	1	2	Omrix	Random
1042	B	LIEPCGPGKSKLTYM	113.667	80	33.6667	0	0	1	n.a.	n.a.	0.220982	0.4034	1	1	Intratect	Human	DLC1	RHG07_HUMAN	1469	Rho GTPase-activating protein 7
1043	B	LIFLRRSFTFVTQAG	23.6667	7	16.6667	0	0	1	n.a.	n.a.	0.532098	0.7228	1	3	Octagam	Neo
1044	B	LIKIAHGTYKNRHEV	10.6667	1.33333	9.33333	0	0	1	n.a.	n.a.	0.327221	0.5796	2	1	Omrix	Random
1045	B	LITFHLNLPHGNALV	33.6667	1.66667	32	0	0	1	n.a.	n.a.	0.394527	0.7652	2	1	LFB	Human	TNRC6A	TNR6A_HUMAN	1807	Trinucleotide repeat-containing gene 6A protein
1046	B	LITRATLCCARPE	47.6667	1.33333	46.3333	0	0	1	n.a.	n.a.	0.204138	0.4054	1	0	Omrix	Human	SLC34A1	NPT2A_HUMAN	592	Sodium-dependent phosphate transport protein 2A
1047	B	LKDFHISWLPMQL	2	1.66667	0.333333	0	0	1	n.a.	n.a.	0.239204	0.5468	1	2	Omrix	Random
1048	B	LKERKEMFSYLSNQI	64	6.33333	57.6667	0	0	1	n.a.	n.a.	0.604736	0.6474	4	2	LFB	Human	SEPSECS	SPCS_HUMAN	338	O-phosphoseryl-tRNA(Sec) selenium transferase
1049	B	LKFWMTGLSKTYKSH	153.667	61.3333	92.3333	0	0	1	n.a.	n.a.	0.151365	0.6567	0	3	Omrix	Human	FLCN	FLCN_HUMAN	550	Folliculin
1050	B	LKMLVYLDMSKNRIE	68	1	67	0	0	1	n.a.	n.a.	0.25406	0.65	2	1	LFB	Human	LRRC7	LRRC7_HUMAN	229	Leucine-rich repeat-containing protein 7
1051	B	LKPGFRFSTPCFV	65	6	59	0	0	1	n.a.	n.a.	0.0897294	0.708	0	3	Omrix	Human	RYR3	RYR3_HUMAN	1661	Ryanodine receptor 3
1052	B	LKQTVQPKKWRGGFR	62.3333	6.33333	56	0	0	1	n.a.	n.a.	0.125602	0.2575	2	2	Octagam	Mutation	PRDM2	PRDM2_HUMAN		PR domain zinc finger protein 2
1053	B	LKSTKKGCKRYWTKL	78.3333	32.3333	46	0	0	1	n.a.	n.a.	0.166574	0.4945	0	2	Omrix	Mutation	MSH6	MSH6_HUMAN		DNA mismatch repair protein Msh6
1054	B	LKTKFIIFPAYLAVD	5.33333	1.66667	3.66667	0	0	1	n.a.	n.a.	0.336959	0.8231	0	3	Omrix	Random
1055	B	LKWLPKIRAWRGIQQ	35.6667	15	20.6667	0	0	1	n.a.	n.a.	0.243844	0.7881	2	2	Octagam	Mutation	MLH1	MLH1_HUMAN		DNA mismatch repair protein Mlh1
1056	B	LLASGLIYCLRHSSQ	17.3333	12	5.33333	0	0	1	n.a.	n.a.	0.450022	0.5237	1	1	Sclavo	Human	PTPRN2	PTPR2_HUMAN	630	Receptor-type tyrosine-protein phosphatase N2
1057	B	LLEEKYSMFEKLLIS	65.3333	1	64.3333	0	0	1	n.a.	n.a.	0.434953	0.6106	3	2	LFB	Neo
1058	B	LLEQIRAYCETCWEW	7.33333	1.33333	6	0	0	1	n.a.	n.a.	0.26558	0.6012	4	3	Omrix	Human	APC	APC_HUMAN	409	Adenomatous polyposis coli protein
1059	B	LLFFIKMKTTFVNKK	118.333	33	85.3333	0	0	1	n.a.	n.a.	0.59385	0.8319	1	3	Sclavo	Mutation	MSH3	MSH3_HUMAN		DNA mismatch repair protein Msh3
1060	B	LLFIFLLLFVFFFIF	6.33333	4.33333	2	0	0	1	n.a.	n.a.	0.629629	0.2547	0	7	Intratect	Mutation	PRDM2	PRDM2_HUMAN		PR domain zinc finger protein 2
1061	B	LLFSFSTSSLRNIIC	30	6.33333	23.6667	0	0	1	n.a.	n.a.	0.634813	0.7371	1	2	Intratect	Mutation	PRDM2	PRDM2_HUMAN		PR domain zinc finger protein 2
1062	B	LLFVFFFIFLLFSFS	4.66667	3	1.66667	0	0	1	n.a.	n.a.	0.796925	0.4642	0	7	LFB	Mutation	PRDM2	PRDM2_HUMAN		PR domain zinc finger protein 2
1063	B	LLGACTKSGPIYI	64.6667	4.33333	60.3333	0	0	1	n.a.	n.a.	0.409393	0.5379	0	1	Omrix	Human	PDGFRA	PGFRA_HUMAN	660	Alpha-type platelet-derived growth factor receptor
1064	B	LLGHPMTRAFITHAG	49.6667	1.33333	48.3333	0	0	1	n.a.	n.a.	0.39899	0.6502	0	1	Omrix	Human	UGT1A1	UD11_HUMAN	360	UDP-glucuronosyltransferase 1-1
1065	B	LLINFYPSQLALSSA	29	1	28	0	0	1	n.a.	n.a.	0.60734	0.6995	2	2	Sclavo	Neo
1066	B	LLIRYCSGKSKKP	25	1	24	0	0	1	n.a.	n.a.	0.490431	0.6283	0	1	Omrix	Human	GJB2	CXB2_HUMAN	213	Gap junction beta-2 protein
1067	B	LLKGMLEYEPAKRFS	120.333	85	35.3333	0	0	1	n.a.	n.a.	0.380924	0.6411	2	2	Omrix	Human	STK11	STK11_HUMAN	285	Serine/threonine-protein kinase 11
1068	B	LLKVHDVTQLYDSNR	21.3333	1	20.3333	0	0	1	n.a.	n.a.	0.610019	0.4119	2	1	Omrix	Random
1069	B	LLLKILRFAFLIIPL	10.6667	6.66667	4	0	0	1	n.a.	n.a.	0.676841	0.547	0	2	Octagam	Mutation	APC	APC_HUMAN		Adenomatous polyposis coli protein
1070	B	LLNTTKLSEELFYQI	9.66667	3.33333	6.33333	0	0	1	n.a.	n.a.	0.659061	0.3663	4	2	Octagam	Human	MLH1	MLH1_HUMAN	549	DNA mismatch repair protein Mlh1
1071	B	LLSPQYHLLFPLVII	74.6667	3.33333	71.3333	0	0	1	n.a.	n.a.	0.495014	0.7416	1	2	Octagam	Mutation	PRDM2	PRDM2_HUMAN		PR domain zinc finger protein 2
1072	B	LLSRKDSVFASFV	8.66667	2.33333	6.33333	0	0	1	n.a.	n.a.	0.217748	0.5861	0	2	Omrix	Human	ABCC8	ABCC8_HUMAN	1565	ATP-binding cassette sub-family C member 8
1073	B	LLTGMAFFKNERNVL	25.3333	20	5.33333	0	0	1	n.a.	n.a.	0.460998	0.6737	3	2	Sclavo	Mutation	CNOT7	CNOT7_HUMAN		CCR4-NOT transcription complex subunit 7
1074	B	LLWVLDHTKTSFGRR	52	9	43	0	0	1	n.a.	n.a.	0.212979	0.673	0	2	Sclavo	Human	MSH3	MSH3_HUMAN	560	DNA mismatch repair protein Msh3
1075	B	LMFSRCTSVSSLDSL	15	7	8	0	0	1	n.a.	n.a.	0.477903	0.7373	0	1	Octagam	Mutation	APC	APC_HUMAN		Adenomatous polyposis coli protein
1076	B	LMHPSISFSLRNDVS	30.3333	2.66667	27.6667	0	0	1	n.a.	n.a.	0.59385	0.7644	1	1	Intratect	Human	MLH3	MLH3_HUMAN	180	DNA mismatch repair protein Mlh3
1077	B	LMLASFEKTADHLFD	8	1	7	0	0	1	n.a.	n.a.	0.228029	0.5191	1	2	Sclavo	Human	POLR3A	RPC1_HUMAN	1316	DNA-directed RNA polymerase III subunit RPC1
1078	B	LMWHFSPTLAGGDSE	27	1	26	0	0	1	n.a.	n.a.	0.46459	0.7447	1	2	Omrix	Random
1079	B	LNCQEFAVDLEHHSY	99.3333	2.33333	97	0	0	1	n.a.	n.a.	0.345407	0.3961	4	2	Omrix	Human	EXOSC10	EXOSX_HUMAN	305	Exosome component 10
1080	B	LNIYCHLDHNFMTAS	49.3333	45	4.33333	0	0	1	n.a.	n.a.	0.364473	0.7782	2	2	Octagam	Human	MSH3	MSH3_HUMAN	270	DNA mismatch repair protein Msh3
1081	B	LNRWDTAFDHEKARK	87.3333	76.6667	10.6667	0	0	1	n.a.	n.a.	0.12803	0.1754	2	2	Omrix	Human	MSH6	MSH6_HUMAN	909	DNA mismatch repair protein Msh6
1082	B	LNVEFPSVTLYVDGT	127	106.333	20.6667	0	0	1	n.a.	n.a.	0.443742	0.6138	2	2	Omrix	Human	CLSTN1	CSTN1_HUMAN	463	Calsyntenin-1
1083	B	LPCLHSACSACLGPA	11.6667	1	10.6667	0	0	1	n.a.	n.a.	0.429206	0.7202	0	0	LFB	Human	TRIM28	TIF1B_HUMAN	81	Transcription intermediary factor 1-beta
1084	B	LPILSPTVSPSPSPI	60	23	37	0	0	1	n.a.	n.a.	0.674082	0.5442	0	0	Intratect	Human	PRDM2	PRDM2_HUMAN	1020	PR domain zinc finger protein 2
1085	B	LPKCTDFDDISLLHA	59	24	35	0	0	1	n.a.	n.a.	0.348484	0.5214	0	1	LFB	Human	MSH3	MSH3_HUMAN	163	DNA mismatch repair protein Msh3
1086	B	LPLMKINFDMSSLVV	84.6667	1	83.6667	0	0	1	n.a.	n.a.	0.590489	0.6758	1	1	LFB	Human	POLR1A	RPA1_HUMAN	1531	DNA-directed RNA polymerase I subunit RPA1
1087	B	LPMGQIYTMPYTSDS	6.33333	2	4.33333	0	0	1	n.a.	n.a.	0.8344	0.6287	1	2	Omrix	Random
1088	B	LPMVSGDRIHCLDIL	11	5.66667	5.33333	0	0	1	n.a.	n.a.	0.2195	0.6277	0	0	Omrix	Human	SCN9A	SCN9A_HUMAN	1828	Sodium channel protein type 9 subunit alpha
1089	B	LPRSRINAGMLAQFI	65	2.66667	62.3333	0	0	1	n.a.	n.a.	0.770337	0.6289	2	1	Omrix	Human	RPA3	RFA3_HUMAN	7	Replication protein A 14 kDa subunit
1090	B	LPVWLPTRHLKFYNE	49.3333	1	48.3333	0	0	1	n.a.	n.a.	0.263541	0.4963	2	3	Sclavo	Human		POK10_HUMAN	845	HERV-K_5q33.3 provirus ancestral Pol protein
1091	B	LPVWMPTRHLKFYNE	32.3333	1	31.3333	0	0	1	n.a.	n.a.	0.306623	0.6248	2	3	LFB	Human		POK5_HUMAN	845	HERV-K_19p13.11 provirus ancestral Pol protein
1092	B	LPWSQHSRVKQPKGW	4	1	3	0	0	1	n.a.	n.a.	0.444419	0.6233	2	2	Omrix	Random
1093	B	LQDFPYQRSLKFRPK	58	1	57	0	0	1	n.a.	n.a.	0.321057	0.6785	2	3	LFB	Human		ENK11_HUMAN	98	HERV-K_22q11.21 provirus ancestral Env polyprotein
1094	B	LQDFSYQRSLKFRPK	31	1	30	0	0	1	n.a.	n.a.	0.328893	0.786	2	3	Sclavo	Human		ENK1_HUMAN	208	HERV-K_12q14.1 provirus ancestral Env polyprotein
1095	B	LQDHGSRLLPGALPF	95.3333	1	94.3333	0	0	1	n.a.	n.a.	0.523183	0.5461	1	1	Octagam	Human	PTPRN2	PTPR2_HUMAN	403	Receptor-type tyrosine-protein phosphatase N2
1096	B	LQFIFWKFREEFPAV	8	1	7	0	0	1	n.a.	n.a.	0.39899	0.4053	3	5	Omrix	Random
1097	B	LQFLYEDSNNNKMFI	4.33333	1	3.33333	0	0	1	n.a.	n.a.	0.727865	0.6453	5	3	Omrix	Random
1098	B	LQHVPDYRQNVYIPG	9.33333	1	8.33333	0	0	1	n.a.	n.a.	0.274828	0.5421	3	2	Omrix	Human	PCDHGA5	PCDG5_HUMAN	884	Protocadherin gamma-A5
1099	B	LQLTPGIGGMQQHFF	105	6.66667	98.3333	0	0	1	n.a.	n.a.	0.150513	0.5302	3	2	Omrix	Human	TPR	TPR_HUMAN	2113	Nucleoprotein TPR
1100	B	LQNFAIEKYSGLLFS	63	9.33333	53.6667	0	0	1	n.a.	n.a.	0.374221	0.702	3	3	Sclavo	Mutation	APC	APC_HUMAN		Adenomatous polyposis coli protein
1101	B	LQPQSMLVLHRGMIC	108	62.6667	45.3333	0	0	1	n.a.	n.a.	0.289577	0.6753	2	0	Intratect	Mutation	APC	APC_HUMAN		Adenomatous polyposis coli protein
1102	B	LQPVKVFRLLYYSYS	60.6667	1.33333	59.3333	0	0	1	n.a.	n.a.	0.491555	0.7228	1	4	Octagam	Human
1103	B	LQQTVRKRNFPFYIT	24.3333	1.33333	23	0	0	1	n.a.	n.a.	0.294902	0.3668	3	3	Sclavo	Human		POK7_HUMAN	548	HERV-K_1q23.3 provirus ancestral Pol protein
1104	B	LQYEEDMRHPGSRKF	47.3333	3.66667	43.6667	0	0	1	n.a.	n.a.	0.467452	0.5875	3	2	Omrix	Human	MUC16	MUC16_HUMAN	12087	Mucin-16
1105	B	LQYFGKRQIMMSIEL	2.33333	1	1.33333	0	0	1	n.a.	n.a.	0.584113	0.5866	3	2	Omrix	Random
1106	B	LRIKILCATYVNVNI	20	1	19	0	0	1	n.a.	n.a.	0.520565	0.8044	2	1	Intratect	Human	PIK3CA	PK3CA_HUMAN	334	Phosphatidylinositol-4,5-bisphosphate 3-kinase catalytic subunit alpha isoform
1107	B	LRLASRCSPPAAPYI	49.3333	27.3333	22	0	0	1	n.a.	n.a.	0.185611	0.4338	0	1	Octagam	Human	PRDM2	PRDM2_HUMAN	1682	PR domain zinc finger protein 2
1108	B	LRLFREVCLASERST	4	3	1	0	0	1	n.a.	n.a.	0.301706	0.6008	2	1	Omrix	Human	MSH6	MSH6_HUMAN	1330	DNA mismatch repair protein Msh6
1109	B	LRLRIMYTCGRCITQ	87	54.6667	32.3333	0	0	1	n.a.	n.a.	0.239995	0.7741	1	1	Octagam	Mutation	PRDM2	PRDM2_HUMAN		PR domain zinc finger protein 2
1110	B	LRQCLASARALLY	3	2.33333	0.666667	0	0	1	n.a.	n.a.	0.234739	0.7244	1	1	Omrix	Human	HAS1	HAS1_HUMAN	111	Hyaluronan synthase 1
1111	B	LRQSVTWLGDRVMNL	19.3333	1	18.3333	0	0	1	n.a.	n.a.	0.308166	0.7053	2	1	Intratect	Human		ENK14_HUMAN	353	HERV-K_16p3.3 provirus ancestral Env polyprotein
1112	B	LRSKMSLRSYGSREG	86.3333	61	25.3333	0	0	1	n.a.	n.a.	0.134073	0.7893	1	1	Intratect	Human	APC	APC_HUMAN	87	Adenomatous polyposis coli protein
1113	B	LRTDFVLDYPKPVMP	22.6667	1	21.6667	0	0	1	n.a.	n.a.	0.126848	0.7423	0	2	Intratect	Human	UGT1A8	UD18_HUMAN	253	UDP-glucuronosyltransferase 1-8
1114	B	LSCFPGPLQAFFKQI	1.66667	1	0.666667	0	0	1	n.a.	n.a.	0.594998	0.5145	2	3	Octagam	Human	MED23	MED23_HUMAN	731	Mediator of RNA polymerase II transcription subunit 23
1115	B	LSCFPGPLQAFFKQN	8.33333	1	7.33333	0	0	1	n.a.	n.a.	0.594998	0.5145	3	3	Intratect	Human	MED23	MED23_HUMAN	732	Mediator of RNA polymerase II transcription subunit 23
1116	B	LSEELFYQILIYDFA	32	5.66667	26.3333	0	0	1	n.a.	n.a.	0.307237	0.5716	3	4	Sclavo	Human	MLH1	MLH1_HUMAN	555	DNA mismatch repair protein Mlh1
1117	B	LSEKFIKAAHLYSRF	118.333	30.3333	88	0	0	1	n.a.	n.a.	0.627964	0.7491	1	3	Sclavo	Neo
1118	B	LSEYNDTGGLGARDF	1.66667	1	0.666667	0	0	1	n.a.	n.a.	0.142083	0.5536	2	2	Omrix	Random
1119	B	LSGSILWMAPEVIRM	90.3333	17	73.3333	0	0	1	n.a.	n.a.	0.594998	0.827	1	1	Intratect	Human	BRAF	BRAF_HUMAN	613	Serine/threonine-protein kinase B-raf
1120	B	LSIHAEEWPFKCEFV	84	9	75	0	0	1	n.a.	n.a.	0.617078	0.2361	3	3	Intratect	Mutation	PRDM2	PRDM2_HUMAN		PR domain zinc finger protein 2
1121	B	LSILSEWKEICVWSI	15.3333	1	14.3333	0	0	1	n.a.	n.a.	0.453205	0.5439	2	2	Omrix	Neo
1122	B	LSKRYQSATDHFGYF	24.3333	5	19.3333	0	0	1	n.a.	n.a.	0.688783	0.6241	1	4	Omrix	Random
1123	B	LSLLRMMLGIFQFTS	20.6667	1	19.6667	0	0	1	n.a.	n.a.	0.631325	0.752	1	2	Sclavo	Human	CYP2A6	CP2A6_HUMAN	199	Cytochrome P450 2A6
1124	B	LSPTVSPSPSPIPPV	146	132.667	13.3333	0	0	1	n.a.	n.a.	0.199446	0.2761	0	0	Sclavo	Human	PRDM2	PRDM2_HUMAN	1023	PR domain zinc finger protein 2
1125	B	LSVDGIMSNAYNHIR	4.33333	1	3.33333	0	0	1	n.a.	n.a.	0.668799	0.6713	2	1	Omrix	Random
1126	B	LSVTCISIYPPSIML	6	5.66667	0.333333	0	0	1	n.a.	n.a.	0.285673	0.6461	0	1	LFB	Mutation	PRDM2	PRDM2_HUMAN		PR domain zinc finger protein 2
1127	B	LTKHLSIHAEEWPFK	80.6667	67.6667	13	0	0	1	n.a.	n.a.	0.329807	0.546	2	2	Omrix	Human	PRDM2	PRDM2_HUMAN	1149	PR domain zinc finger protein 2
1128	B	LTKRIDSLPLTENFF	34.3333	9	25.3333	0	0	1	n.a.	n.a.	0.130462	0.5082	2	2	Octagam	Mutation	APC	APC_HUMAN		Adenomatous polyposis coli protein
1129	B	LTLEVNMYIKEENFF	31.3333	1.33333	30	0	0	1	n.a.	n.a.	0.226731	0.5868	5	3	Octagam	Human	UGT1A5	UD15_HUMAN	61	UDP-glucuronosyltransferase 1-5
1130	B	LTLGGQVRTFGKKCY	45.3333	2.33333	43	0	0	1	n.a.	n.a.	0.512179	0.5753	1	2	LFB	Human	ERVK5	GAK8_HUMAN	532	HERV-K_3q12.3 provirus ancestral Gag polyprotein
1131	B	LTPIDWYRKVRGRHL	20.3333	1	19.3333	0	0	1	n.a.	n.a.	0.21701	0.7363	0	2	Omrix	Random
1132	B	LTTFDFSQYMKLDIA	71.3333	47.3333	24	0	0	1	n.a.	n.a.	0.399268	0.5284	1	3	Octagam	Human	MSH2	MSH2_HUMAN	291	DNA mismatch repair protein Msh2
1133	B	LTTPCYTPYYVAP	9.33333	1	8.33333	0	0	1	n.a.	n.a.	0.591596	0.2657	0	3	Omrix	Human	MAPKAPK2	MAPK2_HUMAN	220	MAP kinase-activated protein kinase 2
1134	B	LTWLVEHNNATYAIM	5.33333	1	4.33333	0	0	1	n.a.	n.a.	0.576242	0.7802	3	2	Omrix	Random
1135	B	LTYVAHTSALTYPPG	41	2.33333	38.6667	0	0	1	n.a.	n.a.	0.178179	0.7793	0	2	LFB	Human	PTPRN2	PTPR2_HUMAN	193	Receptor-type tyrosine-protein phosphatase N2
1136	B	LVCLKEEWMNKVKVL	18.6667	15.3333	3.33333	0	0	1	n.a.	n.a.	0.688783	0.4678	3	1	Sclavo	Human	FLCN	FLCN_HUMAN	504	Folliculin
1137	B	LVEYLKESSFDAVFL	20.3333	1	19.3333	0	0	1	n.a.	n.a.	0.257084	0.6656	2	3	IVIG-mix	Human	UGT1A8	UD18_HUMAN	133	UDP-glucuronosyltransferase 1-8
1138	B	LVFYRSKDSWPLFRS	30	1.66667	28.3333	0	0	1	n.a.	n.a.	0.502772	0.7157	0	4	Omrix	Random
1139	B	LVGHYKDYNETMEKK	12.3333	1.66667	10.6667	0	0	1	n.a.	n.a.	0.0982294	0.2272	3	2	Omrix	Random
1140	B	LVLFCESCDTLTCRD	53.3333	1	52.3333	0	0	1	n.a.	n.a.	0.326713	0.5275	1	1	Omrix	Human	TRIM28	TIF1B_HUMAN	217	Transcription intermediary factor 1-beta
1141	B	LVMAQDQRIRWYLLS	6	1.66667	4.33333	0	0	1	n.a.	n.a.	0.398163	0.6426	2	2	Omrix	Human	F8	FA8_HUMAN	1951	Coagulation factor VIII
1142	B	LVTLRWSSAGVYF	66	1	65	0	0	1	n.a.	n.a.	0.598531	0.7031	0	3	Omrix	Random
1143	B	LVYWPWRLDKYMYIR	37	5.33333	31.6667	0	0	1	n.a.	n.a.	0.552284	0.5017	0	5	Omrix	Random
1144	B	LWDLYSMTPFSKNIE	94	4.33333	89.6667	0	0	1	n.a.	n.a.	0.105617	0.627	2	3	Omrix	Random
1145	B	LWECSLPQARLCLIV	5.33333	1	4.33333	0	0	1	n.a.	n.a.	0.42825	0.6545	2	1	LFB	Neo
1146	B	LWWMLFSGSVMIHRG	2	1	1	0	0	1	n.a.	n.a.	0.351502	0.7553	0	3	Omrix	Random
1147	B	LYHHLHIIETKFEMI	49.6667	25.6667	24	0	0	1	n.a.	n.a.	0.28287	0.6778	2	2	Intratect	Human	BRAF	BRAF_HUMAN	537	Serine/threonine-protein kinase B-raf
1148	B	LYHMDALIGVSELGL	47.3333	5	42.3333	0	0	1	n.a.	n.a.	0.589395	0.6904	1	1	Intratect	Human	MSH6	MSH6_HUMAN	435	DNA mismatch repair protein Msh6
1149	B	LYIYVFLLFLIYKVD	35	1	34	0	0	1	n.a.	n.a.	0.749713	0.4643	0	5	Sclavo	Neo
1150	B	LYLDQMATLIGQTRL	89	1	88	0	0	1	n.a.	n.a.	0.413353	0.7073	2	1	LFB	Human	ERVK6	POK3_HUMAN	377	HERV-K_19q12 provirus ancestral Pol protein
1151	B	LYNITTGLYPSKGTT	14.6667	12	2.66667	0	0	1	n.a.	n.a.	0.112597	0.4901	1	2	Octagam	Neo
1152	B	LYQVKKGVCDQSFGI	25.6667	17	8.66667	0	0	1	n.a.	n.a.	0.57719	0.3919	2	2	LFB	Human	MSH2	MSH2_HUMAN	814	DNA mismatch repair protein Msh2
1153	B	LYRNHSTSFSLSNLT	129.667	80	49.6667	0	0	1	n.a.	n.a.	0.449303	0.844	2	2	Omrix	Human	MADD	MADD_HUMAN	853	MAP kinase-activating death domain protein
1154	B	MAREWLAVHTNKTRS	6	1	5	0	0	1	n.a.	n.a.	0.239846	0.7522	2	1	Omrix	Random
1155	B	MCGMLHSKTMMLD	51	3	48	0	0	1	n.a.	n.a.	0.183246	0.8652	0	0	Omrix	Human	GABRR2	GBRR2_HUMAN	366	Gamma-aminobutyric acid receptor subunit rho-2
1156	B	MDDFVTVNKFIIESY	6	2.66667	3.33333	0	0	1	n.a.	n.a.	0.510312	0.5996	2	3	Omrix	Random
1157	B	MDGWPSLQEWIVISY	51.3333	1	50.3333	0	0	1	n.a.	n.a.	0.398576	0.5011	2	3	Sclavo	Human	TRPM1	TRPM1_HUMAN	853	Transient receptor potential cation channel subfamily M member 1
1158	B	MDRDVVSYLDRGSSH	1.66667	1	0.666667	0	0	1	n.a.	n.a.	0.208286	0.3982	0	1	Omrix	Random
1159	B	MDVMGRREHEMEDYV	7	1.66667	5.33333	0	0	1	n.a.	n.a.	0.329218	0.3351	3	1	Omrix	Random
1160	B	MDWEFKISVLYDI	33	5.33333	27.6667	0	0	1	n.a.	n.a.	0.738145	0.7357	1	3	Omrix	Human	GUCY2C	GUC2C_HUMAN	585	Heat-stable enterotoxin receptor
1161	B	MEDLMYWSIRNRWKV	6	1.33333	4.66667	0	0	1	n.a.	n.a.	0.34929	0.5729	2	3	Omrix	Random
1162	B	MEEVSFRFHVEMFHG	34.3333	4.33333	30	0	0	1	n.a.	n.a.	0.344558	0.3623	3	3	Omrix	Random
1163	B	MEGRSRDGGLRFGEM	755.333	718	37.3333	0	0	1	n.a.	n.a.	0.132354	0.2573	2	1	Omrix	Human	POLR2B	RPB2_HUMAN	1075	DNA-directed RNA polymerase II subunit RPB2
1164	B	MEHRKEGSLVKTKYA	4	1	3	0	0	1	n.a.	n.a.	0.222859	0.4607	2	1	Omrix	Random
1165	B	MELFLFFTSLLQHFS	15.3333	1	14.3333	0	0	1	n.a.	n.a.	0.762939	0.6866	2	4	Octagam	Human	CYP2D6	CP2D6_HUMAN	451	Cytochrome P450 2D6
1166	B	MENSHYSTSGKAYSW	83	1	82	0	0	1	n.a.	n.a.	0.543277	0.5851	2	3	Omrix	Random
1167	B	MESYVVHTNYDEYAI	15	1.66667	13.3333	0	0	1	n.a.	n.a.	0.251891	0.3278	3	3	Omrix	Human	AMBP	AMBP_HUMAN	118	Protein AMBP
1168	B	MFCQLAKTCPVQLWV	73.6667	1	72.6667	0	0	1	n.a.	n.a.	0.353597	0.6847	2	2	Omrix	Human	TP53	P53_HUMAN	133	Cellular tumor antigen p53
1169	B	MFDVGGQRSERKKWI	22.3333	3.66667	18.6667	0	0	1	n.a.	n.a.	0.134563	0.509	2	2	Omrix	Human	GNAT2	GNAT2_HUMAN	198	Guanine nucleotide-binding protein G(t) subunit alpha-2
1170	B	MFIPNMILIGVWMDN	16.6667	1.66667	15	0	0	1	n.a.	n.a.	0.62314	0.4648	2	2	Omrix	Random
1171	B	MFKREEQWNGQTDPF	11	1	10	0	0	1	n.a.	n.a.	0.466297	0.2341	5	3	Omrix	Random
1172	B	MFLVMGELNYVPLAL	4.33333	1	3.33333	0	0	1	n.a.	n.a.	0.614189	0.6228	2	2	Omrix	Neo
1173	B	MFNHRFVIDYPPSST	3	1	2	0	0	1	n.a.	n.a.	0.109234	0.7302	1	3	Omrix	Random
1174	B	MFNPTERVGVIIKYI	89.3333	6.33333	83	0	0	1	n.a.	n.a.	0.243715	0.7397	2	2	Omrix	Random
1175	B	MFPVIPLLPTCMASA	29.6667	1	28.6667	0	0	1	n.a.	n.a.	0.499426	0.7757	0	1	Omrix	Human	MADD	MADD_HUMAN	349	MAP kinase-activating death domain protein
1176	B	MFRAQKRPNTWMMQT	4.66667	1.66667	3	0	0	1	n.a.	n.a.	0.374115	0.6317	3	2	Omrix	Random
1177	B	MFSRCTSVSSLDSFE	70.6667	48.6667	22	0	0	1	n.a.	n.a.	0.328634	0.7265	1	2	LFB	Human	APC	APC_HUMAN	1383	Adenomatous polyposis coli protein
1178	B	MFTETQLKWKTFSGH	32.6667	3.66667	29	0	0	1	n.a.	n.a.	0.216374	0.3713	2	3	Omrix	Random
1179	B	MGDRLMTLEHHFQLQ	38.6667	2	36.6667	0	0	1	n.a.	n.a.	0.124139	0.6054	3	1	Omrix	Human		ENK7_HUMAN	425	HERV-K_1q23.3 provirus ancestral Env polyprotein
1180	B	MGGVKYPVKVVGTVH	2.33333	1	1.33333	0	0	1	n.a.	n.a.	0.257953	0.2883	0	1	Omrix	Random
1181	B	MGHLPMGWWQNSHMQ	2.33333	1	1.33333	0	0	1	n.a.	n.a.	0.152014	0.3367	3	2	Omrix	Random
1182	B	MGNGLKGLVNWAPNF	62	12.6667	49.3333	0	0	1	n.a.	n.a.	0.141911	0.6513	3	2	Omrix	Random
1183	B	MGTSVERAAASTDYY	96.6667	1	95.6667	0	0	1	n.a.	n.a.	0.471007	0.5309	1	2	IVIG-mix	Human	PDHA1	ODPA_HUMAN	229	Pyruvate dehydrogenase E1 component subunit alpha, somatic form, mitochondrial
1184	B	MHGKVVMRQDNLMDW	8.33333	1	7.33333	0	0	1	n.a.	n.a.	0.203484	0.5634	2	1	Omrix	Random
1185	B	MHHHIQLIFVFLIEM	10.6667	2.66667	8	0	0	1	n.a.	n.a.	0.518018	0.6562	2	2	Omrix	Neo
1186	B	MHIHISTVNHAFKCK	100.333	40.6667	59.6667	0	0	1	n.a.	n.a.	0.278441	0.5619	1	1	Octagam	Human	PRDM2	PRDM2_HUMAN	379	PR domain zinc finger protein 2
1187	B	MHIKEENFFTLTTYA	42	1	41	0	0	1	n.a.	n.a.	0.326207	0.3705	3	3	Omrix	Human	UGT1A3	UD13_HUMAN	67	UDP-glucuronosyltransferase 1-3
1188	B	MIRLTSVSPFIISMV	79.3333	1	78.3333	0	0	1	n.a.	n.a.	0.368568	0.7654	0	1	Omrix	Random
1189	B	MKCKEGDKVRLTFFT	27	4	23	0	0	1	n.a.	n.a.	0.112185	0.2763	1	2	Octagam	Human	AIM2	AIM2_HUMAN	302	Interferon-inducible protein AIM2
1190	B	MKFTSCTRRASWSGC	53.6667	36.3333	17.3333	0	0	1	n.a.	n.a.	0.118627	0.6516	0	2	Omrix	Mutation	MLH1	MLH1_HUMAN		DNA mismatch repair protein Mlh1
1191	B	MKNWDQIAWHMIVND	7.33333	1	6.33333	0	0	1	n.a.	n.a.	0.3116	0.6804	3	2	Omrix	Random
1192	B	MKWVTFISLLFLFSS	57	47.6667	9.33333	0	0	1	n.a.	n.a.	0.522653	0.5829	0	4	Omrix	Human	ALB	ALBU_HUMAN	1	Serum albumin
1193	B	MLAKGLPPRSVLVKG	37.6667	22	15.6667	0	0	1	n.a.	n.a.	0.679685	0.7079	0	0	Octagam	Human	CYP11A1	CP11A_HUMAN	1	Cholesterol side-chain cleavage enzyme, mitochondrial
1194	B	MLDANQKFPFEYWSV	13	3.33333	9.66667	0	0	1	n.a.	n.a.	0.25938	0.2072	3	4	Omrix	Random
1195	B	MLFVPDMYMDDSHQQ	4.66667	1	3.66667	0	0	1	n.a.	n.a.	0.307083	0.5272	2	2	Omrix	Random
1196	B	MLGQLAPAGTGCFDL	30.3333	7.66667	22.6667	0	0	1	n.a.	n.a.	0.531515	0.7333	1	1	Omrix	Human	POLR2A	RPB1_HUMAN	1459	DNA-directed RNA polymerase II subunit RPB1
1197	B	MLHWEINMWSQLTKY	5	2	3	0	0	1	n.a.	n.a.	0.375287	0.6164	3	3	Omrix	Random
1198	B	MLHWSRDLVKIGTTA	9.33333	5	4.33333	0	0	1	n.a.	n.a.	0.50803	0.5625	0	1	Omrix	Random
1199	B	MLKQYFRDLPEPLMT	78	71	7	0	0	1	n.a.	n.a.	0.58619	0.7237	2	2	Octagam	Human	DLC1	RHG07_HUMAN	1149	Rho GTPase-activating protein 7
1200	B	MLLFRKHSTKTLFAT	27	26.3333	0.666667	0	0	1	n.a.	n.a.	0.396529	0.6911	0	2	Intratect	Mutation	PRDM2	PRDM2_HUMAN		PR domain zinc finger protein 2
1201	B	MLLILLSVALLAF	98.3333	10.3333	88	0	0	1	n.a.	n.a.	0.710207	0.6841	0	1	Omrix	Human	PRH1	PRPC_HUMAN	1	Salivary acidic proline-rich phosphoprotein 1/2
1202	B	MLLRQTRRPEIGDKF	37.6667	8.66667	29	0	0	1	n.a.	n.a.	0.600963	0.3847	2	1	Sclavo	Human	POLR3B	RPC2_HUMAN	883	DNA-directed RNA polymerase III subunit RPC2
1203	B	MLQKVLLNEYNGIDL	205.667	152.333	53.3333	0	0	1	n.a.	n.a.	0.42024	0.47	4	1	Intratect	Human	PRDM2	PRDM2_HUMAN	887	PR domain zinc finger protein 2
1204	B	MLQLDTYTTVDRFDS	19.6667	1	18.6667	0	0	1	n.a.	n.a.	0.207794	0.6694	1	2	Omrix	Random
1205	B	MLVLHRGMICHGCIV	23	16.3333	6.66667	0	0	1	n.a.	n.a.	0.29321	0.5874	0	0	Intratect	Mutation	APC	APC_HUMAN		Adenomatous polyposis coli protein
1206	B	MLYMKEMRAKVVAEC	37.3333	5.66667	31.6667	0	0	1	n.a.	n.a.	0.723124	0.7874	2	1	Omrix	Human	TCF7L1	TF7L1_HUMAN	354	Transcription factor 7-like 1
1207	B	MMINISIGYHYPPIC	44.3333	1	43.3333	0	0	1	n.a.	n.a.	0.698876	0.5939	1	2	LFB	Human		ENK1_HUMAN	149	HERV-K_12q14.1 provirus ancestral Env polyprotein
1208	B	MMSRLMNFQIQIPVG	46	1	45	0	0	1	n.a.	n.a.	0.422356	0.6825	3	1	Sclavo	Neo
1209	B	MNRFPAKYMNSIRME	3.33333	1	2.33333	0	0	1	n.a.	n.a.	0.200008	0.6902	3	2	Omrix	Random
1210	B	MPDWMDWLAFIETRL	8	1	7	0	0	1	n.a.	n.a.	0.493461	0.577	1	3	Omrix	Random
1211	B	MPKGKSHKPFRVKKI	84.3333	57	27.3333	0	0	1	n.a.	n.a.	0.325516	0.5681	0	1	Intratect	Human	APC	APC_HUMAN	1732	Adenomatous polyposis coli protein
1212	B	MPLGQITHLVMHVKW	2.33333	1.66667	0.666667	0	0	1	n.a.	n.a.	0.778379	0.6315	1	1	Omrix	Random
1213	B	MPLKQGEALGYPIYD	57	46.6667	10.3333	0	0	1	n.a.	n.a.	0.787187	0.5853	2	2	Omrix	Human	ERV3	ENR1_HUMAN	449	HERV-R_7q21.2 provirus ancestral Env polyprotein
1214	B	MPLSMRYLFIISV	39.6667	8	31.6667	0	0	1	n.a.	n.a.	0.646144	0.6649	0	2	Omrix	Human	GCNT2	GNT2B_HUMAN	1	N-acetyllactosaminide beta-1,6-N-acetylglucosaminyl-transferase, isoform B
1215	B	MPNMVFIGGINCKKR	82.3333	1	81.3333	0	0	1	n.a.	n.a.	0.389892	0.57	2	1	Intratect	Human	UGT1A6	UD16_HUMAN	268	UDP-glucuronosyltransferase 1-6
1216	B	MPQSSFEGRNGSYFE	62.3333	2.33333	60	0	0	1	n.a.	n.a.	0.453955	0.2858	4	3	Omrix	Random
1217	B	MPRVYCVEGTPINFF	15.6667	7	8.66667	0	0	1	n.a.	n.a.	0.394924	0.6369	2	3	LFB	Mutation	APC	APC_HUMAN		Adenomatous polyposis coli protein
1218	B	MPYAKLEYKRSSNDS	145	64.6667	80.3333	0	0	1	n.a.	n.a.	0.281461	0.533	2	2	Intratect	Human	APC	APC_HUMAN	949	Adenomatous polyposis coli protein
1219	B	MQFWEDAFLDAVMLE	19.6667	1	18.6667	0	0	1	n.a.	n.a.	0.47253	0.3835	3	3	Omrix	Human	MADD	MADD_HUMAN	1321	MAP kinase-activating death domain protein
1220	B	MQRKAPPRRRRHCNR	46.3333	1	45.3333	0	0	1	n.a.	n.a.	0.215685	0.5971	2	0	Omrix	Human		REC9_HUMAN	6	HERV-K_5q13.3 provirus Rec protein
1221	B	MQRKAPPRRRRHRNR	38.6667	1.33333	37.3333	0	0	1	n.a.	n.a.	0.215685	0.5971	2	0	Sclavo	Human		ENK1_HUMAN	6	HERV-K_12q14.1 provirus ancestral Env polyprotein
1222	B	MQRKGPPRRWCLQVY	79.3333	1	78.3333	0	0	1	n.a.	n.a.	0.297731	0.7086	2	2	Omrix	Human		NP11_HUMAN	6	HERV-K_22q11.21 provirus Np9 protein
1223	B	MRALAVLSVTLVMAC	31.6667	12.3333	19.3333	0	0	1	n.a.	n.a.	0.60867	0.6723	0	0	Octagam	Human	TPO	PERT_HUMAN	1	Thyroid peroxidase
1224	B	MRGWGFYVPGIFYNA	12.6667	1	11.6667	0	0	1	n.a.	n.a.	0.135224	0.4011	1	5	Omrix	Random
1225	B	MRHDDYRTTIFDLET	12.3333	4	8.33333	0	0	1	n.a.	n.a.	0.239057	0.255	1	2	Omrix	Random
1226	B	MRKNPGLKVIMGILL	2.66667	1	1.66667	0	0	1	n.a.	n.a.	0.188863	0.703	1	0	Octagam	Human	TRPM1	TRPM1_HUMAN	743	Transient receptor potential cation channel subfamily M member 1
1227	B	MRQSGCLPLLIQLLH	17	16	1	0	0	1	n.a.	n.a.	0.143792	0.6135	2	0	LFB	Human	APC	APC_HUMAN	347	Adenomatous polyposis coli protein
1228	B	MSFVAGGYSAAGRDS	128.667	118	10.6667	0	0	1	n.a.	n.a.	0.380129	0.6679	0	2	Sclavo	Mutation	MLH1	MLH1_HUMAN		DNA mismatch repair protein Mlh1
1229	B	MSGGTTMYPGIADRM	29.3333	1.66667	27.6667	0	0	1	n.a.	n.a.	0.256163	0.5159	0	1	Sclavo	Human	ACTA1	ACTS_HUMAN	301	Actin, alpha skeletal muscle
1230	B	MSIDRRHVMLLSDLM	77.3333	1	76.3333	0	0	1	n.a.	n.a.	0.401519	0.6599	0	0	LFB	Human	POLR3A	RPC1_HUMAN	1280	DNA-directed RNA polymerase III subunit RPC1
1231	B	MSLAALLIGGFAGLT	97	1	96	0	0	1	n.a.	n.a.	0.484303	0.5597	0	1	Sclavo	Human	TPO	PERT_HUMAN	852	Thyroid peroxidase
1232	B	MSQFEDGRTRKPRFA	80.6667	3.66667	77	0	0	1	n.a.	n.a.	0.296625	0.2652	2	2	Omrix	Random
1233	B	MTDSKPISIAWYSYL	72.6667	1.33333	71.3333	0	0	1	n.a.	n.a.	0.553015	0.6751	0	3	Omrix	Random
1234	B	MTSYSYRQSSATSSF	59.3333	3.33333	56	0	0	1	n.a.	n.a.	0.506244	0.8087	1	3	Sclavo	Human	KRT19	K1C19_HUMAN	1	Keratin, type I cytoskeletal 19
1235	B	MTYPYGHYYNLTEIL	3	2	1	0	0	1	n.a.	n.a.	0.682619	0.4496	2	4	Omrix	Random
1236	B	MVFKASKITFHWGKC	87.3333	54	33.3333	0	0	1	n.a.	n.a.	0.539398	0.5492	0	3	Omrix	Human	PTPRZ1	PTPRZ_HUMAN	119	Receptor-type tyrosine-protein phosphatase zeta
1237	B	MVGYQPQGDKANFFR	253.333	202.333	51	0	0	1	n.a.	n.a.	0.339036	0.4835	3	3	Omrix	Human	GAD1	DCE1_HUMAN	553	Glutamate decarboxylase 1
1238	B	MVSGMSLRPPVNYLQ	44.6667	9.66667	35	0	0	1	n.a.	n.a.	0.597338	0.5595	2	1	Intratect	Human		ENK6_HUMAN	195	HERV-K_8p23.1 provirus ancestral Env polyprotein
1239	B	MVSGMSLRPRVNCLQ	61	57.5	3.5	0	0	1	n.a.	n.a.	0.501084	0.5807	2	0	Omrix	Human		ENK7_HUMAN	85	HERV-K_1q23.3 provirus ancestral Env polyprotein
1240	B	MVSGMSLRPRVNYLN	101.333	4	97.3333	0	0	1	n.a.	n.a.	0.501084	0.5859	2	1	Octagam	Human		ENK6_HUMAN	195	HERV-K_8p23.1 provirus ancestral Env polyprotein
1241	B	MVTTSTTLAWGLLLM	38	1	37	0	0	1	n.a.	n.a.	0.158889	0.5885	0	1	Omrix	Human	CYP2D6	CP2D6_HUMAN	307	Cytochrome P450 2D6
1242	B	MVVNYNSYNWPMDNV	29.3333	1	28.3333	0	0	1	n.a.	n.a.	0.130031	0.4646	4	3	Omrix	Random
1243	B	MVYVNKMTGLSTFIA	49	12.6667	36.3333	0	0	1	n.a.	n.a.	0.634813	0.7863	1	2	Sclavo	Human	MLH3	MLH3_HUMAN	1055	DNA mismatch repair protein Mlh3
1244	B	MWPETWHGWHLAWKP	9.66667	1	8.66667	0	0	1	n.a.	n.a.	0.522653	0.106	1	4	Omrix	Random
1245	B	MWRLLAPPVASCSAG	2.33333	1	1.33333	0	0	1	n.a.	n.a.	0.162292	0.7678	0	1	Octagam	Neo
1246	B	MWYLAWFPKGWLENK	50	1	49	0	0	1	n.a.	n.a.	0.384763	0.4814	2	5	Omrix	Random
1247	B	MYDKDLLLTIIRDDI	4.33333	1	3.33333	0	0	1	n.a.	n.a.	0.350348	0.4259	0	1	Omrix	Random
1248	B	MYGPSWDSTQGWRAP	38	1.33333	36.6667	0	0	1	n.a.	n.a.	0.138664	0.4123	1	3	Omrix	Random
1249	B	MYRRSYVFQTRKE	27	1.33333	25.6667	0	0	1	n.a.	n.a.	0.32703	0.6275	2	3	Omrix	Human	BFSP1	BFSP1_HUMAN	1	Filensin
1250	B	MYVDWWSQIIAFD	3.66667	1.33333	2.33333	0	0	1	n.a.	n.a.	0.202619	0.4016	1	4	Omrix	Random
1251	B	NACESSSHICPYCNR	33	32.6667	0.333333	0	0	1	n.a.	n.a.	0.266138	0.1914	3	1	Sclavo	Human	PRDM2	PRDM2_HUMAN	1448	PR domain zinc finger protein 2
1252	B	NANYTEYVATRWY	52.6667	1	51.6667	0	0	1	n.a.	n.a.	0.23309	0.4457	3	4	Omrix	Human	CDKL5	CDKL5_HUMAN	165	Cyclin-dependent kinase-like 5
1253	B	NCGDLHGTSLWGTPH	51.6667	7	44.6667	0	0	1	n.a.	n.a.	0.0953377	0.4056	1	1	Omrix	Human	TNRC6A	TNR6A_HUMAN	1909	Trinucleotide repeat-containing gene 6A protein
1254	B	NCPKAMKRLMAECLK	168.667	99.6667	69	0	0	1	n.a.	n.a.	0.578148	0.7231	2	0	LFB	Human	BRAF	BRAF_HUMAN	684	Serine/threonine-protein kinase B-raf
1255	B	NDDIFKIIMAIVLFF	3	1	2	0	0	1	n.a.	n.a.	0.217982	0.6811	1	3	Omrix	Human	AGTR1	AGTR1_HUMAN	235	Type-1 angiotensin II receptor
1256	B	NDDVCQRPYRWVCET	96	2	94	0	0	1	n.a.	n.a.	0.265711	0.1392	3	2	Sclavo	Human	ASGR1	ASGR1_HUMAN	265	Asialoglycoprotein receptor 1
1257	B	NDLLGHPMTRAFITH	41	1	40	0	0	1	n.a.	n.a.	0.39899	0.6793	1	1	LFB	Human	UGT1A1	UD11_HUMAN	358	UDP-glucuronosyltransferase 1-1
1258	B	NDRRWGESTHYHMFK	10	2.33333	7.66667	0	0	1	n.a.	n.a.	0.294543	0.2529	2	3	Omrix	Random
1259	B	NDVPCNYHLPFTCKK	45.3333	8.66667	36.6667	0	0	1	n.a.	n.a.	0.402377	0.2328	2	2	Omrix	Human	ACAN	PGCA_HUMAN	2313	Aggrecan core protein
1260	B	NEWPPERIIQYYGPA	69	1	68	0	0	1	n.a.	n.a.	0.487858	0.258	4	3	Octagam	Human	ERV3	ENR1_HUMAN	481	HERV-R_7q21.2 provirus ancestral Env polyprotein
1261	B	NFFLTNRYDQKAIGI	22	14.6667	7.33333	0	0	1	n.a.	n.a.	0.47629	0.3871	3	3	Intratect	Mutation	APC	APC_HUMAN		Adenomatous polyposis coli protein
1262	B	NFSMLSWNSSHKGWP	4.33333	1	3.33333	0	0	1	n.a.	n.a.	0.202289	0.7593	2	3	Omrix	Random
1263	B	NGDRWSLVNIYFKVM	95.6667	43.3333	52.3333	0	0	1	n.a.	n.a.	0.474705	0.5691	2	3	Omrix	Random
1264	B	NGEVKELHPCKYCKR	104.667	90.6667	14	0	0	1	n.a.	n.a.	0.171642	0.3384	3	1	Omrix	Mutation	PRDM2	PRDM2_HUMAN		PR domain zinc finger protein 2
1265	B	NGGAGLVSYPLPYGV	11.6667	3.66667	8	0	0	1	n.a.	n.a.	0.778379	0.6222	1	2	Omrix	Random
1266	B	NGHLFALRSLDYEAL	63.3333	4.33333	59	0	0	1	n.a.	n.a.	0.423795	0.7261	2	2	Omrix	Human	PCDHB6	PCDB6_HUMAN	508	Protocadherin beta-6
1267	B	NGRISYYSTPIAVGT	15	1	14	0	0	1	n.a.	n.a.	0.60867	0.6932	1	2	IVIG-mix	Human	CR2	CR2_HUMAN	31	Complement receptor type 2
1268	B	NGSVNWRTGSFHGPG	85	18	67	0	0	1	n.a.	n.a.	0.304905	0.2661	2	2	Intratect	Human	DLC1	RHG07_HUMAN	833	Rho GTPase-activating protein 7
1269	B	NGVLEGIRICRKGFP	26.6667	6.33333	20.3333	0	0	1	n.a.	n.a.	0.0839961	0.4559	2	1	Omrix	Human	MYH7	MYH7_HUMAN	696	Myosin-7
1270	B	NGYKKLLKERKEMFS	93.6667	5.66667	88	0	0	1	n.a.	n.a.	0.257683	0.5867	3	2	LFB	Human	SEPSECS	SPCS_HUMAN	332	O-phosphoseryl-tRNA(Sec) selenium transferase
1271	B	NHGEAWTRFKEWHQR	22.6667	18	4.66667	0	0	1	n.a.	n.a.	0.340865	0.319	4	3	Omrix	Random
1272	B	NHVEFVISFDWTMVE	29.3333	1.33333	28	0	0	1	n.a.	n.a.	0.663802	0.674	3	3	Omrix	Random
1273	B	NHVLIQYAFRTLKLG	2.66667	1	1.66667	0	0	1	n.a.	n.a.	0.626328	0.7722	2	2	Omrix	Random
1274	B	NIFVCSVCKKEFAFC	16.3333	4.66667	11.6667	0	0	1	n.a.	n.a.	0.270691	0.3377	2	3	Omrix	Mutation	PRDM2	PRDM2_HUMAN		PR domain zinc finger protein 2
1275	B	NIFVCSVCKKEFAFF	54.6667	1	53.6667	0	0	1	n.a.	n.a.	0.270691	0.3377	2	4	Octagam	Mutation	PRDM2	PRDM2_HUMAN		PR domain zinc finger protein 2
1276	B	NIIKIVGLQYKKNYE	17	2.66667	14.3333	0	0	1	n.a.	n.a.	0.359732	0.6021	4	2	Intratect	Human	TOP2A	TOP2A_HUMAN	509	DNA topoisomerase 2-alpha
1277	B	NIPGLGAAGPTGMFF	91	1.66667	89.3333	0	0	1	n.a.	n.a.	0.462639	0.6438	1	2	IVIG-mix	Human	POLR2A	RPB1_HUMAN	1489	DNA-directed RNA polymerase II subunit RPB1
1278	B	NISMQTHFDMFPFLM	35.6667	1	34.6667	0	0	1	n.a.	n.a.	0.682619	0.4821	2	3	Omrix	Random
1279	B	NIYCHLDHNFMTASI	95	17.3333	77.6667	0	0	1	n.a.	n.a.	0.545956	0.7557	2	2	LFB	Human	MSH3	MSH3_HUMAN	271	DNA mismatch repair protein Msh3
1280	B	NKIDNMHSVMDRYEF	8.33333	1.33333	7	0	0	1	n.a.	n.a.	0.508482	0.4377	3	2	Omrix	Random
1281	B	NKSGRWFYLDDSEEK	26	1.66667	24.3333	0	0	1	n.a.	n.a.	0.121721	0.3991	3	3	Sclavo	Human	ZFP28	ZFP28_HUMAN	377	Zinc finger protein 28 homolog
1282	B	NKSRKRRNRVSFLGA	46.6667	1	45.6667	0	0	1	n.a.	n.a.	0.631325	0.3576	2	1	Omrix	Human		POK20_HUMAN	1	HERV-K_3q27.3 provirus ancestral Pol protein
1283	B	NKVDDRDYYGNKRLE	66.6667	2.33333	64.3333	0	0	1	n.a.	n.a.	0.0741959	0.2769	3	2	LFB	Human	POLR3B	RPC2_HUMAN	349	DNA-directed RNA polymerase III subunit RPC2
1284	B	NLFPLEINRAIYYKN	66	38.6667	27.3333	0	0	1	n.a.	n.a.	0.796925	0.6575	4	3	Omrix	Mutation	PRDM2	PRDM2_HUMAN		PR domain zinc finger protein 2
1285	B	NLILIVVCLFCLLLV	62.3333	1.66667	60.6667	0	0	1	n.a.	n.a.	0.654552	0.3228	1	1	LFB	Human		ENK7_HUMAN	529	HERV-K_1q23.3 provirus ancestral Env polyprotein
1286	B	NLLGRNSFEVRVCAC	14	3.66667	10.3333	0	0	1	n.a.	n.a.	0.179536	0.6599	3	1	Octagam	Human	TP53	P53_HUMAN	263	Cellular tumor antigen p53
1287	B	NLLQKYSLLKLTALL	5	4	1	0	0	1	n.a.	n.a.	0.53507	0.7893	2	1	Octagam	Human	DLC1	RHG07_HUMAN	1029	Rho GTPase-activating protein 7
1288	B	NLLQQTVRKRNFPFY	30.3333	1.33333	29	0	0	1	n.a.	n.a.	0.294902	0.5626	4	3	Omrix	Human		POK7_HUMAN	546	HERV-K_1q23.3 provirus ancestral Pol protein
1289	B	NLRRLFDANKDRFNH	63	4.66667	58.3333	0	0	1	n.a.	n.a.	0.128482	0.4548	3	2	Omrix	Human	GPI	G6PI_HUMAN	25	Glucose-6-phosphate isomerase
1290	B	NLVTEVRVYNWFANR	31	19	12	0	0	1	n.a.	n.a.	0.321296	0.4858	4	3	Sclavo	Human	HNF1A	HNF1A_HUMAN	257	Hepatocyte nuclear factor 1-alpha
1291	B	NMIVIGLYFINCQSL	21.3333	1	20.3333	0	0	1	n.a.	n.a.	0.234904	0.499	3	2	Octagam	Human	UGT1A6	UD16_HUMAN	115	UDP-glucuronosyltransferase 1-6
1292	B	NNFDKRTYSQIYPKQ	20	1	19	0	0	1	n.a.	n.a.	0.182978	0.216	4	3	Omrix	Random
1293	B	NNKEPATRFQWKYTL	45	1	44	0	0	1	n.a.	n.a.	0.320998	0.2102	4	3	Octagam	Human
1294	B	NNNLMGWFGMTNFVQ	1.33333	1	0.333333	0	0	1	n.a.	n.a.	0.53507	0.617	5	3	Omrix	Random
1295	B	NPQDFIDCFLMKMEK	31	1.66667	29.3333	0	0	1	n.a.	n.a.	0.56641	0.4828	3	2	Intratect	Human	CYP2C9	CP2C9_HUMAN	259	Cytochrome P450 2C9
1296	B	NPSEEYGKIFGSCWQ	28.6667	24	4.66667	0	0	1	n.a.	n.a.	0.40209	0.4785	4	3	Sclavo	Mutation	MLH1	MLH1_HUMAN		DNA mismatch repair protein Mlh1
1297	B	NPVIHDSYLGFMQSL	76.6667	8	68.6667	0	0	1	n.a.	n.a.	0.710207	0.5901	2	2	Omrix	Random
1298	B	NQHARFFYSIATVFN	7.66667	2.33333	5.33333	0	0	1	n.a.	n.a.	0.346108	0.7139	3	4	Omrix	Random
1299	B	NQTDMKTKGSLLWVF	27.6667	13	14.6667	0	0	1	n.a.	n.a.	0.391284	0.7604	2	2	Sclavo	Mutation	MSH3	MSH3_HUMAN		DNA mismatch repair protein Msh3
1300	B	NRFSEWYNKRGQRGS	13	1	12	0	0	1	n.a.	n.a.	0.0880992	0.49	4	3	Omrix	Random
1301	B	NRKYNCTLCSRSDTI	252.667	184.667	68	0	0	1	n.a.	n.a.	0.117731	0.5312	2	1	Sclavo	Human	POLR1B	RPA2_HUMAN	1093	DNA-directed RNA polymerase I subunit RPA2
1302	B	NRRKGSHPLLMILTL	25.3333	3	22.3333	0	0	1	n.a.	n.a.	0.230794	0.6274	1	0	Octagam	Neo
1303	B	NSALRIKILCATYVN	25	1	24	0	0	1	n.a.	n.a.	0.594998	0.7853	2	1	Omrix	Human	PIK3CA	PK3CA_HUMAN	331	Phosphatidylinositol-4,5-bisphosphate 3-kinase catalytic subunit alpha isoform
1304	B	NSGHPRTTPRAHLFT	237	159	78	0	0	1	n.a.	n.a.	0.0995117	0.2976	1	1	Sclavo	Human	AXIN2	AXN2_HUMAN	666	Axin-2
1305	B	NSHRQYMSLFNNHTL	7	1	6	0	0	1	n.a.	n.a.	0.646144	0.8382	4	2	Omrix	Random
1306	B	NSYRSVPPTLMYKGM	5.33333	1.33333	4	0	0	1	n.a.	n.a.	0.284662	0.8636	1	2	Omrix	Random
1307	B	NTSYMLWEHPAWNAY	35.3333	1	34.3333	0	0	1	n.a.	n.a.	0.778379	0.4086	3	4	Omrix	Random
1308	B	NVAVRLGHMACMVEK	128.333	69.3333	59	0	0	1	n.a.	n.a.	0.648176	0.5623	2	0	Omrix	Mutation	MSH6	MSH6_HUMAN		DNA mismatch repair protein Msh6
1309	B	NVAVRLGHMACMVEM	9	8.66667	0.333333	0	0	1	n.a.	n.a.	0.504491	0.5714	2	0	Sclavo	Mutation	MSH6	MSH6_HUMAN		DNA mismatch repair protein Msh6
1310	B	NVFNMKVYDFVDINI	11.3333	1	10.3333	0	0	1	n.a.	n.a.	0.446018	0.4792	3	3	Omrix	Random
1311	B	NVLDMEMILMMGTTY	4.66667	2	2.66667	0	0	1	n.a.	n.a.	0.534468	0.6659	2	1	Omrix	Random
1312	B	NVMLENYRNLVFLGI	6.33333	3.66667	2.66667	0	0	1	n.a.	n.a.	0.58619	0.6512	4	2	Omrix	Human	ZNF99	ZNF99_HUMAN	52	Zinc finger protein 99
1313	B	NWSWRKNFVPIQWQR	2	1	1	0	0	1	n.a.	n.a.	0.421116	0.3798	4	4	Omrix	Random
1314	B	NYERMAKKADFELNW	55.6667	7	48.6667	0	0	1	n.a.	n.a.	0.350676	0.4969	4	3	Omrix	Random
1315	B	NYVPPFGGTAYLHSS	70.6667	62.6667	8	0	0	1	n.a.	n.a.	0.367774	0.6042	1	3	Omrix	Mutation	MLH1	MLH1_HUMAN		DNA mismatch repair protein Mlh1
1316	B	NYVPPLEGLPIFILR	39.6667	8	31.6667	0	0	1	n.a.	n.a.	0.37454	0.6975	2	2	Octagam	Human	MLH1	MLH1_HUMAN	645	DNA mismatch repair protein Mlh1
1317	B	PAAPYITRQYRKVKA	27.3333	12.6667	14.6667	0	0	1	n.a.	n.a.	0.535676	0.4762	1	2	Octagam	Human	PRDM2	PRDM2_HUMAN	1691	PR domain zinc finger protein 2
1318	B	PALPCGVILAEYLGL	5.33333	1	4.33333	0	0	1	n.a.	n.a.	0.356177	0.5049	1	1	Omrix	Human	UGT1A6	UD16_HUMAN	151	UDP-glucuronosyltransferase 1-6
1319	B	PCAWEVVRAEIMRSF	18.3333	1	17.3333	0	0	1	n.a.	n.a.	0.424158	0.7641	2	2	Omrix	Human	IFNA5	IFNA5_HUMAN	161	Interferon alpha-5
1320	B	PDSRAIMYEETTYSK	38.3333	36	2.33333	0	0	1	n.a.	n.a.	0.50758	0.4854	2	2	Sclavo	Human	MSH6	MSH6_HUMAN	838	DNA mismatch repair protein Msh6
1321	B	PDVCRLTRASNTFFF	59.6667	1.33333	58.3333	0	0	1	n.a.	n.a.	0.492313	0.6922	1	3	Intratect	Mutation	PRDM2	PRDM2_HUMAN		PR domain zinc finger protein 2
1322	B	PEHPELWRLWPDTTL	65	3	62	0	0	1	n.a.	n.a.	0.328053	0.526	2	2	Omrix	Human	ERVK5	ENK8_HUMAN	223	HERV-K_3q12.3 provirus ancestral Env polyprotein
1323	B	PEKGNWLRYVNWACS	22	4.33333	17.6667	0	0	1	n.a.	n.a.	0.105403	0.535	3	3	Intratect	Human	PRDM2	PRDM2_HUMAN	93	PR domain zinc finger protein 2
1324	B	PESKSGLLTLFAGDF	72.3333	22.3333	50	0	0	1	n.a.	n.a.	0.281928	0.5641	1	2	LFB	Human	BRCA2	BRCA2_HUMAN	3129	Breast cancer type 2 susceptibility protein
1325	B	PEWDMSGSVHNLQRY	12	1	11	0	0	1	n.a.	n.a.	0.584113	0.4883	3	2	Omrix	Random
1326	B	PFFTPEHPELWKLAA	55.3333	1	54.3333	0	0	1	n.a.	n.a.	0.603461	0.4651	2	3	Sclavo	Human		ENK14_HUMAN	153	HERV-K_16p3.3 provirus ancestral Env polyprotein
1327	B	PFKCEFCVQLFKDKN	5.33333	1	4.33333	0	0	1	n.a.	n.a.	0.458327	0.4513	3	3	Octagam	Mutation	PRDM2	PRDM2_HUMAN		PR domain zinc finger protein 2
1328	B	PFLLPKKKFLIHLRK	44.3333	18.3333	26	0	0	1	n.a.	n.a.	0.448352	0.5868	0	2	LFB	Mutation	PRDM2	PRDM2_HUMAN		PR domain zinc finger protein 2
1329	B	PFPRLHFFMPGFAPL	35	1	34	0	0	1	n.a.	n.a.	0.174005	0.6144	0	4	LFB	Human	TUBB4	TBB4_HUMAN	259	Tubulin beta-4 chain
1330	B	PFRTRAGRVQWGVPQ	51	6.33333	44.6667	0	0	1	n.a.	n.a.	0.321356	0.5797	2	2	LFB	Human	ZNF205	ZN205_HUMAN	220	Zinc finger protein 205
1331	B	PGEEIFWTGASFLWP	69.3333	2.66667	66.6667	0	0	1	n.a.	n.a.	0.596161	0.7067	2	4	Omrix	Random
1332	B	PGEELLVWYNGGRQP	69.6667	10.6667	59	0	0	1	n.a.	n.a.	0.198698	0.4602	4	2	Intratect	Mutation	PRDM2	PRDM2_HUMAN		PR domain zinc finger protein 2
1333	B	PGGYKIRGSTPYRHG	112.667	22	90.6667	0	0	1	n.a.	n.a.	0.192976	0.7224	0	2	IVIG-mix	Human	CR2	CR2_HUMAN	97	Complement receptor type 2
1334	B	PGHSPHYFAASSPTS	51.3333	6.33333	45	0	0	1	n.a.	n.a.	0.1139	0.7001	0	2	LFB	Human	NUP210	PO210_HUMAN	1849	Nuclear pore membrane glycoprotein 210
1335	B	PGLAQDITIHFTPYG	7.33333	3.33333	4	0	0	1	n.a.	n.a.	0.189954	0.3962	1	2	Omrix	Random
1336	B	PGMRKWWQIKSQNFD	10.6667	4.33333	6.33333	0	0	1	n.a.	n.a.	0.0904054	0.6488	3	3	Intratect	Human	MSH6	MSH6_HUMAN	408	DNA mismatch repair protein Msh6
1337	B	PGQLRFPSGLLAFWD	27.6667	1	26.6667	0	0	1	n.a.	n.a.	0.640305	0.7341	1	3	Sclavo	Neo
1338	B	PGYCSKAFQKFLSQW	64.3333	1	63.3333	0	0	1	n.a.	n.a.	0.151412	0.3722	2	4	Octagam	Human		POK7_HUMAN	713	HERV-K_1q23.3 provirus ancestral Pol protein
1339	B	PHGFPSRMTVGKLIE	4.33333	1.66667	2.66667	0	0	1	n.a.	n.a.	0.17508	0.4975	1	1	LFB	Human	POLR3B	RPC2_HUMAN	931	DNA-directed RNA polymerase III subunit RPC2
1340	B	PHLHLMPRGRISSIQ	8	5.33333	2.66667	0	0	1	n.a.	n.a.	0.172248	0.7315	1	0	Intratect	Mutation	APC	APC_HUMAN		Adenomatous polyposis coli protein
1341	B	PHRWWIETCKKPDSV	92.6667	1	91.6667	0	0	1	n.a.	n.a.	0.183058	0.263	1	2	LFB	Human	POP1	POP1_HUMAN	463	Ribonucleases P/MRP protein subunit POP1
1342	B	PHSTVKTFTLYLDQI	52.6667	1	51.6667	0	0	1	n.a.	n.a.	0.104982	0.5407	1	2	Omrix	Human		POK7_HUMAN	365	HERV-K_1q23.3 provirus ancestral Pol protein
1343	B	PIAPGEELLVWYNGG	36.3333	3.66667	32.6667	0	0	1	n.a.	n.a.	0.1621	0.4644	3	2	Octagam	Mutation	PRDM2	PRDM2_HUMAN		PR domain zinc finger protein 2
1344	B	PILHVMTYTGIGAGF	17.6667	1.33333	16.3333	0	0	1	n.a.	n.a.	0.553751	0.6707	0	2	Omrix	Random
1345	B	PILSPTVSPSPSPIP	73	58	15	0	0	1	n.a.	n.a.	0.10028	0.3167	0	0	Omrix	Human	PRDM2	PRDM2_HUMAN	1021	PR domain zinc finger protein 2
1346	B	PILVFSGYRSQHRSL	21	7	14	0	0	1	n.a.	n.a.	0.494624	0.7634	1	2	Octagam	Mutation	MLH1	MLH1_HUMAN		DNA mismatch repair protein Mlh1
1347	B	PIRKGLHHKILLANF	60	7.66667	52.3333	0	0	1	n.a.	n.a.	0.469807	0.6475	1	1	Omrix	Human	GPI	G6PI_HUMAN	415	Glucose-6-phosphate isomerase
1348	B	PIVIFASNRGNCVIR	93.3333	16.3333	77	0	0	1	n.a.	n.a.	0.401804	0.8186	2	1	Omrix	Human	RUVBL1	RUVB1_HUMAN	325	RuvB-like 1
1349	B	PKAGRHNYIFVMIPT	76	64.6667	11.3333	0	0	1	n.a.	n.a.	0.162325	0.464	1	2	Omrix	Human	AGTR1	AGTR1_HUMAN	19	Type-1 angiotensin II receptor
1350	B	PKDDHTLKFYMMTTS	92.6667	3.66667	89	0	0	1	n.a.	n.a.	0.101049	0.4308	0	2	Sclavo	Neo
1351	B	PKDWPLIIIDLKDCF	41.6667	1	40.6667	0	0	1	n.a.	n.a.	0.14367	0.6669	0	2	Omrix	Human		POK4_HUMAN	1036	HERV-K_6q14.1 provirus ancestral Gag-Pol polyprotein
1352	B	PKKMYYQWSRNYWFK	84.3333	11.3333	73	0	0	1	n.a.	n.a.	0.490059	0.5987	2	6	Omrix	Random
1353	B	PKRVLYDVFPHAYHG	46.6667	1	45.6667	0	0	1	n.a.	n.a.	0.546638	0.546	0	3	Omrix	Random
1354	B	PKSPGLDREQLYWEL	22.3333	3.33333	19	0	0	1	n.a.	n.a.	0.656779	0.2532	3	2	Omrix	Human	MUC16	MUC16_HUMAN	12624	Mucin-16
1355	B	PKSPGVDREQLYWEL	10.3333	1.33333	9	0	0	1	n.a.	n.a.	0.379454	0.2338	3	2	Omrix	Human	MUC16	MUC16_HUMAN	12779	Mucin-16
1356	B	PKSYGFNAARLANLP	210.667	136.667	74	0	0	1	n.a.	n.a.	0.096166	0.7451	2	2	Octagam	Human	MSH6	MSH6_HUMAN	1295	DNA mismatch repair protein Msh6
1357	B	PKTSPWHPMAQYPPY	8.33333	1	7.33333	0	0	1	n.a.	n.a.	0.161461	0.3893	1	3	Omrix	Random
1358	B	PLALAYIVFVLTLNI	14.6667	1	13.6667	0	0	1	n.a.	n.a.	0.714316	0.4678	1	2	LFB	Human	TSHR	TSHR_HUMAN	577	Thyrotropin receptor
1359	B	PLDLAVFWVEFVMRH	12.6667	1	11.6667	0	0	1	n.a.	n.a.	0.47253	0.5949	1	3	Omrix	Human	UGT1A1	UD11_HUMAN	454	UDP-glucuronosyltransferase 1-1
1360	B	PLFYERPNIWVNTTY	60.6667	3.33333	57.3333	0	0	1	n.a.	n.a.	0.394792	0.4447	3	4	Omrix	Random
1361	B	PLLTCWLGASLALLE	84.3333	78	6.33333	0	0	1	n.a.	n.a.	0.411431	0.6744	1	1	Sclavo	Neo
1362	B	PLMCVNYDQLDLLFV	67.3333	1	66.3333	0	0	1	n.a.	n.a.	0.214153	0.6241	2	2	Omrix	Human	BRAF	BRAF_HUMAN	277	Serine/threonine-protein kinase B-raf
1363	B	PLVTTRSMEYLRFRE	168.667	89	79.6667	0	0	1	n.a.	n.a.	0.29352	0.7076	2	2	Omrix	Human	POLR2B	RPB2_HUMAN	757	DNA-directed RNA polymerase II subunit RPB2
1364	B	PLVVYQYRLPTELQY	26.6667	1	25.6667	0	0	1	n.a.	n.a.	0.654552	0.6512	3	3	Omrix	Human
1365	B	PPCFDEYKMSKEWTA	156.333	57.3333	99	0	0	1	n.a.	n.a.	0.200979	0.5971	2	3	Intratect	Human	PRDM2	PRDM2_HUMAN	797	PR domain zinc finger protein 2
1366	B	PPEFRPGEPWKGYPN	30.6667	1	29.6667	0	0	1	n.a.	n.a.	0.214831	0.3754	3	3	Omrix	Human	TNRC6A	TNR6A_HUMAN	1609	Trinucleotide repeat-containing gene 6A protein
1367	B	PPLNSVSPSPLML	60	57	3	0	0	1	n.a.	n.a.	0.498608	0.8229	1	0	Omrix	Human	ESR1	ESR1_HUMAN	98	Estrogen receptor
1368	B	PPMDMYYMSKHFYQY	5.66667	3.66667	2	0	0	1	n.a.	n.a.	0.445788	0.5141	1	5	Omrix	Random
1369	B	PPTFGISYTWPVDIT	17.3333	2.33333	15	0	0	1	n.a.	n.a.	0.095535	0.7271	0	3	Omrix	Random
1370	B	PPTILFLEFRTYDDF	76.6667	50	26.6667	0	0	1	n.a.	n.a.	0.34502	0.3544	1	4	Sclavo	Human	TRPM1	TRPM1_HUMAN	758	Transient receptor potential cation channel subfamily M member 1
1371	B	PQIYNESEHHWDMVR	64	2	62	0	0	1	n.a.	n.a.	0.354792	0.1496	4	2	Sclavo	Human		ENK1_HUMAN	561	HERV-K_12q14.1 provirus ancestral Env polyprotein
1372	B	PQLAQHVYPFSSLQC	37.3333	1	36.3333	0	0	1	n.a.	n.a.	0.373587	0.5491	3	2	Octagam	Human	PML	PML_HUMAN	763	Probable transcription factor PML
1373	B	PQWALAQHQTKLYLL	57	1	56	0	0	1	n.a.	n.a.	0.676841	0.4892	3	2	LFB	Human	MLH1	MLH1_HUMAN	536	DNA mismatch repair protein Mlh1
1374	B	PRIPSYIRPLLKHID	4.33333	3.33333	1	0	0	1	n.a.	n.a.	0.325266	0.5115	0	1	Omrix	Random
1375	B	PRLAGMYPRVSTLLP	2.33333	1	1.33333	0	0	1	n.a.	n.a.	0.451722	0.7344	0	1	Omrix	Random
1376	B	PRVPLSRVFFASWRV	91.3333	75.3333	16	0	0	1	n.a.	n.a.	0.336043	0.7093	0	3	Omrix	Human	MPO	PERM_HUMAN	523	Myeloperoxidase
1377	B	PSFKYSHPHHFLKTT	91.3333	1.33333	90	0	0	1	n.a.	n.a.	0.370584	0.8142	0	3	Octagam	Human	DBT	ODB2_HUMAN	43	Lipoamide acyltransferase component of branched-chain alpha-keto acid dehydrogenase complex, mitochondrial
1378	B	PSLLRHRFLEEFITP	35.6667	1	34.6667	0	0	1	n.a.	n.a.	0.498202	0.3106	2	2	Omrix	Human	TOP2A	TOP2A_HUMAN	562	DNA topoisomerase 2-alpha
1379	B	PSPFSRFPSLNHSWY	69	1	68	0	0	1	n.a.	n.a.	0.188749	0.669	1	4	Sclavo	Human	ERV3	ENR1_HUMAN	389	HERV-R_7q21.2 provirus ancestral Env polyprotein
1380	B	PSRFVHVFFQKPQGV	22.6667	3.33333	19.3333	0	0	1	n.a.	n.a.	0.368768	0.5746	2	3	Omrix	Random
1381	B	PSWYPDLATLYVLQE	3	1	2	0	0	1	n.a.	n.a.	0.488586	0.6446	2	3	Omrix	Random
1382	B	PSYSPTSPAYEPRSP	104	8	96	0	0	1	n.a.	n.a.	0.0995877	0.2855	1	2	LFB	Human	POLR2A	RPB1_HUMAN	1591	DNA-directed RNA polymerase II subunit RPB1
1383	B	PTLFRVIRLARIGRI	9.66667	4	5.66667	0	0	1	n.a.	n.a.	0.215096	0.8198	0	1	Omrix	Human	SCN9A	SCN9A_HUMAN	1606	Sodium channel protein type 9 subunit alpha
1384	B	PTRHLKFYNEPIGDA	49.6667	32.6667	17	0	0	1	n.a.	n.a.	0.0846543	0.3094	2	2	LFB	Human	ERVK6	POK3_HUMAN	853	HERV-K_19q12 provirus ancestral Pol protein
1385	B	PTTCMLQKVLLNEYN	46	24.6667	21.3333	0	0	1	n.a.	n.a.	0.126958	0.5164	4	1	LFB	Human	PRDM2	PRDM2_HUMAN	883	PR domain zinc finger protein 2
1386	B	PVDMVLISLCFGLSI	9	3.66667	5.33333	0	0	1	n.a.	n.a.	0.698876	0.5294	0	1	Omrix	Human	AQP4	AQP4_HUMAN	67	Aquaporin-4
1387	B	PVDVAYRRGYFDEEM	46	8.66667	37.3333	0	0	1	n.a.	n.a.	0.263094	0.2687	2	3	LFB	Human	EPPK1	EPIPL_HUMAN	2358	Epiplakin
1388	B	PVLGLDSRGVGGLMN	154	124	30	0	0	1	n.a.	n.a.	0.129467	0.7363	1	0	Intratect	Human	MAZ	MAZ_HUMAN	15	Myc-associated zinc finger protein
1389	B	PVVAQDDFFMRPWVM	10.3333	1.66667	8.66667	0	0	1	n.a.	n.a.	0.195317	0.4306	1	3	Omrix	Random
1390	B	PWYWTNPYNLRVLWS	8	1	7	0	0	1	n.a.	n.a.	0.352	0.7725	2	5	Omrix	Random
1391	B	PYPQPPTRRQSYGYG	72.6667	1	71.6667	0	0	1	n.a.	n.a.	0.108699	0.2294	2	3	Omrix	Human
1392	B	PYPYRQTTARAMKVK	7.66667	1	6.66667	0	0	1	n.a.	n.a.	0.35919	0.8097	1	2	Omrix	Random
1393	B	PYQYELNHFTPADAV	31.6667	1	30.6667	0	0	1	n.a.	n.a.	0.291376	0.6418	3	3	LFB	Human	EXOSC10	EXOSX_HUMAN	257	Exosome component 10
1394	B	PYTLIIWNIIIWNKA	20	1	19	0	0	1	n.a.	n.a.	0.51554	0.5535	2	3	Omrix	Random
1395	B	QAGAYDERMRIYYPH	16.3333	1	15.3333	0	0	1	n.a.	n.a.	0.3768	0.3296	2	3	Omrix	Random
1396	B	QAKQMWVMAVFPCVP	117.667	71	46.6667	0	0	1	n.a.	n.a.	0.545279	0.5231	2	2	Intratect	Mutation	APC	APC_HUMAN		Adenomatous polyposis coli protein
1397	B	QALLMMQTMARWSYE	17.3333	2.33333	15	0	0	1	n.a.	n.a.	0.195731	0.8472	3	2	Omrix	Random
1398	B	QAMLLNHFMLKIPQF	44	27	17	0	0	1	n.a.	n.a.	0.499426	0.5041	3	2	LFB	Mutation	APC	APC_HUMAN		Adenomatous polyposis coli protein
1399	B	QDANYEHYDKMFDSA	5.66667	1.33333	4.33333	0	0	1	n.a.	n.a.	0.353006	0.0902	3	3	Omrix	Random
1400	B	QDLAGTYRCYGSVTH	10	2	8	0	0	1	n.a.	n.a.	0.386321	0.4472	1	2	Omrix	Human	KIR2DL1	KI2L1_HUMAN	92	Killer cell immunoglobulin-like receptor 2DL1
1401	B	QDLYMHHIWNPDIVT	6.66667	1.33333	5.33333	0	0	1	n.a.	n.a.	0.648176	0.6234	2	2	Omrix	Random
1402	B	QDVDLFIKRLDRCLK	67.6667	7.66667	60	0	0	1	n.a.	n.a.	0.188195	0.5074	1	1	LFB	Human	SEPSECS	SPCS_HUMAN	445	O-phosphoseryl-tRNA(Sec) selenium transferase
1403	B	QDVVHYHLCHQLKMK	50.6667	35	15.6667	0	0	1	n.a.	n.a.	0.571643	0.5535	2	1	Intratect	Mutation	APC	APC_HUMAN		Adenomatous polyposis coli protein
1404	B	QEGDDAKMLTMYNYI	5.66667	1	4.66667	0	0	1	n.a.	n.a.	0.373798	0.3191	3	2	Omrix	Random
1405	B	QEYFFKHENSFLKMF	4.33333	2.66667	1.66667	0	0	1	n.a.	n.a.	0.448116	0.9225	4	5	Omrix	Random
1406	B	QFMFYMYTPFQLVNH	22.3333	3.33333	19	0	0	1	n.a.	n.a.	0.516031	0.7499	3	5	Omrix	Random
1407	B	QFTAMFRRKAFLHWY	15	2.33333	12.6667	0	0	1	n.a.	n.a.	0.247027	0.7577	1	5	Omrix	Human	TUBB4	TBB4_HUMAN	384	Tubulin beta-4 chain
1408	B	QFTAMFRZKAFLHWY	43.6667	3	40.6667	0	0	1	n.a.	n.a.			1	5	Omrix	Human	TUBB4	TBB4_HUMAN	383	Tubulin beta-4 chain
1409	B	QGGVWVPMENMVTLF	16	14.3333	1.66667	0	0	1	n.a.	n.a.	0.382186	0.7894	3	2	Intratect	Other
1410	B	QGISFGMYSAEELKK	61.6667	3.66667	58	0	0	1	n.a.	n.a.	0.280188	0.5342	3	2	LFB	Human	POLR1A	RPA1_HUMAN	13	DNA-directed RNA polymerase I subunit RPA1
1411	B	QHEEEERPTNYSIKI	35.3333	20.6667	14.6667	0	0	1	n.a.	n.a.	0.382765	0.2293	6	1	Octagam	Mutation	APC	APC_HUMAN		Adenomatous polyposis coli protein
1412	B	QHRILLVRAREGMWI	70.6667	4	66.6667	0	0	1	n.a.	n.a.	0.270899	0.7857	2	1	Sclavo	Human		ENK7_HUMAN	310	HERV-K_1q23.3 provirus ancestral Env polyprotein
1413	B	QHTLGIYSHTMPFRY	8	1	7	0	0	1	n.a.	n.a.	0.62472	0.721	1	3	Omrix	Random
1414	B	QHVFIQCLLWTSHCA	29.3333	17.6667	11.6667	0	0	1	n.a.	n.a.	0.256134	0.6585	2	2	Sclavo	Human
1415	B	QHVGQDILVFYVNFG	6	2.33333	3.66667	0	0	1	n.a.	n.a.	0.222633	0.541	3	3	Omrix	Human	CENPC1	CENPC_HUMAN	883	Centromere protein C 1
1416	B	QICPAVCVLMKLSFD	20.3333	19.3333	1	0	0	1	n.a.	n.a.	0.436604	0.6125	1	1	Sclavo	Human	APC	APC_HUMAN	445	Adenomatous polyposis coli protein
1417	B	QIGLANFVGLIDNHY	51.3333	1.33333	50	0	0	1	n.a.	n.a.	0.41384	0.5963	3	2	Octagam	Human		POK10_HUMAN	421	HERV-K_5q33.3 provirus ancestral Pol protein
1418	B	QILIYDFANFWCSQV	65.6667	52	13.6667	0	0	1	n.a.	n.a.	0.294633	0.6349	3	4	Omrix	Mutation	MLH1	MLH1_HUMAN		DNA mismatch repair protein Mlh1
1419	B	QIRSSMNSFEMAWWW	29.6667	1.66667	28	0	0	1	n.a.	n.a.	0.406944	0.4981	3	4	Omrix	Random
1420	B	QKMMKADTYWDMHIV	64.6667	1.66667	63	0	0	1	n.a.	n.a.	0.394264	0.3207	1	2	Omrix	Random
1421	B	QKPHKCGTHGKSLKY	71	4.66667	66.3333	0	0	1	n.a.	n.a.	0.159666	0.4372	1	1	LFB	Human	ZNF268	ZN268_HUMAN	198	Zinc finger protein 268
1422	B	QKSTHLLIRKLPFSR	38	1	37	0	0	1	n.a.	n.a.	0.48021	0.8202	1	1	IVIG-mix	Human	CENPA	CENPA_HUMAN	55	Histone H3-like centromeric protein A
1423	B	QLDYASFNAPFVLKA	3	1	2	0	0	1	n.a.	n.a.	0.510775	0.745	2	3	Omrix	Random
1424	B	QLFKDKTDLSEHRFL	77	52.6667	24.3333	0	0	1	n.a.	n.a.	0.131377	0.4607	2	2	Octagam	Human	PRDM2	PRDM2_HUMAN	1169	PR domain zinc finger protein 2
1425	B	QLFVSNFIYLFLIFL	9.66667	1	8.66667	0	0	1	n.a.	n.a.	0.778379	0.5108	2	5	LFB	Neo
1426	B	QLLIIYMSQHSPLKR	65.3333	58	7.33333	0	0	1	n.a.	n.a.	0.589395	0.7504	2	1	Omrix	Mutation	MSH2	MSH2_HUMAN		DNA mismatch repair protein Msh2
1427	B	QLMFAWEYSYQFSYF	78	3.33333	74.6667	0	0	1	n.a.	n.a.	0.438709	0.6231	3	7	Omrix	Random
1428	B	QLSLHNGYMKQMMDS	95.3333	1.66667	93.6667	0	0	1	n.a.	n.a.	0.383818	0.4974	3	1	Omrix	Random
1429	B	QMAYRHDRMGTDWNQ	4.66667	2.33333	2.33333	0	0	1	n.a.	n.a.	0.23222	0.2437	3	2	Omrix	Random
1430	B	QMPYWGQPQDKHRVK	18	1.33333	16.6667	0	0	1	n.a.	n.a.	0.227768	0.1628	3	2	Omrix	Random
1431	B	QNIAFCFMELGISLC	4	3	1	0	0	1	n.a.	n.a.	0.12356	0.6564	3	2	Intratect	Mutation	PRDM2	PRDM2_HUMAN		PR domain zinc finger protein 2
1432	B	QNKFQVYQLRFQFLP	42.3333	4.33333	38	0	0	1	n.a.	n.a.	0.550126	0.6328	5	4	Omrix	Human	POLR1A	RPA1_HUMAN	1309	DNA-directed RNA polymerase I subunit RPA1
1433	B	QPGHVYMFTWTSYTM	2.66667	1.33333	1.33333	0	0	1	n.a.	n.a.	0.652377	0.5794	1	4	Omrix	Random
1434	B	QPLPPGFKRFTCLSI	11.3333	10.3333	1	0	0	1	n.a.	n.a.	0.467452	0.6701	1	2	Octagam	Human
1435	B	QPSEEEARGYIVTDR	20	1	19	0	0	1	n.a.	n.a.	0.295172	0.2004	4	1	Sclavo	Human	PTPRN2	PTPR2_HUMAN	504	Receptor-type tyrosine-protein phosphatase N2
1436	B	QQDHHYQFIPLGGVH	69.6667	1.33333	68.3333	0	0	1	n.a.	n.a.	0.401804	0.6874	3	2	Omrix	Random
1437	B	QRAGLHPLLQFRGPG	123.667	77	46.6667	0	0	1	n.a.	n.a.	0.14048	0.5214	2	1	Sclavo	Neo
1438	B	QRFFSGYGRLLEVDL	17.6667	10.3333	7.33333	0	0	1	n.a.	n.a.	0.410957	0.7882	2	3	Omrix	Human	SFRS6	SFRS6_HUMAN	19	Splicing factor, arginine/serine-rich 6
1439	B	QRFGKNASASMFAFT	7	2.33333	4.66667	0	0	1	n.a.	n.a.	0.230503	0.8046	2	3	Omrix	Random
1440	B	QRGRKKDRPRKHLTL	75.3333	32	43.3333	0	0	1	n.a.	n.a.	0.196209	0.2245	1	0	Omrix	Human	SP100	SP100_HUMAN	547	Nuclear autoantigen Sp-100
1441	B	QRKAPPRRRRHRNRA	29	1	28	0	0	1	n.a.	n.a.	0.652377	0.4802	2	0	Sclavo	Human		ENK1_HUMAN	7	HERV-K_12q14.1 provirus ancestral Env polyprotein
1442	B	QRKGPPRRWCLQVYP	60.3333	1	59.3333	0	0	1	n.a.	n.a.	0.325892	0.1023	2	2	Omrix	Human		NP11_HUMAN	7	HERV-K_22q11.21 provirus Np9 protein
1443	B	QRRIIFNAIYMKIFS	22.3333	7.66667	14.6667	0	0	1	n.a.	n.a.	0.31911	0.6111	2	3	Omrix	Random
1444	B	QSEVWYKPWVTVRLL	56.6667	1	55.6667	0	0	1	n.a.	n.a.	0.508936	0.6231	2	3	Omrix	Random
1445	B	QSRFTTTEYYFSDAY	23.3333	1	22.3333	0	0	1	n.a.	n.a.	0.650253	0.536	2	5	Omrix	Random
1446	B	QTDRESLRNLRGYYN	33	3.33333	29.6667	0	0	1	n.a.	n.a.	0.20825	0.7358	4	2	Omrix	Human	HLA-B	1B82_HUMAN	96	HLA class I histocompatibility antigen, B-82 alpha chain
1447	B	QTYRESLRNLRGYYN	14.3333	1.33333	13	0	0	1	n.a.	n.a.	0.435158	0.7358	4	3	Omrix	Human	HLA-B	1B48_HUMAN	96	HLA class I histocompatibility antigen, B-48 alpha chain
1448	B	QVKNNVYMWEVYYPN	136	79.6667	56.3333	0	0	1	n.a.	n.a.	0.332197	0.4148	5	4	Octagam	Human	PRDM2	PRDM2_HUMAN	68	PR domain zinc finger protein 2
1449	B	QVWAAYLLERLATGK	126.667	33	93.6667	0	0	1	n.a.	n.a.	0.445558	0.5961	2	2	Sclavo	Human		ENK13_HUMAN	45	HERV-K_1p13.3 provirus ancestral Env polyprotein
1450	B	QWGKLTDCVVMRDPA	119	59.6667	59.3333	0	0	1	n.a.	n.a.	0.365047	0.5903	1	1	LFB	Human	HNRNPA2B1	ROA2_HUMAN	43	Heterogeneous nuclear ribonucleoproteins A2/B1
1451	B	QYLCFGSFWRSILQL	1.33333	1	0.333333	0	0	1	n.a.	n.a.	0.213127	0.4269	2	4	Octagam	Neo
1452	B	QYMNLNNHNHPYLFM	4.33333	1	3.33333	0	0	1	n.a.	n.a.	0.250324	0.6051	5	3	Omrix	Random
1453	B	RAAYLNMSEDPSHPS	60	30.3333	29.6667	0	0	1	n.a.	n.a.	0.127934	0.5536	2	1	IVIG-mix	Human	CHD4	CHD4_HUMAN	1801	Chromodomain-helicase-DNA-binding protein 4
1454	B	RASAGTTVTVYNLFT	24.3333	1	23.3333	0	0	1	n.a.	n.a.	0.642211	0.518	1	2	Intratect	Human	MLH3	MLH3_HUMAN	138	DNA mismatch repair protein Mlh3
1455	B	RAVMKEWYNTKFILQ	48	9.66667	38.3333	0	0	1	n.a.	n.a.	0.423433	0.4105	3	3	Omrix	Random
1456	B	RAYDIAGSTKDVKVF	45	15.3333	29.6667	0	0	1	n.a.	n.a.	0.399826	0.5485	0	2	Sclavo	Human	TOP2A	TOP2A_HUMAN	242	DNA topoisomerase 2-alpha
1457	B	RCGVCGDGTDVLRCT	38.3333	1	37.3333	0	0	1	n.a.	n.a.	0.14319	0.307	0	0	Intratect	Human	AIRE	AIRE_HUMAN	433	Autoimmune regulator
1458	B	RCSTEVPLMCVNYDQ	107	74	33	0	0	1	n.a.	n.a.	0.506687	0.5462	3	1	Omrix	Human	BRAF	BRAF_HUMAN	271	Serine/threonine-protein kinase B-raf
1459	B	RCVYISSDGGRLCRP	60.6667	2	58.6667	0	0	1	n.a.	n.a.	0.134034	0.6866	0	1	LFB	Human	POLR3B	RPC2_HUMAN	581	DNA-directed RNA polymerase III subunit RPC2
1460	B	RDCKPFYTIDLNSSL	52.3333	1	51.3333	0	0	1	n.a.	n.a.	0.1938	0.7088	1	2	Omrix	Human		POK12_HUMAN	1121	HERV-K_1q22 provirus ancestral Pol protein
1461	B	RDGERTVYCNVHKHE	28.3333	1	27.3333	0	0	1	n.a.	n.a.	0.173568	0.2101	3	1	Omrix	Human	TRIM28	TIF1B_HUMAN	201	Transcription intermediary factor 1-beta
1462	B	RDLHPDKVCTHHEFE	171	80.6667	90.3333	0	0	1	n.a.	n.a.	0.0920371	0.2052	2	1	Omrix	Human	PRDM2	PRDM2_HUMAN	1211	PR domain zinc finger protein 2
1463	B	RDYGYSQPARHLNHM	6	1	5	0	0	1	n.a.	n.a.	0.506687	0.5784	2	2	Omrix	Random
1464	B	RDYHSTQSYNYSEES	100.667	3	97.6667	0	0	1	n.a.	n.a.	0.400668	0.5046	4	3	Omrix	Random
1465	B	REFEKMNQSLRLFRE	71	34.3333	36.6667	0	0	1	n.a.	n.a.	0.407702	0.7655	5	2	Intratect	Human	MSH6	MSH6_HUMAN	1321	DNA mismatch repair protein Msh6
1466	B	REIRVLHLLEQIRAY	38.3333	6.33333	32	0	0	1	n.a.	n.a.	0.45676	0.6966	3	1	Sclavo	Human	APC	APC_HUMAN	402	Adenomatous polyposis coli protein
1467	B	RERASMEFDPYKQSH	10	1	9	0	0	1	n.a.	n.a.	0.599739	0.1206	3	2	Omrix	Random
1468	B	RERRKLSRSRSRDRH	93	67	26	0	0	1	n.a.	n.a.	0.391157	0.6676	1	0	Omrix	Human	LUC7L	LUC7L_HUMAN	285	Putative RNA-binding protein Luc7-like 1
1469	B	RESLRNLRGYYNQSE	19.6667	6.33333	13.3333	0	0	1	n.a.	n.a.	0.333552	0.7344	5	2	Omrix	Human	HLA-B	1B48_HUMAN	99	HLA class I histocompatibility antigen, B-48 alpha chain
1470	B	RFAVLPKCTDFDDIS	80	66	14	0	0	1	n.a.	n.a.	0.491179	0.3072	0	2	Sclavo	Human	MSH3	MSH3_HUMAN	159	DNA mismatch repair protein Msh3
1471	B	RFHYGTAFGGSKVKD	90	9.66667	80.3333	0	0	1	n.a.	n.a.	0.231041	0.6591	0	3	Omrix	Human	POLR3B	RPC2_HUMAN	957	DNA-directed RNA polymerase III subunit RPC2
1472	B	RFKWGPSIPADPVPG	408.333	320.333	88	0	0	1	n.a.	n.a.	0.192071	0.7796	0	2	Sclavo	Mutation	HNF1A	HNF1A_HUMAN		Hepatocyte nuclear factor 1-alpha
1473	B	RGESKFVTMHGTKWA	12	9.66667	2.33333	0	0	1	n.a.	n.a.	0.255018	0.727	1	2	Omrix	Random
1474	B	RGGDGPMCRPVILLP	72.3333	13.3333	59	0	0	1	n.a.	n.a.	0.145865	0.3564	0	0	Intratect	Human	MSH6	MSH6_HUMAN	1068	DNA mismatch repair protein Msh6
1475	B	RGGGGGGGGGAPRGR	171.333	171	0.333333	0	0	1	n.a.	n.a.	0.114574	0.0578	0	0	Omrix	Human	SFRS1	SFRS1_HUMAN	97	Splicing factor, arginine/serine-rich 1
1476	B	RGGKFEEDLKYHPDA	7.33333	1	6.33333	0	0	1	n.a.	n.a.	0.20219	0.0876	2	2	Omrix	Random
1477	B	RGKCGEKQERSNCYC	86.3333	19.6667	66.6667	0	0	1	n.a.	n.a.	0.19033	0.176	4	1	LFB	Human		NP10_HUMAN	45	HERV-K_5q33.3 provirus Np9 protein
1478	B	RGMICHGCIVLKGHL	35.3333	31.6667	3.66667	0	0	1	n.a.	n.a.	0.25102	0.3921	0	0	Octagam	Mutation	APC	APC_HUMAN		Adenomatous polyposis coli protein
1479	B	RGNFLEIKNKFLARR	142.333	58	84.3333	0	0	1	n.a.	n.a.	0.165893	0.8297	3	2	Sclavo	Human	CHD4	CHD4_HUMAN	1771	Chromodomain-helicase-DNA-binding protein 4
1480	B	RGQANTGCYGIPGMP	59	4	55	0	0	1	n.a.	n.a.	0.224083	0.0758	2	1	LFB	Human	C1QC	C1QC_HUMAN	25	Complement C1q subcomponent subunit C
1481	B	RGSGKVPWLKPGRSP	65.6667	13.6667	52	0	0	1	n.a.	n.a.	0.090204	0.6549	0	1	LFB	Human
1482	B	RGYLSPDLSKVRSNC	142.667	74.3333	68.3333	0	0	1	n.a.	n.a.	0.24338	0.5646	1	1	Omrix	Human	BRAF	BRAF_HUMAN	671	Serine/threonine-protein kinase B-raf
1483	B	RHKLAMDTYSGPPPG	118.333	76	42.3333	0	0	1	n.a.	n.a.	0.192708	0.1703	0	1	LFB	Human	HNF1A	HNF1A_HUMAN	278	Hepatocyte nuclear factor 1-alpha
1484	B	RHMAWPLTWPKRGFY	5.66667	3	2.66667	0	0	1	n.a.	n.a.	0.679685	0.3487	0	4	Omrix	Random
1485	B	RILLVRAREGVWIPV	15.6667	7.66667	8	0	0	1	n.a.	n.a.	0.29299	0.708	1	1	Sclavo	Human		ENK1_HUMAN	422	HERV-K_12q14.1 provirus ancestral Env polyprotein
1486	B	RIQDDCPKAGRHNYI	265	174.333	90.6667	0	0	1	n.a.	n.a.	0.166038	0.1548	2	1	Omrix	Human	AGTR1	AGTR1_HUMAN	13	Type-1 angiotensin II receptor
1487	B	RIYTDAGRICRPLLI	60.6667	3.33333	57.3333	0	0	1	n.a.	n.a.	0.575304	0.4637	0	1	LFB	Human	POLR2B	RPB2_HUMAN	613	DNA-directed RNA polymerase II subunit RPB2
1488	B	RKAHPWRRRHHNRAP	56.6667	1	55.6667	0	0	1	n.a.	n.a.	0.115402	0.3822	1	1	Omrix	Human	ERVK4	REC15_HUMAN	8	HERV-K_3q21.2 provirus Rec protein
1489	B	RKALKNPSEEYGKIW	51.6667	46.3333	5.33333	0	0	1	n.a.	n.a.	0.440429	0.3557	3	2	Sclavo	Mutation	MLH1	MLH1_HUMAN		DNA mismatch repair protein Mlh1
1490	B	RKAPPRRRRHCNRAP	57.3333	1	56.3333	0	0	1	n.a.	n.a.	0.14995	0.1812	1	0	LFB	Human		REC9_HUMAN	8	HERV-K_5q13.3 provirus Rec protein
1491	B	RKFNTTERVLQGLLR	49.3333	1.66667	47.6667	0	0	1	n.a.	n.a.	0.179317	0.5997	3	1	Omrix	Human	MUC16	MUC16_HUMAN	14598	Mucin-16
1492	B	RKFTTKQGLERHMHI	82	79.6667	2.33333	0	0	1	n.a.	n.a.	0.207584	0.8969	2	1	Omrix	Human	PRDM2	PRDM2_HUMAN	367	PR domain zinc finger protein 2
1493	B	RKGIAFADSGAHWQL	57.6667	20	37.6667	0	0	1	n.a.	n.a.	0.315223	0.3765	1	2	Sclavo	Human	CYP17A1	CP17A_HUMAN	109	Steroid 17-alpha-hydroxylase/17,20 lyase
1494	B	RKHDFTTQELWINMP	38	1.33333	36.6667	0	0	1	n.a.	n.a.	0.169443	0.4687	3	2	Omrix	Neo
1495	B	RKKELEVYTHDLKYI	45	1	44	0	0	1	n.a.	n.a.	0.599739	0.2299	2	2	Omrix	Random
1496	B	RKNLEMHYAVDMTHE	65.3333	3	62.3333	0	0	1	n.a.	n.a.	0.141697	0.6308	3	1	Omrix	Random
1497	B	RKQKLCARHVQPRPL	3	1.33333	1.66667	0	0	1	n.a.	n.a.	0.419718	0.5807	2	0	Omrix	Human	DAZ2	DAZ2_HUMAN	115	Deleted in azoospermia protein 2
1498	B	RKRMVTGNGSLKRKS	136.333	54.3333	82	0	0	1	n.a.	n.a.	0.525332	0.7198	1	0	LFB	Human	MSH6	MSH6_HUMAN	300	DNA mismatch repair protein Msh6
1499	B	RKSQRLTSMEFVWER	83.3333	31.6667	51.6667	0	0	1	n.a.	n.a.	0.448826	0.4824	3	2	Octagam	Mutation	PRDM2	PRDM2_HUMAN		PR domain zinc finger protein 2
1500	B	RLAAVLAGYGVELRQ	90.6667	1.66667	89	0	0	1	n.a.	n.a.	0.770337	0.6324	2	1	Omrix	Human	PTPRN	PTPRN_HUMAN	337	Receptor-type tyrosine-protein phosphatase-like N
1501	B	RLAHYNKRSTITSRE	17.6667	1	16.6667	0	0	1	n.a.	n.a.	0.410015	0.4963	2	1	Omrix	Human	HIST1H2BM	H2B1M_HUMAN	80	Histone H2B type 1-M
1502	B	RLENVLFGPHDCSHA	86.3333	1	85.3333	0	0	1	n.a.	n.a.	0.383935	0.2485	2	1	LFB	Human	EXOSC10	EXOSX_HUMAN	601	Exosome component 10
1503	B	RLGDLYEEEMRELRR	127	45	82	0	0	1	n.a.	n.a.	0.152349	0.2427	4	1	Omrix	Human	VIM	VIME_HUMAN	145	Vimentin
1504	B	RLKLSPSPSSRVT	5.33333	1.33333	4	0	0	1	n.a.	n.a.	0.526426	0.8914	0	0	Omrix	Human	LMNB1	LMNB1_HUMAN	387	Lamin-B1
1505	B	RLKNNQSKFFRVLNG	65.6667	2.66667	63	0	0	1	n.a.	n.a.	0.57719	0.567	4	2	IVIG-mix	Human	CHD4	CHD4_HUMAN	877	Chromodomain-helicase-DNA-binding protein 4
1506	B	RLLKELLTVFHEMIL	22	7.66667	14.3333	0	0	1	n.a.	n.a.	0.512652	0.5946	2	1	Intratect	Mutation	APC	APC_HUMAN		Adenomatous polyposis coli protein
1507	B	RLLRPLPPLLPPSLP	118.333	23	95.3333	0	0	1	n.a.	n.a.	0.167838	0.6853	0	0	Sclavo	Neo
1508	B	RLMSLEHRFQLQCDW	63.3333	1	62.3333	0	0	1	n.a.	n.a.	0.762939	0.5808	3	2	Intratect	Human		ENK1_HUMAN	538	HERV-K_12q14.1 provirus ancestral Env polyprotein
1509	B	RLNFSHGTHEYHAET	17.3333	1	16.3333	0	0	1	n.a.	n.a.	0.650253	0.2867	3	2	Omrix	Human	PKM2	KPYM_HUMAN	73	Pyruvate kinase isozymes M1/M2
1510	B	RLPTVYAWFIVRQVG	4.33333	2	2.33333	0	0	1	n.a.	n.a.	0.668799	0.5988	1	3	Omrix	Random
1511	B	RLSKVSFRGLRRQVS	21.3333	1	20.3333	0	0	1	n.a.	n.a.	0.640305	0.7335	1	1	Omrix	Human	EPPK1	EPIPL_HUMAN	2702	Epiplakin
1512	B	RLTSHLGTKVEMVYS	25.6667	18.3333	7.33333	0	0	1	n.a.	n.a.	0.117092	0.7015	1	1	Octagam	Human	APC	APC_HUMAN	303	Adenomatous polyposis coli protein
1513	B	RLTVASHHIRIWSGN	49.3333	2.66667	46.6667	0	0	1	n.a.	n.a.	0.338171	0.5512	1	1	Omrix	Human		ENK1_HUMAN	340	HERV-K_12q14.1 provirus ancestral Env polyprotein
1514	B	RMHTGHLPFDCDDCG	8.33333	1	7.33333	0	0	1	n.a.	n.a.	0.1551	0.248	0	1	LFB	Human	ZNF275	ZN275_HUMAN	286	Zinc finger protein 275
1515	B	RNKTQISLVRMPYAC	42	1	41	0	0	1	n.a.	n.a.	0.521603	0.6833	2	1	LFB	Human	POLR2B	RPB2_HUMAN	1141	DNA-directed RNA polymerase II subunit RPB2
1516	B	RNSDYIPLPKWTTVL	63.6667	1.66667	62	0	0	1	n.a.	n.a.	0.335483	0.6742	1	2	Omrix	Random
1517	B	RPAIFGERTRKNYIK	22	14	8	0	0	1	n.a.	n.a.	0.393738	0.5097	2	2	LFB	Mutation	MSH2	MSH2_HUMAN		DNA mismatch repair protein Msh2
1518	B	RPEQPDDWYGHGLGG	30.3333	1.33333	29	0	0	1	n.a.	n.a.	0.404412	0.0453	2	2	LFB	Human	ASGR1	ASGR1_HUMAN	237	Asialoglycoprotein receptor 1
1519	B	RPFLSYVGARVPPNH	7.66667	3.66667	4	0	0	1	n.a.	n.a.	0.538141	0.7433	1	2	Omrix	Random
1520	B	RPGRGEPRFIAVGYV	58.6667	5.66667	53	0	0	1	n.a.	n.a.	0.501503	0.2413	1	2	Omrix	Human	HLA-A	1A26_HUMAN	38	HLA class I histocompatibility antigen, A-26 alpha chain
1521	B	RPLPPQKNFLHIILH	31.6667	19	12.6667	0	0	1	n.a.	n.a.	0.300648	0.4167	2	1	LFB	Mutation	PTPN4	PTN4_HUMAN		Tyrosine-protein phosphatase non-receptor type 4
1522	B	RPLRALSRFEGMRVV	7	2.33333	4.66667	0	0	1	n.a.	n.a.	0.361193	0.7673	1	1	Omrix	Human	SCN9A	SCN9A_HUMAN	1296	Sodium channel protein type 9 subunit alpha
1523	B	RPLWFFVWLVPFSFF	28	5	23	0	0	1	n.a.	n.a.	0.485355	0.6087	0	7	Omrix	Neo
1524	B	RPLYKWRVRDMNPPE	5.33333	1.66667	3.66667	0	0	1	n.a.	n.a.	0.762939	0.298	2	2	Omrix	Random
1525	B	RPPTTKNYIWRPAYI	2.33333	2	0.333333	0	0	1	n.a.	n.a.	0.0993112	0.2973	1	3	Omrix	Random
1526	B	RPQVNYLQDFSYQRS	74.3333	1	73.3333	0	0	1	n.a.	n.a.	0.145883	0.6885	4	3	Octagam	Human		ENK6_HUMAN	202	HERV-K_8p23.1 provirus ancestral Env polyprotein
1527	B	RPRVVYDTMIEKFAV	15.3333	1.33333	14	0	0	1	n.a.	n.a.	0.417322	0.6368	1	2	LFB	Human	PTPRZ1	PTPRZ_HUMAN	334	Receptor-type tyrosine-protein phosphatase zeta
1528	B	RPTTYDTWCGVAHGC	12.6667	1	11.6667	0	0	1	n.a.	n.a.	0.450263	0.42	0	2	IVIG-mix	Human	GAD1	DCE1_HUMAN	25	Glutamate decarboxylase 1
1529	B	RQAEEYVWTSTPLAL	3.33333	1.66667	1.66667	0	0	1	n.a.	n.a.	0.820152	0.7489	3	2	Omrix	Random
1530	B	RQMSFHFKYWDQWQS	6	1	5	0	0	1	n.a.	n.a.	0.261955	0.3494	3	5	Omrix	Random
1531	B	RRKCMDPRLEFEKVR	2	1	1	0	0	1	n.a.	n.a.	0.342054	0.3336	2	1	Sclavo	Human	MLH3	MLH3_HUMAN	158	DNA mismatch repair protein Mlh3
1532	B	RRKIYGKGNKEHHGM	34.6667	5.66667	29	0	0	1	n.a.	n.a.	0.362025	0.4897	2	1	Omrix	Random
1533	B	RRMYEIWSTIGAIRV	16	1	15	0	0	1	n.a.	n.a.	0.345485	0.8021	1	2	Omrix	Random
1534	B	RRNVEKGPFWYVWYH	84	40.3333	43.6667	0	0	1	n.a.	n.a.	0.18267	0.4782	2	5	Omrix	Random
1535	B	RRRRHRNRAPLTHKM	23.6667	1.66667	22	0	0	1	n.a.	n.a.	0.633052	0.6536	1	0	Omrix	Human		ENK1_HUMAN	13	HERV-K_12q14.1 provirus ancestral Env polyprotein
1536	B	RRSRTPSRRSRTPSR	9.33333	4.66667	4.66667	0	0	1	n.a.	n.a.	0.204797	0.4323	0	0	Omrix	Human	SON	SON_HUMAN	1955	Protein SON
1537	B	RRSVWPPVGFYLHDA	8.66667	1	7.66667	0	0	1	n.a.	n.a.	0.325266	0.4734	0	3	Omrix	Random
1538	B	RRYAGMALTNLTFGD	60.3333	31.3333	29	0	0	1	n.a.	n.a.	0.656779	0.8251	1	2	Sclavo	Human	APC	APC_HUMAN	498	Adenomatous polyposis coli protein
1539	B	RSCTNISWLVLLQVT	17.6667	10.3333	7.33333	0	0	1	n.a.	n.a.	0.346422	0.8042	2	1	Sclavo	Mutation	PRDM2	PRDM2_HUMAN		PR domain zinc finger protein 2
1540	B	RSHEGNEAQVCYFII	57.6667	1	56.6667	0	0	1	n.a.	n.a.	0.380924	0.1052	4	2	LFB	Human	MED23	MED23_HUMAN	872	Mediator of RNA polymerase II transcription subunit 23
1541	B	RSNLGWLCLLLLPIP	31.6667	26	5.66667	0	0	1	n.a.	n.a.	0.186608	0.7721	1	1	Intratect	Human	FAS	TNR6_HUMAN	171	Tumor necrosis factor receptor superfamily member 6
1542	B	RSQVKNNVYMWEVYY	131.667	86.3333	45.3333	0	0	1	n.a.	n.a.	0.332197	0.385	4	4	Intratect	Human	PRDM2	PRDM2_HUMAN	66	PR domain zinc finger protein 2
1543	B	RTDRFNIKSRERSGG	30.6667	30.3333	0.333333	0	0	1	n.a.	n.a.	0.136583	0.4426	2	1	Sclavo	Human	PRDM2	PRDM2_HUMAN	1633	PR domain zinc finger protein 2
1544	B	RTLNVEIYNGYTSGT	32.6667	1.33333	31.3333	0	0	1	n.a.	n.a.	0.391795	0.5447	3	2	Omrix	Random
1545	B	RTNEGVIEFRSYSDM	43	15.6667	27.3333	0	0	1	n.a.	n.a.	0.252485	0.581	3	2	Omrix	Human	SFRS6	SFRS6_HUMAN	145	Splicing factor, arginine/serine-rich 6
1546	B	RTSEDVSQRVYLYEG	70.3333	14	56.3333	0	0	1	n.a.	n.a.	0.575304	0.2827	3	2	Omrix	Human	MADD	MADD_HUMAN	1273	MAP kinase-activating death domain protein
1547	B	RTVSVGLTLLRVWDA	19.3333	4	15.3333	0	0	1	n.a.	n.a.	0.501503	0.5883	0	1	Omrix	Human	NUP210	PO210_HUMAN	1447	Nuclear pore membrane glycoprotein 210
1548	B	RVDLGTLRGYYNQSE	16.3333	1	15.3333	0	0	1	n.a.	n.a.	0.646144	0.6686	3	2	Omrix	Human	HLA-A	1A33_HUMAN	99	HLA class I histocompatibility antigen, A-33 alpha chain
1549	B	RVEGGVRPLFWSTNE	26	1	25	0	0	1	n.a.	n.a.	0.174236	0.352	3	2	Sclavo	Human	ZNF589	ZN589_HUMAN	146	Zinc finger protein 589
1550	B	RVLHLLEQIRAYCET	56.3333	12	44.3333	0	0	1	n.a.	n.a.	0.261829	0.6775	3	1	Octagam	Human	APC	APC_HUMAN	405	Adenomatous polyposis coli protein
1551	B	RVNLRKLRGYYNQSE	28.3333	5.33333	23	0	0	1	n.a.	n.a.	0.585145	0.7588	4	2	Omrix	Human	HLA-C	1C02_HUMAN	99	HLA class I histocompatibility antigen, Cw-2 alpha chain
1552	B	RVQAVREIHPFIDDY	5	3.66667	1.33333	0	0	1	n.a.	n.a.	0.618556	0.3431	2	2	Omrix	Human	POLR1A	RPA1_HUMAN	1501	DNA-directed RNA polymerase I subunit RPA1
1553	B	RWIFLFIQPECSEPR	18	6.33333	11.6667	0	0	1	n.a.	n.a.	0.187279	0.7626	3	3	Intratect	Mutation	APC	APC_HUMAN		Adenomatous polyposis coli protein
1554	B	RWKVMSLGPCSASCG	28.6667	2	26.6667	0	0	1	n.a.	n.a.	0.163098	0.7243	0	1	IVIG-mix	Human	ADAMTS13	ATS13_HUMAN	1015	A disintegrin and metalloproteinase with thrombospondin motifs 13
1555	B	RWRTFYNIATRRKAL	158.333	65.3333	93	0	0	1	n.a.	n.a.	0.661401	0.7816	1	3	Omrix	Human
1556	B	RYNFLSSYILLELLV	29.3333	1	28.3333	0	0	1	n.a.	n.a.	0.575304	0.8078	2	3	Sclavo	Neo
1557	B	RYSDSLVQKGYKVAR	36.6667	20	16.6667	0	0	1	n.a.	n.a.	0.199719	0.4708	1	2	Omrix	Human	MSH6	MSH6_HUMAN	468	DNA mismatch repair protein Msh6
1558	B	RYSRSMAIMNNVSLA	10	1	9	0	0	1	n.a.	n.a.	0.476932	0.7876	2	1	Intratect	Human	UGT1A4	UD14_HUMAN	109	UDP-glucuronosyltransferase 1-4
1559	B	SADDKYEWGSMGVAF	8	1.33333	6.66667	0	0	1	n.a.	n.a.	0.475653	0.3723	1	3	Omrix	Random
1560	B	SALRIKILCATYVNV	54.6667	1	53.6667	0	0	1	n.a.	n.a.	0.141116	0.7959	1	1	Intratect	Human	PIK3CA	PK3CA_HUMAN	332	Phosphatidylinositol-4,5-bisphosphate 3-kinase catalytic subunit alpha isoform
1561	B	SCLADVLLSVHLIVL	91.3333	8.66667	82.6667	0	0	1	n.a.	n.a.	0.193395	0.5104	0	0	Omrix	Mutation	APC	APC_HUMAN		Adenomatous polyposis coli protein
1562	B	SCLEEFRASPFLECH	114.333	42	72.3333	0	0	1	n.a.	n.a.	0.314387	0.5433	3	2	Omrix	Human	COL4A3	CO4A3_HUMAN	1603	Collagen alpha-3(IV) chain
1563	B	SCMGGMNRRPILTII	11	1	10	0	0	1	n.a.	n.a.	0.387537	0.5241	1	0	Omrix	Human	TP53	P53_HUMAN	241	Cellular tumor antigen p53
1564	B	SCVELLHNEALIRHL	52.3333	1	51.3333	0	0	1	n.a.	n.a.	0.404706	0.8477	3	0	Octagam	Human	UGT1A5	UD15_HUMAN	127	UDP-glucuronosyltransferase 1-5
1565	B	SCVKPPYMLLVGNII	33.6667	1	32.6667	0	0	1	n.a.	n.a.	0.23147	0.8036	1	1	Omrix	Human		ENK14_HUMAN	205	HERV-K_16p3.3 provirus ancestral Env polyprotein
1566	B	SDKYGDTSYHDEEED	25	1	24	0	0	1	n.a.	n.a.	0.1291	0.0474	3	2	IVIG-mix	Human	ZNF330	ZN330_HUMAN	259	Zinc finger protein 330
1567	B	SDKYHWMINAMGSQH	4.5	2.33333	2.16667	0	0	1	n.a.	n.a.	0.393477	0.8294	2	2	Omrix	Random
1568	B	SDLMTYKGEVLGITR	27	6.66667	20.3333	0	0	1	n.a.	n.a.	0.416147	0.6428	1	1	Omrix	Human	POLR3A	RPC1_HUMAN	1291	DNA-directed RNA polymerase III subunit RPC1
1569	B	SDSLVLVGKVPLCFV	26	3	23	0	0	1	n.a.	n.a.	0.727865	0.6256	0	1	LFB	Human	MLH3	MLH3_HUMAN	1295	DNA mismatch repair protein Mlh3
1570	B	SELGGGYNKGDFRNV	37	32.6667	4.33333	0	0	1	n.a.	n.a.	0.202223	0.3495	3	2	Omrix	Mutation	MLH1	MLH1_HUMAN		DNA mismatch repair protein Mlh1
1571	B	SEWVIPIRSCVKPPY	31.6667	2.33333	29.3333	0	0	1	n.a.	n.a.	0.770337	0.5849	1	2	Omrix	Human		ENK14_HUMAN	197	HERV-K_16p3.3 provirus ancestral Env polyprotein
1572	B	SFDWYMSSRLAQNQT	4	1.33333	2.66667	0	0	1	n.a.	n.a.	0.48021	0.7263	3	3	Omrix	Random
1573	B	SFEPRRMTRALYVQE	22.6667	1.66667	21	0	0	1	n.a.	n.a.	0.626328	0.6735	3	2	Omrix	Random
1574	B	SFGPAVIMGNWENHW	65.3333	1	64.3333	0	0	1	n.a.	n.a.	0.255223	0.6247	3	3	Sclavo	Human	AQP4	AQP4_HUMAN	217	Aquaporin-4
1575	B	SFHKEKSVYLSSKLK	8	7.66667	0.333333	0	0	1	n.a.	n.a.	0.0877546	0.8405	1	2	Octagam	Human	PRDM2	PRDM2_HUMAN	678	PR domain zinc finger protein 2
1576	B	SFIKILLKRGGVKVS	94.6667	2.33333	92.3333	0	0	1	n.a.	n.a.	0.17874	0.7843	0	1	Omrix	Human		POK4_HUMAN	17	HERV-K_6q14.1 provirus ancestral Gag-Pol polyprotein
1577	B	SFLFVAIGCGIVESI	14	1	13	0	0	1	n.a.	n.a.	0.223148	0.672	1	2	Sclavo	Neo
1578	B	SFLGMESCGIHETTF	78.6667	4.33333	74.3333	0	0	1	n.a.	n.a.	0.581082	0.7393	2	2	LFB	Human	ACTG1	ACTG_HUMAN	265	Actin, cytoplasmic 2
1579	B	SFNLYASVFLLTCLS	97.6667	1.66667	96	0	0	1	n.a.	n.a.	0.325453	0.7932	1	3	IVIG-mix	Human	AGTR1	AGTR1_HUMAN	109	Type-1 angiotensin II receptor
1580	B	SGAWKIGLANFVGII	50	1	49	0	0	1	n.a.	n.a.	0.213592	0.7644	1	2	Sclavo	Human	ERVK6	POK2_HUMAN	417	HERV-K_7p22.1 provirus ancestral Pol protein
1581	B	SGAWQIGLANFVGLI	66	1	65	0	0	1	n.a.	n.a.	0.273109	0.7431	2	2	Omrix	Human		POK10_HUMAN	417	HERV-K_5q33.3 provirus ancestral Pol protein
1582	B	SGKRIRKNHACEMCG	404	342	62	0	0	1	n.a.	n.a.	0.262396	0.3965	2	0	Intratect	Human	MAZ	MAZ_HUMAN	271	Myc-associated zinc finger protein
1583	B	SGMSLRPRVNCLQDF	62.3333	10	52.3333	0	0	1	n.a.	n.a.	0.198729	0.3997	2	1	LFB	Human		ENK7_HUMAN	87	HERV-K_1q23.3 provirus ancestral Env polyprotein
1584	B	SGRDKYGPPTRTEYR	29.3333	3	26.3333	0	0	1	n.a.	n.a.	0.190809	0.2798	1	2	IVIG-mix	Human	SFRS4	SFRS4_HUMAN	91	Splicing factor, arginine/serine-rich 4
1585	B	SGRFLVVMAGFISRN	5	4.66667	0.333333	0	0	1	n.a.	n.a.	0.432931	0.8049	1	2	Omrix	Random
1586	B	SGYTFRGFMSHTNNY	38.6667	11.6667	27	0	0	1	n.a.	n.a.	0.243123	0.7174	2	4	LFB	Human	SEPSECS	SPCS_HUMAN	415	O-phosphoseryl-tRNA(Sec) selenium transferase
1587	B	SHGRSVSHSYLSGRQ	110.333	41	69.3333	0	0	1	n.a.	n.a.	0.134168	0.5257	1	1	Intratect	Mutation	APC	APC_HUMAN		Adenomatous polyposis coli protein
1588	B	SHYDYVGPQFGAKWE	14.3333	1	13.3333	0	0	1	n.a.	n.a.	0.140294	0.6329	2	4	Omrix	Random
1589	B	SIERVHVYMMMAFKN	56.6667	10	46.6667	0	0	1	n.a.	n.a.	0.201402	0.7341	2	2	Omrix	Random
1590	B	SIHAEEWPFKCEFCV	94	40	54	0	0	1	n.a.	n.a.	0.620059	0.2321	3	3	Octagam	Human	PRDM2	PRDM2_HUMAN	1154	PR domain zinc finger protein 2
1591	B	SIPVWIKILLFVVVA	32.3333	19.3333	13	0	0	1	n.a.	n.a.	0.374115	0.551	0	2	Omrix	Human	TMPO	LAP2B_HUMAN	410	Lamina-associated polypeptide 2, isoforms beta/gamma
1592	B	SKAFQKFLSQWKISH	46	1	45	0	0	1	n.a.	n.a.	0.399129	0.5943	2	3	Octagam	Human		POK7_HUMAN	717	HERV-K_1q23.3 provirus ancestral Pol protein
1593	B	SKAPHRGRPSLCAHP	29	2	27	0	0	1	n.a.	n.a.	0.582081	0.2082	0	0	LFB	Human	ZNF764	ZN764_HUMAN	152	Zinc finger protein 764
1594	B	SKCCCLGHMACMVEM	53	29.6667	23.3333	0	0	1	n.a.	n.a.	0.286654	0.4883	1	0	Omrix	Mutation	MSH6	MSH6_HUMAN		DNA mismatch repair protein Msh6
1595	B	SKCRRCRLCDEGHDV	201.333	108.333	93	0	0	1	n.a.	n.a.	0.119897	0.145	1	0	Intratect	Human
1596	B	SKFLQLWSIPSRPSP	31	2	29	0	0	1	n.a.	n.a.	0.134785	0.808	1	2	Sclavo	Mutation	APC	APC_HUMAN		Adenomatous polyposis coli protein
1597	B	SKITFHWGKCNMSSD	120.667	90	30.6667	0	0	1	n.a.	n.a.	0.10188	0.6197	1	2	Octagam	Human	PTPRZ1	PTPRZ_HUMAN	124	Receptor-type tyrosine-protein phosphatase zeta
1598	B	SKKNRTMKTFVKLFQ	26	1	25	0	0	1	n.a.	n.a.	0.322439	0.5538	2	2	Octagam	Human	MLH3	MLH3_HUMAN	111	DNA mismatch repair protein Mlh3
1599	B	SKKWHFTAFLNLKSG	34.6667	17.6667	17	0	0	1	n.a.	n.a.	0.244233	0.7945	1	3	Omrix	Neo
1600	B	SKPEDTDTWLKYYDC	23.6667	1	22.6667	0	0	1	n.a.	n.a.	0.239995	0.082	1	3	LFB	Human	ZNF84	ZNF84_HUMAN	168	Zinc finger protein 84
1601	B	SKVILFLNYMIYLYI	30	1	29	0	0	1	n.a.	n.a.	0.654552	0.6611	1	4	LFB	Neo
1602	B	SKYYDNMPIQIFYLR	64.6667	5	59.6667	0	0	1	n.a.	n.a.	0.581082	0.6953	2	4	Omrix	Random
1603	B	SLCKAVHHLATVDCI	71	6	65	0	0	1	n.a.	n.a.	0.209812	0.59	0	0	Sclavo	Human	MSH3	MSH3_HUMAN	820	DNA mismatch repair protein Msh3
1604	B	SLHSYRALVGAVFLV	5	4.33333	0.666667	0	0	1	n.a.	n.a.	0.633052	0.7505	0	2	Omrix	Random
1605	B	SLKFRPKRKPCLKEI	73.3333	1.5	71.8333	0	0	1	n.a.	n.a.	0.579116	0.5374	1	1	LFB	Human
1606	B	SLKRLPLAKFLLLTK	19	6	13	0	0	1	n.a.	n.a.	0.526978	0.6631	0	1	LFB	Mutation	APC	APC_HUMAN		Adenomatous polyposis coli protein
1607	B	SLMHPSISFSLRNDV	32.6667	1	31.6667	0	0	1	n.a.	n.a.	0.778379	0.7788	1	1	Octagam	Human	MLH3	MLH3_HUMAN	179	DNA mismatch repair protein Mlh3
1608	B	SLMMTIINLAQNFCG	5	1	4	0	0	1	n.a.	n.a.	0.508482	0.6672	3	1	Omrix	Human	TOP2A	TOP2A_HUMAN	762	DNA topoisomerase 2-alpha
1609	B	SLNCSAGDMLLLWGR	48	1.33333	46.6667	0	0	1	n.a.	n.a.	0.46544	0.5774	1	1	IVIG-mix	Human	ADAMTS13	ATS13_HUMAN	1233	A disintegrin and metalloproteinase with thrombospondin motifs 13
1610	B	SLNLDWSGYRYRD	3.5	1	2.5	0	0	1	n.a.	n.a.	0.496594	0.5691	1	3	Omrix	Random
1611	B	SLNLDWTGYRYRD	25.3333	1	24.3333	0	0	1	n.a.	n.a.	0.480544	0.5624	1	3	Omrix	Random
1612	B	SLRKAIETVYAAYLP	82.6667	26.6667	56	0	0	1	n.a.	n.a.	0.298428	0.7066	1	2	Octagam	Human	MLH1	MLH1_HUMAN	271	DNA mismatch repair protein Mlh1
1613	B	SLSKECAMFYSIRKQ	97.6667	39	58.6667	0	0	1	n.a.	n.a.	0.352585	0.6735	2	2	Intratect	Human	MLH1	MLH1_HUMAN	675	DNA mismatch repair protein Mlh1
1614	B	SLTGIPFTRFPMEVY	55.3333	1.33333	54	0	0	1	n.a.	n.a.	0.671403	0.5415	1	3	Omrix	Random
1615	B	SLVLVGKVPLCFVER	17.6667	1	16.6667	0	0	1	n.a.	n.a.	0.727865	0.6399	1	1	Omrix	Human	MLH3	MLH3_HUMAN	1297	DNA mismatch repair protein Mlh3
1616	B	SMIWFGDTLPDAMLQ	74.3333	1	73.3333	0	0	1	n.a.	n.a.	0.399966	0.5803	1	2	Omrix	Random
1617	B	SMLGDYFVRQPVSNM	7.66667	1	6.66667	0	0	1	n.a.	n.a.	0.184693	0.7022	2	2	Omrix	Random
1618	B	SNISENLNYYIDGKF	56	41.3333	14.6667	0	0	1	n.a.	n.a.	0.185419	0.4325	4	3	Omrix	Mutation	PRDM2	PRDM2_HUMAN		PR domain zinc finger protein 2
1619	B	SPEWTRWYGMVVGMY	3.33333	1	2.33333	0	0	1	n.a.	n.a.	0.501924	0.6753	1	4	Omrix	Random
1620	B	SPPSYRTSSSPLFQC	66.3333	43.6667	22.6667	0	0	1	n.a.	n.a.	0.310264	0.7531	1	2	Omrix	Mutation	PRDM2	PRDM2_HUMAN		PR domain zinc finger protein 2
1621	B	SPSRLPINRSGTWKR	130	54.3333	75.6667	0	0	1	n.a.	n.a.	0.203953	0.6391	1	1	Intratect	Human	APC	APC_HUMAN	2535	Adenomatous polyposis coli protein
1622	B	SPVNLYHKILNIGHV	16	8.66667	7.33333	0	0	1	n.a.	n.a.	0.292551	0.6947	2	1	Sclavo	Mutation	APC	APC_HUMAN		Adenomatous polyposis coli protein
1623	B	SPYMRTLLDSIAHGH	49.6667	1	48.6667	0	0	1	n.a.	n.a.	0.671403	0.7419	0	1	Sclavo	Human		POK4_HUMAN	329	HERV-K_6q14.1 provirus ancestral Gag-Pol polyprotein
1624	B	SQETITFLYKFIKGA	22	7	15	0	0	1	n.a.	n.a.	0.249523	0.5786	2	3	Octagam	Human	MSH6	MSH6_HUMAN	1279	DNA mismatch repair protein Msh6
1625	B	SQIFIGPTYYQRLKH	30.3333	6	24.3333	0	0	1	n.a.	n.a.	0.439136	0.597	2	3	Sclavo	Human	POLR2B	RPB2_HUMAN	1039	DNA-directed RNA polymerase II subunit RPB2
1626	B	SQIPQNISWMRWFKD	9.33333	1	8.33333	0	0	1	n.a.	n.a.	0.486777	0.4029	3	3	Omrix	Random
1627	B	SQRVYLYEGLLGRDK	11.3333	1.33333	10	0	0	1	n.a.	n.a.	0.602204	0.7394	2	2	LFB	Human	MADD	MADD_HUMAN	1279	MAP kinase-activating death domain protein
1628	B	SQRWITGGGRTVRAG	58.3333	45.3333	13	0	0	1	n.a.	n.a.	0.135848	0.7062	1	1	Intratect	Mutation	CNOT7	CNOT7_HUMAN		CCR4-NOT transcription complex subunit 7
1629	B	SQSFWIVWWGQKTKR	89.3333	10.3333	79	0	0	1	n.a.	n.a.	0.186483	0.4835	2	4	Omrix	Random
1630	B	SRCSPPAAPYITRQY	49.6667	47.3333	2.33333	0	0	1	n.a.	n.a.	0.515053	0.3007	1	2	Octagam	Human	PRDM2	PRDM2_HUMAN	1686	PR domain zinc finger protein 2
1631	B	SRDCTCEEFCPECSV	34	6	28	0	0	1	n.a.	n.a.	0.139496	0.0759	3	1	Sclavo	Human	POLR2C	RPB3_HUMAN	85	DNA-directed RNA polymerase II subunit RPB3
1632	B	SRGGDGPMCRPVILL	65	53	12	0	0	1	n.a.	n.a.	0.11117	0.263	0	0	Sclavo	Human	MSH6	MSH6_HUMAN	1067	DNA mismatch repair protein Msh6
1633	B	SRHMKKQTFVVHAGT	171.333	105.333	66	0	0	1	n.a.	n.a.	0.461269	0.3812	1	1	Omrix	Human	MADD	MADD_HUMAN	1435	MAP kinase-activating death domain protein
1634	B	SRLARLAPVYLSNRG	43	1	42	0	0	1	n.a.	n.a.	0.335903	0.8474	1	1	Intratect	Human	POLR3A	RPC1_HUMAN	681	DNA-directed RNA polymerase III subunit RPC1
1635	B	SRLEEFDVFLQNKTW	18.3333	1	17.3333	0	0	1	n.a.	n.a.	0.194434	0.4853	4	3	Omrix	Neo
1636	B	SRLLPGALPFARPLD	58.6667	14.3333	44.3333	0	0	1	n.a.	n.a.	0.0969067	0.5551	0	1	Sclavo	Human	PTPRN2	PTPR2_HUMAN	408	Receptor-type tyrosine-protein phosphatase N2
1637	B	SRMYFTQTLLPGLAG	156.667	152	4.66667	0	0	1	n.a.	n.a.	0.30084	0.7333	1	2	Sclavo	Human	MLH1	MLH1_HUMAN	340	DNA mismatch repair protein Mlh1
1638	B	SRSRTPARRGRSRSR	4	3	1	0	0	1	n.a.	n.a.	0.385839	0.4197	0	0	Omrix	Human	SRRM2	SRRM2_HUMAN	573	Serine/arginine repetitive matrix protein 2
1639	B	SRWIFLFIQPECSEP	112	21.6667	90.3333	0	0	1	n.a.	n.a.	0.140058	0.7345	3	3	Intratect	Mutation	APC	APC_HUMAN		Adenomatous polyposis coli protein
1640	B	SSCMGGMNRRPILTI	6	1	5	0	0	1	n.a.	n.a.	0.30084	0.5506	1	0	Sclavo	Human	TP53	P53_HUMAN	240	Cellular tumor antigen p53
1641	B	SSDVLYPRAAGMPLA	36	21.3333	14.6667	0	0	1	n.a.	n.a.	0.2466	0.761	0	1	Omrix	Human	SOX13	SOX13_HUMAN	541	Transcription factor SOX-13
1642	B	SSEAHYNKNMQFLFV	97	1	96	0	0	1	n.a.	n.a.	0.332737	0.5546	4	3	LFB	Human	MLH3	MLH3_HUMAN	240	DNA mismatch repair protein Mlh3
1643	B	SSPPPPRPHHRPCPT	26	21.6667	4.33333	0	0	1	n.a.	n.a.	0.511241	0.0363	0	0	Sclavo	Mutation	BAX	BAX_HUMAN		Apoptosis regulator BAX
1644	B	SSSHICPYCNREFTY	18.3333	17.6667	0.666667	0	0	1	n.a.	n.a.	0.263286	0.3148	2	3	Omrix	Human	PRDM2	PRDM2_HUMAN	1452	PR domain zinc finger protein 2
1645	B	SSSSGAYGGGYGGVL	11.3333	4	7.33333	0	0	1	n.a.	n.a.	0.62472	0.4212	0	2	Omrix	Human	KRT19	K1C19_HUMAN	54	Keratin, type I cytoskeletal 19
1646	B	SSYLRHERTHTGEKP	6	1.66667	4.33333	0	0	1	n.a.	n.a.	0.176591	0.6165	2	1	Omrix	Human	ZNF443	ZN443_HUMAN	238	Zinc finger protein 443
1647	B	STHYHSLVEDYSQNV	20.6667	15	5.66667	0	0	1	n.a.	n.a.	0.559864	0.6013	3	2	Omrix	Human	MSH6	MSH6_HUMAN	1246	DNA mismatch repair protein Msh6
1648	B	STPELYGIYVINVQC	42.6667	1	41.6667	0	0	1	n.a.	n.a.	0.316406	0.5916	3	2	Intratect	Human	MLH3	MLH3_HUMAN	298	DNA mismatch repair protein Mlh3
1649	B	STYLSDPRLTANGFK	31.6667	6.33333	25.3333	0	0	1	n.a.	n.a.	0.229258	0.5543	1	2	Omrix	Human	PMS1	PMS1_HUMAN	805	PMS1 protein homolog 1
1650	B	SVCDPGRGQPYVCYD	59.6667	1	58.6667	0	0	1	n.a.	n.a.	0.592716	0.0945	1	2	Intratect	Human	ERV3	ENR1_HUMAN	69	HERV-R_7q21.2 provirus ancestral Env polyprotein
1651	B	SVCKKEFAFCAICSS	5	1.66667	3.33333	0	0	1	n.a.	n.a.	0.252627	0.5012	1	2	Sclavo	Mutation	PRDM2	PRDM2_HUMAN		PR domain zinc finger protein 2
1652	B	SVCKKNLLFCAICSS	22.6667	3.66667	19	0	0	1	n.a.	n.a.	0.232608	0.4851	1	1	LFB	Mutation	PRDM2	PRDM2_HUMAN		PR domain zinc finger protein 2
1653	B	SVCKKRICFFVQFAA	160.333	70	90.3333	0	0	1	n.a.	n.a.	0.433533	0.392	1	3	Omrix	Mutation	PRDM2	PRDM2_HUMAN		PR domain zinc finger protein 2
1654	B	SVTWLGDRVMNLQHR	37.3333	12	25.3333	0	0	1	n.a.	n.a.	0.109645	0.6675	2	1	Omrix	Human		ENK14_HUMAN	356	HERV-K_16p3.3 provirus ancestral Env polyprotein
1655	B	SWDTTKKDLKDYFSK	100.333	26.6667	73.6667	0	0	1	n.a.	n.a.	0.138333	0.194	0	3	Intratect	Human	HNRNPD	HNRPD_HUMAN	105	Heterogeneous nuclear ribonucleoprotein D0
1656	B	SWPPWLSCRAPTVSA	151.333	55.3333	96	0	0	1	n.a.	n.a.	0.47629	0.7319	0	2	Intratect	Mutation	HNF1A	HNF1A_HUMAN		Hepatocyte nuclear factor 1-alpha
1657	B	SWRAAPKASDLLGAR	27.3333	6.33333	21	0	0	1	n.a.	n.a.	0.189968	0.431	0	1	LFB	Human	FOXP3	FOXP3_HUMAN	25	Forkhead box protein P3
1658	B	SWSYSQQRRQRVCSG	16.6667	1	15.6667	0	0	1	n.a.	n.a.	0.379679	0.6983	3	2	Omrix	Human	PCDHA6	PCDA6_HUMAN	747	Protocadherin alpha-6
1659	B	SWTFVKTSWDLMV	49.6667	3	46.6667	0	0	1	n.a.	n.a.	0.319403	0.6329	0	3	Omrix	Random
1660	B	SYLYPSTLVRTEPRE	45.6667	3	42.6667	0	0	1	n.a.	n.a.	0.152109	0.6789	2	2	Omrix	Human	KIF11	KIF11_HUMAN	931	Kinesin-like protein KIF11
1661	B	SYPWDLQDRYAQDKS	5.33333	1	4.33333	0	0	1	n.a.	n.a.	0.132316	0.1813	2	3	Omrix	Human	ICA1	ICA69_HUMAN	7	Islet cell autoantigen 1
1662	B	SYQMDKITPFFDGKG	60.6667	2	58.6667	0	0	1	n.a.	n.a.	0.562265	0.5262	1	3	Omrix	Random
1663	B	SYSLRLASRCSPPAA	30.6667	10	20.6667	0	0	1	n.a.	n.a.	0.553751	0.5661	0	1	LFB	Human	PRDM2	PRDM2_HUMAN	1679	PR domain zinc finger protein 2
1664	B	SYTIHYSEQGVEWKP	6	1	5	0	0	1	n.a.	n.a.	0.196317	0.5007	3	3	Omrix	Human	F5	FA5_HUMAN	2152	Coagulation factor V
1665	B	TAAKKSVFHLHYRCQ	64.3333	1	63.3333	0	0	1	n.a.	n.a.	0.206611	0.3535	1	2	Octagam	Neo
1666	B	TADGKCAYRASYSDG	208.333	129	79.3333	0	0	1	n.a.	n.a.	0.118501	0.21	0	2	Intratect	Human	MLH1	MLH1_HUMAN	119	DNA mismatch repair protein Mlh1
1667	B	TAKMKSGTTEVHNYY	9.33333	1	8.33333	0	0	1	n.a.	n.a.	0.397615	0.438	2	2	Omrix	Random
1668	B	TAQQNLYRNVMLENY	7.33333	3	4.33333	0	0	1	n.a.	n.a.	0.475335	0.5201	6	2	Omrix	Human	ZNF91	ZNF91_HUMAN	32	Zinc finger protein 91
1669	B	TASAWRPDALHQRPR	76.3333	49.3333	27	0	0	1	n.a.	n.a.	0.275883	0.2623	1	1	Octagam	Human
1670	B	TCGFAKAGKLLVVPM	270.333	232	38.3333	0	0	1	n.a.	n.a.	0.17299	0.6924	0	1	Omrix	Human	UGT1A7	UD17_HUMAN	19	UDP-glucuronosyltransferase 1-7
1671	B	TDKRKPWLHFAMQTV	12	1	11	0	0	1	n.a.	n.a.	0.646144	0.6502	1	2	Omrix	Random
1672	B	TDMHHHIQLIFVFLI	47.6667	1	46.6667	0	0	1	n.a.	n.a.	0.369772	0.6468	1	2	Octagam	Neo
1673	B	TDPEKGNWLRYVNWA	105	102.333	2.66667	0	0	1	n.a.	n.a.	0.123209	0.1081	3	3	Octagam	Human	PRDM2	PRDM2_HUMAN	91	PR domain zinc finger protein 2
1674	B	TDPVNLCGAVLAKYL	9.33333	1.33333	8	0	0	1	n.a.	n.a.	0.336888	0.7316	1	1	Intratect	Human	UGT1A4	UD14_HUMAN	151	UDP-glucuronosyltransferase 1-4
1675	B	TEASGHKYNPLGKIF	12	1	11	0	0	1	n.a.	n.a.	0.648176	0.1612	2	2	LFB	Human	ZNF300	ZN300_HUMAN	157	Zinc finger protein 300
1676	B	TEHFLKKFFRSMAML	30.3333	1	29.3333	0	0	1	n.a.	n.a.	0.279121	0.6364	1	3	Intratect	Human	UGT1A3	UD13_HUMAN	103	UDP-glucuronosyltransferase 1-3
1677	B	TEKEFFFVKVFNTLL	9.33333	1	8.33333	0	0	1	n.a.	n.a.	0.404412	0.8216	3	4	LFB	Human	AIM2	AIM2_HUMAN	183	Interferon-inducible protein AIM2
1678	B	TFDFSQYMKLDIAAV	172.333	92	80.3333	0	0	1	n.a.	n.a.	0.591596	0.71	1	3	Intratect	Human	MSH2	MSH2_HUMAN	293	DNA mismatch repair protein Msh2
1679	B	TFFFLLFIFLLLFVF	4.33333	1	3.33333	0	0	1	n.a.	n.a.	0.629629	0.3409	0	7	Sclavo	Mutation	PRDM2	PRDM2_HUMAN		PR domain zinc finger protein 2
1680	B	TFFKVKWIFSSVVDL	118	45	73	0	0	1	n.a.	n.a.	0.22469	0.7767	0	4	Intratect	Human
1681	B	TFGGKCYNCGQIGHL	72	7.66667	64.3333	0	0	1	n.a.	n.a.	0.119775	0.2544	2	2	Sclavo	Human		POK4_HUMAN	541	HERV-K_6q14.1 provirus ancestral Gag-Pol polyprotein
1682	B	TFIPVWYHDGIRDTL	4.33333	1	3.33333	0	0	1	n.a.	n.a.	0.4413	0.3092	0	3	Omrix	Random
1683	B	TGDQMEFVFRVRNLK	42.3333	7.66667	34.6667	0	0	1	n.a.	n.a.	0.313174	0.4712	3	2	Octagam	Neo
1684	B	TGKSDRGFRYNWPQR	21.6667	1	20.6667	0	0	1	n.a.	n.a.	0.0863842	0.2131	2	3	LFB	Human	EXOSC10	EXOSX_HUMAN	871	Exosome component 10
1685	B	TGLYPSKGTTSTSCL	92	37	55	0	0	1	n.a.	n.a.	0.222859	0.5615	0	1	Sclavo	Neo
1686	B	TGRKITSQIFIGPTY	27.6667	3.66667	24	0	0	1	n.a.	n.a.	0.610019	0.413	1	2	Sclavo	Human	POLR2B	RPB2_HUMAN	1033	DNA-directed RNA polymerase II subunit RPB2
1687	B	TGTHSFIHQHVFIQC	41	19.3333	21.6667	0	0	1	n.a.	n.a.	0.292814	0.5185	2	2	LFB	Human
1688	B	THMIYRIYLPIAVVQ	59.6667	8	51.6667	0	0	1	n.a.	n.a.	0.738145	0.7298	1	2	Omrix	Random
1689	B	TIMMDRIYLINSWPF	6	1	5	0	0	1	n.a.	n.a.	0.21502	0.6634	1	3	Omrix	Human	FLCN	FLCN_HUMAN	174	Folliculin
1690	B	TIRPSFFLMPLKQGE	46	5.66667	40.3333	0	0	1	n.a.	n.a.	0.412387	0.7012	2	2	Intratect	Human	ERV3	ENR1_HUMAN	441	HERV-R_7q21.2 provirus ancestral Env polyprotein
1691	B	TIYEANYSPYQVIMF	41	1.33333	39.6667	0	0	1	n.a.	n.a.	0.695388	0.6337	3	4	Omrix	Random
1692	B	TKCGKRCRQYAGVAQ	279.667	253.333	26.3333	0	0	1	n.a.	n.a.	0.169362	0.2638	2	1	Intratect	Mutation	PRDM2	PRDM2_HUMAN		PR domain zinc finger protein 2
1693	B	TKLSEELFYQILIYD	102	13.3333	88.6667	0	0	1	n.a.	n.a.	0.307237	0.4277	3	3	Omrix	Human	MLH1	MLH1_HUMAN	553	DNA mismatch repair protein Mlh1
1694	B	TKMKMHDSKVTIFLP	70	2.33333	67.6667	0	0	1	n.a.	n.a.	0.322318	0.6596	0	1	Omrix	Random
1695	B	TKSHHPEYNLTHRMS	142	43	99	0	0	1	n.a.	n.a.	0.18468	0.2988	2	1	Omrix	Random
1696	B	TLCSMKGCMRALVAQ	32.6667	4.66667	28	0	0	1	n.a.	n.a.	0.227985	0.6772	1	0	LFB	Human	APC	APC_HUMAN	518	Adenomatous polyposis coli protein
1697	B	TLGIPTYAMSNLFSI	22	6	16	0	0	1	n.a.	n.a.	0.251721	0.6677	1	2	Octagam	Human		POK7_HUMAN	281	HERV-K_1q23.3 provirus ancestral Pol protein
1698	B	TLGIPTYVMSNLFSI	22.3333	1	21.3333	0	0	1	n.a.	n.a.	0.272613	0.5984	1	2	Intratect	Human		POK5_HUMAN	281	HERV-K_19p13.11 provirus ancestral Pol protein
1699	B	TLRKVTANTAIYYDP	7.66667	1	6.66667	0	0	1	n.a.	n.a.	0.368369	0.7057	1	2	Omrix	Human	POLR2A	RPB1_HUMAN	1165	DNA-directed RNA polymerase II subunit RPB1
1700	B	TLWQKYNTYNYLNNG	22	2	20	0	0	1	n.a.	n.a.	0.448116	0.288	5	4	Omrix	Random
1701	B	TNLVPYPRIHFPLAT	3.33333	2	1.33333	0	0	1	n.a.	n.a.	0.273393	0.4533	1	2	Omrix	Human	TUBA3C	TBA3C_HUMAN	257	Tubulin alpha-3C/D chain
1702	B	TPERDIGKILMWKWW	48.3333	46.3333	2	0	0	1	n.a.	n.a.	0.398852	0.4024	1	3	Sclavo	Mutation	MLH1	MLH1_HUMAN		DNA mismatch repair protein Mlh1
1703	B	TPLAENGVRQCYHYW	38.3333	1	37.3333	0	0	1	n.a.	n.a.	0.15057	0.2459	3	3	Octagam	Human	PTPRN2	PTPR2_HUMAN	846	Receptor-type tyrosine-protein phosphatase N2
1704	B	TPLTPSQYYSGSKYE	5.33333	1	4.33333	0	0	1	n.a.	n.a.	0.350759	0.2231	2	3	Omrix	Human	CENPF	CENPF_HUMAN	151	Centromere protein F
1705	B	TQTMGMMSRLMNFQI	50.3333	2.33333	48	0	0	1	n.a.	n.a.	0.787187	0.7794	3	1	Octagam	Neo
1706	B	TRASAGTTVTVYNLF	77.6667	1	76.6667	0	0	1	n.a.	n.a.	0.185419	0.4987	1	2	LFB	Human	MLH3	MLH3_HUMAN	138	DNA mismatch repair protein Mlh3
1707	B	TRCIHLETQVWAAYL	27.3333	19.3333	8	0	0	1	n.a.	n.a.	0.477903	0.3611	2	2	Octagam	Human		ENK13_HUMAN	37	HERV-K_1p13.3 provirus ancestral Env polyprotein
1708	B	TRDKLIDCYTFLQAE	48.6667	1.5	47.1667	0	0	1	n.a.	n.a.	0.134128	0.3853	2	2	LFB	Human		POK12_HUMAN	205	HERV-K_1q22 provirus ancestral Pol protein
1709	B	TRSRRLTFRKNIS	42.6667	14.6667	28	0	0	1	n.a.	n.a.	0.162025	0.4326	1	1	Omrix	Human	S1PR1	S1PR1_HUMAN	230	Sphingosine 1-phosphate receptor 1
1710	B	TRSTQQFRVFESFYE	75.3333	1.66667	73.6667	0	0	1	n.a.	n.a.	0.562265	0.4371	4	4	IVIG-mix	Human	ERV3	ENR1_HUMAN	245	HERV-R_7q21.2 provirus ancestral Env polyprotein
1711	B	TRWHLINDQNFKTMK	3.66667	1	2.66667	0	0	1	n.a.	n.a.	0.50758	0.6118	3	2	Omrix	Random
1712	B	TSKEAKEYFADMKRH	106	57.6667	48.3333	0	0	1	n.a.	n.a.	0.165759	0.2127	2	2	Intratect	Human	TOP2A	TOP2A_HUMAN	620	DNA topoisomerase 2-alpha
1713	B	TSLIPSFYSLINLDM	3	1	2	0	0	1	n.a.	n.a.	0.374433	0.7516	1	2	Omrix	Random
1714	B	TSPLPLCVCLLLTCG	19.6667	2	17.6667	0	0	1	n.a.	n.a.	0.146702	0.3708	0	0	IVIG-mix	Human	UGT1A9	UD19_HUMAN	7	UDP-glucuronosyltransferase 1-9
1715	B	TSRPWAKVFNMSHYV	2.66667	2.33333	0.333333	0	0	1	n.a.	n.a.	0.467743	0.6289	1	3	Omrix	Random
1716	B	TSYEGRIPDGYVPYA	39.6667	3.66667	36	0	0	1	n.a.	n.a.	0.48021	0.1807	1	3	Omrix	Random
1717	B	TSYTLEDLDREFMDF	38.6667	3.33333	35.3333	0	0	1	n.a.	n.a.	0.449064	0.3139	2	3	Omrix	Human	UGT1A8	UD18_HUMAN	79	UDP-glucuronosyltransferase 1-8
1718	B	TTFHFERYIHQHFQL	84.3333	3.33333	81	0	0	1	n.a.	n.a.	0.611388	0.4203	3	4	Omrix	Random
1719	B	TTSTTLRYALLLLLK	45.3333	1	44.3333	0	0	1	n.a.	n.a.	0.656779	0.6954	0	1	IVIG-mix	Human	CYP2C19	CP2CJ_HUMAN	301	Cytochrome P450 2C19
1720	B	TTTNSISYHWPWQAM	62.3333	1.66667	60.6667	0	0	1	n.a.	n.a.	0.447411	0.4404	2	3	Omrix	Random
1721	B	TTYSKKKIIDFLSAL	62.3333	18.3333	44	0	0	1	n.a.	n.a.	0.230279	0.4088	0	2	Octagam	Human	MSH6	MSH6_HUMAN	848	DNA mismatch repair protein Msh6
1722	B	TVDTYSHFMCATCQT	17.6667	5.33333	12.3333	0	0	1	n.a.	n.a.	0.271525	0.3385	1	2	Omrix	Human		POK7_HUMAN	669	HERV-K_1q23.3 provirus ancestral Pol protein
1723	B	TVIWMGDRLMSLEHR	68.3333	11.3333	57	0	0	1	n.a.	n.a.	0.147629	0.7665	1	1	Intratect	Human		ENK1_HUMAN	531	HERV-K_12q14.1 provirus ancestral Env polyprotein
1724	B	TVLWRYTGTRPSNLA	30.3333	12.6667	17.6667	0	0	1	n.a.	n.a.	0.183515	0.8034	1	2	Omrix	Human	UGT1A1	UD11_HUMAN	332	UDP-glucuronosyltransferase 1-1
1725	B	TVPEAGRHEELYWGQ	7.33333	1.66667	5.66667	0	0	1	n.a.	n.a.	0.311493	0.0674	4	2	LFB	Human	ZNF234	ZN234_HUMAN	88	Zinc finger protein 234
1726	B	TVYNEMDKNRCELLS	28.3333	1.66667	26.6667	0	0	1	n.a.	n.a.	0.200217	0.4742	4	1	IVIG-mix	Human	EDNRA	EDNRA_HUMAN	331	Endothelin-1 receptor
1727	B	TWARLLTDWTKHH	21.3333	2.66667	18.6667	0	0	1	n.a.	n.a.	0.31911	0.6136	0	2	Omrix	Random
1728	B	TWERHQHYYNPAELH	6.66667	1	5.66667	0	0	1	n.a.	n.a.	0.281694	0.2505	4	3	Omrix	Random
1729	B	TYFSAMVSRAVGRVQ	93.3333	3.66667	89.6667	0	0	1	n.a.	n.a.	0.291419	0.8991	1	2	Omrix	Random
1730	B	TYGVFKLMPIGYIWL	7	1.66667	5.33333	0	0	1	n.a.	n.a.	0.402665	0.7995	0	4	Omrix	Random
1731	B	TYIGSLNKHAAFSCP	18.3333	8.33333	10	0	0	1	n.a.	n.a.	0.190069	0.6535	1	2	Omrix	Human	PRDM2	PRDM2_HUMAN	1465	PR domain zinc finger protein 2
1732	B	TYQTEGQQLMKSYRI	85	49	36	0	0	1	n.a.	n.a.	0.528091	0.7534	4	2	Omrix	Mutation	APC	APC_HUMAN		Adenomatous polyposis coli protein
1733	B	TYVNVNIRDIDKIYV	25	2	23	0	0	1	n.a.	n.a.	0.0960509	0.492	2	2	Omrix	Human	PIK3CA	PK3CA_HUMAN	342	Phosphatidylinositol-4,5-bisphosphate 3-kinase catalytic subunit alpha isoform
1734	B	VAAVMWRRKSSDRKG	13.3333	1	12.3333	0	0	1	n.a.	n.a.	0.412869	0.5895	0	1	Omrix	Human	HLA-A	1A26_HUMAN	327	HLA class I histocompatibility antigen, A-26 alpha chain
1735	B	VAAVRWRRKSSDRKG	68.3333	3.66667	64.6667	0	0	1	n.a.	n.a.	0.326586	0.6042	0	1	Omrix	Human	HLA-A	1A33_HUMAN	327	HLA class I histocompatibility antigen, A-33 alpha chain
1736	B	VACTFAREHLDMCQA	6	1	5	0	0	1	n.a.	n.a.	0.320581	0.2736	2	1	Omrix	Human	ADAMTS13	ATS13_HUMAN	320	A disintegrin and metalloproteinase with thrombospondin motifs 13
1737	B	VAFMSGVFLLQKRHD	14.6667	1	13.6667	0	0	1	n.a.	n.a.	0.333076	0.7092	1	2	Omrix	Random
1738	B	VAHRKHDVRRKVAWT	5	3.66667	1.33333	0	0	1	n.a.	n.a.	0.284261	0.3484	0	1	Omrix	Random
1739	B	VAIFLLLVDLMHRRQ	51	2.66667	48.3333	0	0	1	n.a.	n.a.	0.37454	0.7632	1	1	IVIG-mix	Human	CYP2D6	CP2D6_HUMAN	13	Cytochrome P450 2D6
1740	B	VAKAIYKRYIENNSI	92	50	42	0	0	1	n.a.	n.a.	0.579116	0.4812	3	2	Sclavo	Human	AXIN2	AXN2_HUMAN	130	Axin-2
1741	B	VARKPSQLPVYKLLP	85	64.6667	20.3333	0	0	1	n.a.	n.a.	0.568989	0.4408	1	1	Intratect	Human	APC	APC_HUMAN	1605	Adenomatous polyposis coli protein
1742	B	VASALVARRHYRFIH	46.3333	1	45.3333	0	0	1	n.a.	n.a.	0.520565	0.7688	0	2	LFB	Human	SEPSECS	SPCS_HUMAN	79	O-phosphoseryl-tRNA(Sec) selenium transferase
1743	B	VASCYVCGGMNMGDQ	93.3333	23.6667	69.6667	0	0	1	n.a.	n.a.	0.106117	0.3712	2	1	Octagam	Human	ERV3	ENR1_HUMAN	289	HERV-R_7q21.2 provirus ancestral Env polyprotein
1744	B	VASGQMHLFPFTTSH	7.33333	1.66667	5.66667	0	0	1	n.a.	n.a.	0.611388	0.5388	1	2	Omrix	Random
1745	B	VAYHQYYQRPIGVLL	30	1	29	0	0	1	n.a.	n.a.	0.487496	0.84	2	3	IVIG-mix	Human	CYP11A1	CP11A_HUMAN	127	Cholesterol side-chain cleavage enzyme, mitochondrial
1746	B	VCAGLIPYPHHNQSP	1.66667	1	0.666667	0	0	1	n.a.	n.a.	0.102949	0.4634	2	1	Omrix	Human	POLR3B	RPC2_HUMAN	667	DNA-directed RNA polymerase III subunit RPC2
1747	B	VCLFCLLLVCRCTQQ	66.3333	1	65.3333	0	0	1	n.a.	n.a.	0.110301	0.4492	2	1	LFB	Human		ENK1_HUMAN	645	HERV-K_12q14.1 provirus ancestral Env polyprotein
1748	B	VCVLMKLSFDEEHRH	25.6667	17.3333	8.33333	0	0	1	n.a.	n.a.	0.23554	0.5874	2	1	LFB	Human	APC	APC_HUMAN	450	Adenomatous polyposis coli protein
1749	B	VDADMRWNGPHFLKL	7	1	6	0	0	1	n.a.	n.a.	0.269626	0.7109	1	2	Omrix	Random
1750	B	VDDMKYGTSTDYMLA	129.667	53	76.6667	0	0	1	n.a.	n.a.	0.323046	0.5278	0	2	Omrix	Random
1751	B	VDGLKPGQRKVLFTC	113.333	29	84.3333	0	0	1	n.a.	n.a.	0.430366	0.4287	1	1	Intratect	Human	TOP2A	TOP2A_HUMAN	719	DNA topoisomerase 2-alpha
1752	B	VDLRHVSVYGSVY	37.6667	5.66667	32	0	0	1	n.a.	n.a.	0.325266	0.6786	0	2	Omrix	Human	SLC18A2	VMAT2_HUMAN	410	Synaptic vesicular amine transporter
1753	B	VDRRFGWDCHGLPVE	11	1	10	0	0	1	n.a.	n.a.	0.175141	0.2369	1	2	IVIG-mix	Human	IARS	SYIC_HUMAN	79	Isoleucyl-tRNA synthetase, cytoplasmic
1754	B	VEGKNLKLWPRIILL	36	8.33333	27.6667	0	0	1	n.a.	n.a.	0.420589	0.5091	2	1	Octagam	Mutation	PRDM2	PRDM2_HUMAN		PR domain zinc finger protein 2
1755	B	VEGKRIPFGFKHRTL	42	5.66667	36.3333	0	0	1	n.a.	n.a.	0.26558	0.3239	1	2	Omrix	Human	POLR2A	RPB1_HUMAN	793	DNA-directed RNA polymerase II subunit RPB1
1756	B	VEGTPINFFHSYISK	58	21	37	0	0	1	n.a.	n.a.	0.451968	0.7096	2	3	Omrix	Mutation	APC	APC_HUMAN		Adenomatous polyposis coli protein
1757	B	VEHARGPRRDRDGYS	88.6667	1	87.6667	0	0	1	n.a.	n.a.	0.16596	0.5632	1	1	IVIG-mix	Human	SFRS6	SFRS6_HUMAN	67	Splicing factor, arginine/serine-rich 6
1758	B	VERSRHRRLHFVLYY	49.6667	1	48.6667	0	0	1	n.a.	n.a.	0.551559	0.6321	1	3	Omrix	Human	ERVK5	NP8_HUMAN	61	HERV-K_3q12.3 provirus Np9 protein
1759	B	VESLRYRQRVELLER	19	1.66667	17.3333	0	0	1	n.a.	n.a.	0.666267	0.4058	4	1	Sclavo	Human	TPR	TPR_HUMAN	1219	Nucleoprotein TPR
1760	B	VEVPIVSPISRFTYH	27.3333	6.33333	21	0	0	1	n.a.	n.a.	0.479545	0.6924	1	2	Omrix	Human		ENK11_HUMAN	70	HERV-K_22q11.21 provirus ancestral Env polyprotein
1761	B	VEVPTVSPISRFTYH	27.6667	1.66667	26	0	0	1	n.a.	n.a.	0.41159	0.4613	1	2	Intratect	Human		ENK6_HUMAN	181	HERV-K_8p23.1 provirus ancestral Env polyprotein
1762	B	VEVYKTHTQYTHWVI	30.3333	2	28.3333	0	0	1	n.a.	n.a.	0.507132	0.4017	2	3	Omrix	Random
1763	B	VFFIENTNITVCAFH	85.3333	7.33333	78	0	0	1	n.a.	n.a.	0.284261	0.6956	3	3	Sclavo	Human	AGTR1	AGTR1_HUMAN	169	Type-1 angiotensin II receptor
1764	B	VFFLHALPCSLEFEA	21.6667	1	20.6667	0	0	1	n.a.	n.a.	0.663802	0.7449	2	3	LFB	Human	UGT1A1	UD11_HUMAN	169	UDP-glucuronosyltransferase 1-1
1765	B	VFKVFPGSTTEDYNL	40	1.33333	38.6667	0	0	1	n.a.	n.a.	0.59385	0.7302	2	3	Sclavo	Human	TRIM28	TIF1B_HUMAN	505	Transcription intermediary factor 1-beta
1766	B	VFLDPFDACGLIVAK	9	1	8	0	0	1	n.a.	n.a.	0.131553	0.5884	0	2	Sclavo	Human	UGT1A8	UD18_HUMAN	145	UDP-glucuronosyltransferase 1-8
1767	B	VFLNGNKLPVKGFRS	62.6667	42.6667	20	0	0	1	n.a.	n.a.	0.243277	0.6034	2	2	Sclavo	Human	TOP2A	TOP2A_HUMAN	255	DNA topoisomerase 2-alpha
1768	B	VFPSIVGRPRHQGVM	6.33333	1	5.33333	0	0	1	n.a.	n.a.	0.376149	0.5146	1	1	Omrix	Human	ACTG1	ACTG_HUMAN	30	Actin, cytoplasmic 2
1769	B	VGLEKSPELLYSGGC	111.333	24	87.3333	0	0	1	n.a.	n.a.	0.283662	0.4752	2	1	Intratect	Mutation	APC	APC_HUMAN		Adenomatous polyposis coli protein
1770	B	VHALQASELVVTYFF	30	4	26	0	0	1	n.a.	n.a.	0.62314	0.7123	2	3	Sclavo	Human	AXIN2	AXN2_HUMAN	756	Axin-2
1771	B	VHESQSGYRYFPKDQ	7	3.33333	3.66667	0	0	1	n.a.	n.a.	0.190344	0.5339	3	3	Omrix	Random
1772	B	VHHLATVDCIFSLAK	25.3333	5	20.3333	0	0	1	n.a.	n.a.	0.661401	0.51	0	1	Sclavo	Human	MSH3	MSH3_HUMAN	825	DNA mismatch repair protein Msh3
1773	B	VHLFEDAYLLTLHAG	5.33333	1	4.33333	0	0	1	n.a.	n.a.	0.120842	0.626	1	2	IVIG-mix	Human	CENPA	CENPA_HUMAN	103	Histone H3-like centromeric protein A
1774	B	VHLKWWIVSIEQVYN	9.66667	1	8.66667	0	0	1	n.a.	n.a.	0.189106	0.5491	3	3	LFB	Neo
1775	B	VIIFPWPTSDHYIEP	66.3333	3	63.3333	0	0	1	n.a.	n.a.	0.467452	0.6675	1	3	Omrix	Random
1776	B	VILREHSYHSHEMHE	4.66667	3.66667	1	0	0	1	n.a.	n.a.	0.187405	0.5627	3	1	Omrix	Random
1777	B	VIRWILSIGLKEYAN	6.66667	3	3.66667	0	0	1	n.a.	n.a.	0.650253	0.7619	2	2	Intratect	Human	PPFIA1	LIPA1_HUMAN	1056	Liprin-alpha-1
1778	B	VIVLMAQIGCFVPCE	14.5	5.33333	9.16667	0	0	1	n.a.	n.a.	0.290429	0.5493	2	1	Octagam	Human	MSH2	MSH2_HUMAN	684	DNA mismatch repair protein Msh2
1779	B	VKGNRGFPGLMGEDG	59.3333	49.3333	10	0	0	1	n.a.	n.a.	0.1275	0.5484	2	1	Omrix	Human	COL4A3	CO4A3_HUMAN	313	Collagen alpha-3(IV) chain
1780	B	VKIHNILYPYRFTKG	53.3333	26.3333	27	0	0	1	n.a.	n.a.	0.22488	0.5864	1	3	Sclavo	Human	MLH3	MLH3_HUMAN	1170	DNA mismatch repair protein Mlh3
1781	B	VKKCIFLLFINHRLV	8	2	6	0	0	1	n.a.	n.a.	0.254262	0.7165	1	2	Octagam	Human	MLH1	MLH1_HUMAN	253	DNA mismatch repair protein Mlh1
1782	B	VKMFFKARKIICGII	67.3333	1	66.3333	0	0	1	n.a.	n.a.	0.233367	0.5597	0	2	Sclavo	Neo
1783	B	VKQCDRYWPDEGASL	42.6667	1	41.6667	0	0	1	n.a.	n.a.	0.140075	0.4459	2	2	Omrix	Human	PTPRN	PTPRN_HUMAN	817	Receptor-type tyrosine-protein phosphatase-like N
1784	B	VKTLYHLKSEFQAII	99.6667	13.6667	86	0	0	1	n.a.	n.a.	0.474078	0.774	2	2	Omrix	Human	MSH3	MSH3_HUMAN	642	DNA mismatch repair protein Msh3
1785	B	VKTTMLNYLVGITWD	7.66667	1	6.66667	0	0	1	n.a.	n.a.	0.101735	0.6548	1	2	Omrix	Random
1786	B	VKWLPQNDLLGHPMT	36	1	35	0	0	1	n.a.	n.a.	0.10527	0.6642	2	1	LFB	Human	UGT1A1	UD11_HUMAN	352	UDP-glucuronosyltransferase 1-1
1787	B	VLDILRDFFELRLKY	66	52.6667	13.3333	0	0	1	n.a.	n.a.	0.568122	0.7353	1	3	LFB	Human	TOP2A	TOP2A_HUMAN	1015	DNA topoisomerase 2-alpha
1788	B	VLEEHWMRRFFTHTA	63.3333	1	62.3333	0	0	1	n.a.	n.a.	0.447646	0.6715	2	3	Omrix	Random
1789	B	VLFVKKNLLFCAICS	4	1.33333	2.66667	0	0	1	n.a.	n.a.	0.594998	0.5334	1	2	Sclavo	Mutation	PRDM2	PRDM2_HUMAN		PR domain zinc finger protein 2
1790	B	VLILMISVFYTQRMQ	16.3333	5.66667	10.6667	0	0	1	n.a.	n.a.	0.56641	0.6137	2	2	Octagam	Mutation	MSH3	MSH3_HUMAN		DNA mismatch repair protein Msh3
1791	B	VLKGVLNRSKRFTGA	25.6667	1	24.6667	0	0	1	n.a.	n.a.	0.332669	0.7778	1	1	Omrix	Human
1792	B	VLKQGSHTQHVKHYW	47.3333	5.66667	41.6667	0	0	1	n.a.	n.a.	0.45573	0.506	2	2	Octagam	Human	PTPRR	PTPRR_HUMAN	534	Receptor-type tyrosine-protein phosphatase R
1793	B	VLLFVAVRLCRRSRA	4	2	2	0	0	1	n.a.	n.a.	0.45992	0.6509	0	1	Omrix	Human	PCDHB6	PCDB6_HUMAN	703	Protocadherin beta-6
1794	B	VLMKLSFDEEHRHAM	117	106.333	10.6667	0	0	1	n.a.	n.a.	0.568122	0.3544	2	1	Octagam	Human	APC	APC_HUMAN	452	Adenomatous polyposis coli protein
1795	B	VLRGRLYAIAGYDGN	35	1	34	0	0	1	n.a.	n.a.	0.303366	0.6842	1	2	IVIG-mix	Human	KLHL12	KLH12_HUMAN	517	Kelch-like protein 12
1796	B	VLYNEEKQKNVYGDG	38.6667	4	34.6667	0	0	1	n.a.	n.a.	0.445558	0.4183	5	2	Intratect	Neo
1797	B	VLYNEEKQKTYMVME	5.66667	3	2.66667	0	0	1	n.a.	n.a.	0.474078	0.4352	5	2	Sclavo	Human	STK11	STK11_HUMAN	115	Serine/threonine-protein kinase 11
1798	B	VMKDVVLIRKLLALM	79.3333	6	73.3333	0	0	1	n.a.	n.a.	0.334306	0.7496	0	0	Sclavo	Human	POLR1A	RPA1_HUMAN	331	DNA-directed RNA polymerase I subunit RPA1
1799	B	VMPFFKASDAKIQYT	67.3333	2.33333	65	0	0	1	n.a.	n.a.	0.406944	0.7078	1	3	Omrix	Random
1800	B	VMTVAIWYPPYAMMG	28.3333	2.66667	25.6667	0	0	1	n.a.	n.a.	0.627964	0.5201	0	3	Omrix	Random
1801	B	VMYVPTQYPMNGKMT	41	2.33333	38.6667	0	0	1	n.a.	n.a.	0.260519	0.448	2	2	Omrix	Random
1802	B	VNKNFTGKFFKNHAR	14.6667	2.66667	12	0	0	1	n.a.	n.a.	0.207619	0.4968	3	3	Omrix	Random
1803	B	VNWVKPYHEGYKYVG	4.33333	1	3.33333	0	0	1	n.a.	n.a.	0.512179	0.4658	2	4	Omrix	Random
1804	B	VPEPMDFRKLSTFRE	68	1	67	0	0	1	n.a.	n.a.	0.692027	0.6255	2	2	Octagam	Human	SP100	SP100_HUMAN	379	Nuclear autoantigen Sp-100
1805	B	VPFPPLIRAVTWMDN	36	1	35	0	0	1	n.a.	n.a.	0.57719	0.5345	1	2	Intratect	Human		ENK1_HUMAN	106	HERV-K_12q14.1 provirus ancestral Env polyprotein
1806	B	VPLQSCIKPPYMLVV	9	1.5	7.5	0	0	1	n.a.	n.a.	0.762939	0.5098	1	1	Intratect	Human		ENK3_HUMAN	377	HERV-K_19q12 provirus ancestral Env polyprotein
1807	B	VPMDGSHWFTMQSVV	26	13.3333	12.6667	0	0	1	n.a.	n.a.	0.778379	0.2255	1	2	Omrix	Human	UGT1A8	UD18_HUMAN	31	UDP-glucuronosyltransferase 1-8
1808	B	VQLILFILRALMINT	1.66667	1	0.666667	0	0	1	n.a.	n.a.	0.377347	0.7239	2	1	Octagam	Mutation	APC	APC_HUMAN		Adenomatous polyposis coli protein
1809	B	VQTRRRLFDHLYKAD	2	1	1	0	0	1	n.a.	n.a.	0.259564	0.44	1	2	Omrix	Random
1810	B	VSARTLNNRYTGPYT	69	35.6667	33.3333	0	0	1	n.a.	n.a.	0.219918	0.4846	2	2	Omrix	Human	DSG3	DSG3_HUMAN	511	Desmoglein-3
1811	B	VSEHIWCEDFLVRSF	31	1	30	0	0	1	n.a.	n.a.	0.471613	0.5372	2	3	Octagam	Human	PTPRN	PTPRN_HUMAN	840	Receptor-type tyrosine-protein phosphatase-like N
1812	B	VSGMSLRPRVNYLQD	54.6667	1.33333	53.3333	0	0	1	n.a.	n.a.	0.447881	0.558	2	1	IVIG-mix	Human		ENK1_HUMAN	196	HERV-K_12q14.1 provirus ancestral Env polyprotein
1813	B	VSLYFDVCQIVSMGS	16.3333	1	15.3333	0	0	1	n.a.	n.a.	0.284743	0.7278	1	2	Octagam	Human	ERV3	ENR1_HUMAN	117	HERV-R_7q21.2 provirus ancestral Env polyprotein
1814	B	VSPPCFDEYKMSKEW	117.667	53.6667	64	0	0	1	n.a.	n.a.	0.204628	0.1334	2	3	Omrix	Human	PRDM2	PRDM2_HUMAN	795	PR domain zinc finger protein 2
1815	B	VSQPTRRKRWFVVIQ	8.33333	3.66667	4.66667	0	0	1	n.a.	n.a.	0.546638	0.3295	2	2	Omrix	Random
1816	B	VTIEHARARSRGGRG	20.3333	1	19.3333	0	0	1	n.a.	n.a.	0.202603	0.7782	1	0	IVIG-mix	Human	SFRS5	SFRS5_HUMAN	67	Splicing factor, arginine/serine-rich 5
1817	B	VTLDEGHYDDTHTYQ	35.3333	1.66667	33.6667	0	0	1	n.a.	n.a.	0.0991435	0.1129	2	2	Omrix	Random
1818	B	VTLSCSSRSSYDMYH	3.66667	2.33333	1.33333	0	0	1	n.a.	n.a.	0.550126	0.5724	0	2	Omrix	Human	KIR2DL1	KI2L1_HUMAN	145	Killer cell immunoglobulin-like receptor 2DL1
1819	B	VTRKRFHAFVLFLGE	67.3333	1	66.3333	0	0	1	n.a.	n.a.	0.543277	0.6374	1	3	Sclavo	Human	PAIP1	PAIP1_HUMAN	262	Polyadenylate-binding protein-interacting protein 1
1820	B	VTYKAWPSISFHTHG	2.33333	1	1.33333	0	0	1	n.a.	n.a.	0.627964	0.6822	0	3	Omrix	Random
1821	B	VVGFIYFMWGWMRNF	6.66667	1	5.66667	0	0	1	n.a.	n.a.	0.644157	0.538	1	6	Omrix	Random
1822	B	VVIVIYFYMKLKTVA	15.3333	1	14.3333	0	0	1	n.a.	n.a.	0.366693	0.6503	0	3	IVIG-mix	Human	AGTR1	AGTR1_HUMAN	49	Type-1 angiotensin II receptor
1823	B	VVSDGKHGFPKPEFY	13	2.33333	10.6667	0	0	1	n.a.	n.a.	0.519538	0.4136	1	3	Omrix	Random
1824	B	VVYILGGSQLFPIKR	260.333	216.667	43.6667	0	0	1	n.a.	n.a.	0.778379	0.7061	1	2	Omrix	Human	KLHL7	KLHL7_HUMAN	337	Kelch-like protein 7
1825	B	VWLVPFSFFLFFFKK	82.6667	4	78.6667	0	0	1	n.a.	n.a.	0.714316	0.2913	0	7	Sclavo	Neo
1826	B	VWQKFLTYHPGMKHF	11.3333	1	10.3333	0	0	1	n.a.	n.a.	0.467162	0.6224	1	4	Omrix	Random
1827	B	VYAADYYKLLGNS	9.66667	5.66667	4	0	0	1	n.a.	n.a.	0.228927	0.5309	1	3	Omrix	Human	ROR2	ROR2_HUMAN	640	Tyrosine-protein kinase transmembrane receptor ROR2
1828	B	VYESICNGVPMVMMP	64.6667	27	37.6667	0	0	1	n.a.	n.a.	0.445558	0.6325	2	1	LFB	Human	UGT1A1	UD11_HUMAN	378	UDP-glucuronosyltransferase 1-1
1829	B	VYFEKDKQMFHIITG	82.6667	76.3333	6.33333	0	0	1	n.a.	n.a.	0.509392	0.3881	2	3	Sclavo	Human	MSH2	MSH2_HUMAN	655	DNA mismatch repair protein Msh2
1830	B	VYMWEVYYPNLGWMC	149.667	101.667	48	0	0	1	n.a.	n.a.	0.659061	0.5602	2	5	Octagam	Human	PRDM2	PRDM2_HUMAN	73	PR domain zinc finger protein 2
1831	B	VYQECQGTIPWFMEI	73.3333	2.66667	70.6667	0	0	1	n.a.	n.a.	0.53387	0.5261	4	3	LFB	Human	CR2	CR2_HUMAN	505	Complement receptor type 2
1832	B	VYVNKDNPVDFFEYY	6	3.33333	2.66667	0	0	1	n.a.	n.a.	0.506244	0.6208	3	5	Omrix	Random
1833	B	VYVNKMTGLSTFIAP	62.6667	21	41.6667	0	0	1	n.a.	n.a.	0.16194	0.7767	1	2	Octagam	Human	MLH3	MLH3_HUMAN	1056	DNA mismatch repair protein Mlh3
1834	B	WAAYLLERLATGKWG	22	1	21	0	0	1	n.a.	n.a.	0.382186	0.6387	1	3	Omrix	Human		ENK13_HUMAN	47	HERV-K_1p13.3 provirus ancestral Env polyprotein
1835	B	WAHQRVGTGGHAVFI	47	1	46	0	0	1	n.a.	n.a.	0.484303	0.4411	1	2	Omrix	Random
1836	B	WALAQHQTKLYLLNT	83.3333	41.3333	42	0	0	1	n.a.	n.a.	0.676841	0.4919	3	2	Intratect	Human	MLH1	MLH1_HUMAN	538	DNA mismatch repair protein Mlh1
1837	B	WALGVLMFEMMAGRS	47	34.3333	12.6667	0	0	1	n.a.	n.a.	0.540673	0.6771	1	2	Sclavo	Human	PRKCI	KPCI_HUMAN	437	Protein kinase C iota type
1838	B	WALVCAILTTYQSRD	60.6667	1	59.6667	0	0	1	n.a.	n.a.	0.770337	0.6892	1	2	Intratect	Other
1839	B	WDDMEKIWHHTFYNE	75.6667	5	70.6667	0	0	1	n.a.	n.a.	0.427492	0.3749	3	4	LFB	Human	POTEJ	POTEJ_HUMAN	742	POTE ankyrin domain family member J
1840	B	WDRCQVCGGDNSTCS	51.3333	1	50.3333	0	0	1	n.a.	n.a.	0.107213	0.181	2	1	IVIG-mix	Human	ADAMTS13	ATS13_HUMAN	542	A disintegrin and metalloproteinase with thrombospondin motifs 13
1841	B	WEEEEDVEIGMWNSN	69.6667	3.33333	66.3333	0	0	1	n.a.	n.a.	0.671403	0.1881	7	2	Sclavo	Human	TNRC6A	TNR6A_HUMAN	1141	Trinucleotide repeat-containing gene 6A protein
1842	B	WEIGKVITWGRGFAC	29	2	27	0	0	1	n.a.	n.a.	0.287646	0.5664	1	3	Omrix	Human	ERVK6	POK2_HUMAN	823	HERV-K_7p22.1 provirus ancestral Pol protein
1843	B	WFGWNESYLVDWQTK	25	12.3333	12.6667	0	0	1	n.a.	n.a.	0.237137	0.7902	3	5	Omrix	Random
1844	B	WFLKHEARPLAELRN	48	12	36	0	0	1	n.a.	n.a.	0.134405	0.7578	3	2	Intratect	Human	PML	PML_HUMAN	157	Probable transcription factor PML
1845	B	WFQESTIYSRIAIEY	29	5.33333	23.6667	0	0	1	n.a.	n.a.	0.706274	0.6993	3	4	Omrix	Random
1846	B	WFTGMQFSPPKAITV	28.3333	4	24.3333	0	0	1	n.a.	n.a.	0.652377	0.7936	1	3	Omrix	Random
1847	B	WFYWVMSWLAKRS	66	49	17	0	0	1	n.a.	n.a.	0.413677	0.82	0	5	Omrix	Random
1848	B	WFYWVMTWLAKRS	106.333	16.6667	89.6667	0	0	1	n.a.	n.a.	0.382301	0.7696	0	5	Omrix	Random
1849	B	WGFSHGAIISTCQVS	43.6667	2.66667	41	0	0	1	n.a.	n.a.	0.249992	0.7087	1	2	LFB	Human	TNRC6A	TNR6A_HUMAN	313	Trinucleotide repeat-containing gene 6A protein
1850	B	WGKAFTDPVGELTCL	61.3333	1	60.3333	0	0	1	n.a.	n.a.	0.454712	0.6487	1	2	Sclavo	Human	ERV3	ENR1_HUMAN	349	HERV-R_7q21.2 provirus ancestral Env polyprotein
1851	B	WGSDIKNYRQTGRPQ	45.3333	18.6667	26.6667	0	0	1	n.a.	n.a.	0.0948825	0.5444	3	2	Omrix	Random
1852	B	WHDPIQHYWKMMNQW	96.3333	3.66667	92.6667	0	0	1	n.a.	n.a.	0.362211	0.293	3	4	Omrix	Random
1853	B	WIAKATVYWNENVQL	7.33333	1	6.33333	0	0	1	n.a.	n.a.	0.230101	0.5452	4	3	Omrix	Random
1854	B	WIHVAPHTDTSNSYM	8.66667	4	4.66667	0	0	1	n.a.	n.a.	0.688783	0.5601	1	2	Omrix	Random
1855	B	WIVSNLMMIERWPRA	5.66667	3	2.66667	0	0	1	n.a.	n.a.	0.499838	0.617	2	2	Omrix	Random
1856	B	WKIWALNLYFQTLVI	26	7	19	0	0	1	n.a.	n.a.	0.626328	0.3914	2	4	Sclavo	Neo
1857	B	WKMMTVMSQVLFNDR	73	2.66667	70.3333	0	0	1	n.a.	n.a.	0.379342	0.7361	2	2	Omrix	Random
1858	B	WKMTTIKHMYIDFHE	2.66667	1.33333	1.33333	0	0	1	n.a.	n.a.	0.300172	0.7133	1	3	Omrix	Random
1859	B	WKSYLENPAFMLLDL	36.6667	1	35.6667	0	0	1	n.a.	n.a.	0.656779	0.822	2	3	IVIG-mix	Human	DBT	ODB2_HUMAN	467	Lipoamide acyltransferase component of branched-chain alpha-keto acid dehydrogenase complex, mitochondrial
1860	B	WKWLFGATAVALGGV	271.667	224.333	47.3333	0	0	1	n.a.	n.a.	0.325328	0.7984	0	3	Omrix	Human	FKBP8	FKBP8_HUMAN	388	Peptidyl-prolyl cis-trans isomerase FKBP8
1861	B	WLLRYDFVLEYPRPV	4	1	3	0	0	1	n.a.	n.a.	0.594998	0.859	1	4	Intratect	Human	UGT1A6	UD16_HUMAN	253	UDP-glucuronosyltransferase 1-6
1862	B	WLTGITSMTMFTFIR	89.6667	1.33333	88.3333	0	0	1	n.a.	n.a.	0.419892	0.7176	0	3	Omrix	Random
1863	B	WLTMVFPRPLIWSDQ	2.33333	1.33333	1	0	0	1	n.a.	n.a.	0.464029	0.7611	1	3	Omrix	Random
1864	B	WNSPVFVIQKKSGKW	28.6667	3	25.6667	0	0	1	n.a.	n.a.	0.216316	0.6228	2	3	Omrix	Human		POK4_HUMAN	992	HERV-K_6q14.1 provirus ancestral Gag-Pol polyprotein
1865	B	WPHSMTTYILVLI	80.6667	1	79.6667	0	0	1	n.a.	n.a.	0.458855	0.5576	0	2	Omrix	Random
1866	B	WQDDYTQYVMDQELA	57	2.33333	54.6667	0	0	1	n.a.	n.a.	0.278517	0.3419	4	3	Octagam	Human	PTPRN2	PTPR2_HUMAN	96	Receptor-type tyrosine-protein phosphatase N2
1867	B	WREFSANNPFKGSAA	101	3	98	0	0	1	n.a.	n.a.	0.194026	0.6924	3	3	IVIG-mix	Human	CHD3	CHD3_HUMAN	193	Chromodomain-helicase-DNA-binding protein 3
1868	B	WRFYSSYFIPKKPFH	96.6667	1.66667	95	0	0	1	n.a.	n.a.	0.375825	0.5865	0	6	Omrix	Random
1869	B	WRGTWPIRGFESEFT	10	1	9	0	0	1	n.a.	n.a.	0.355223	0.5843	2	4	Omrix	Random
1870	B	WRKLPPNLSPTIEYN	141.667	56.3333	85.3333	0	0	1	n.a.	n.a.	0.0926294	0.7872	3	2	Intratect	Human	APC	APC_HUMAN	2504	Adenomatous polyposis coli protein
1871	B	WRLWPDTTLEFGLEI	101	1.33333	99.6667	0	0	1	n.a.	n.a.	0.412067	0.4875	2	3	Octagam	Human	ERVK5	ENK8_HUMAN	229	HERV-K_3q12.3 provirus ancestral Env polyprotein
1872	B	WRNALSHEYHPLRQK	2.66667	1.66667	1	0	0	1	n.a.	n.a.	0.412547	0.6536	3	2	Omrix	Random
1873	B	WRRKSSDRKGGSYSQ	9.33333	6.66667	2.66667	0	0	1	n.a.	n.a.	0.267397	0.4879	1	2	Omrix	Human	HLA-A	1A26_HUMAN	332	HLA class I histocompatibility antigen, A-26 alpha chain
1874	B	WRTWPWTSWMIVV	10	1	9	0	0	1	n.a.	n.a.	0.408621	0.366	0	4	Omrix	Random
1875	B	WRVINVQSRVASRVM	5.33333	2	3.33333	0	0	1	n.a.	n.a.	0.388028	0.8036	2	1	Omrix	Random
1876	B	WRWFHSTQWLRGDPI	62	1	61	0	0	1	n.a.	n.a.	0.166451	0.7965	1	4	LFB	Human	PDHX	ODPX_HUMAN	43	Pyruvate dehydrogenase protein X component, mitochondrial
1877	B	WSAGVTLYNITTGLY	51.3333	2	49.3333	0	0	1	n.a.	n.a.	0.400246	0.5881	1	3	Omrix	Human	STK11	STK11_HUMAN	239	Serine/threonine-protein kinase 11
1878	B	WSMHYWVIQNDFMEF	7	1	6	0	0	1	n.a.	n.a.	0.541966	0.6368	3	5	Omrix	Random
1879	B	WSYRHNTHATMVF	62	10	52	0	0	1	n.a.	n.a.	0.598531	0.7523	1	3	Omrix	Random
1880	B	WTAADRKYTPHELQI	40.6667	1.66667	39	0	0	1	n.a.	n.a.	0.280303	0.1798	2	2	Omrix	Random
1881	B	WTTTIPEYKFEALWV	20	2	18	0	0	1	n.a.	n.a.	0.325266	0.3373	2	4	Omrix	Random
1882	B	WTVIIKIWALRSIWD	37	1	36	0	0	1	n.a.	n.a.	0.339617	0.7236	0	3	Omrix	Random
1883	B	WTWFRGTYMIVPTHR	4.33333	1.66667	2.66667	0	0	1	n.a.	n.a.	0.431936	0.7022	0	4	Omrix	Random
1884	B	WVMRLIMQDWKYDKF	12.3333	1	11.3333	0	0	1	n.a.	n.a.	0.368071	0.4695	1	4	Omrix	Random
1885	B	WWIIHFTIMKRVK	31.6667	17.3333	14.3333	0	0	1	n.a.	n.a.	0.542619	0.6942	0	3	Omrix	Random
1886	B	WWVIMMISQKVPNWP	50.6667	3.66667	47	0	0	1	n.a.	n.a.	0.190882	0.8057	2	3	Omrix	Random
1887	B	WWVIWGIAWKYNLAF	25.6667	1	24.6667	0	0	1	n.a.	n.a.	0.695388	0.5047	1	6	Omrix	Random
1888	B	WWVSQFRSGRTEFVR	11	1.66667	9.33333	0	0	1	n.a.	n.a.	0.468328	0.7439	2	4	Omrix	Random
1889	B	WYRHWEIIQPRAMGE	8.66667	4	4.66667	0	0	1	n.a.	n.a.	0.280648	0.8123	3	3	Omrix	Random
1890	B	WYRQFQSTWDAER	1.66667	1	0.666667	0	0	1	n.a.	n.a.	0.279045	0.5124	3	4	Omrix	Random
1891	B	WYTSNPPSLAINNFW	3.66667	1.33333	2.33333	0	0	1	n.a.	n.a.	0.411431	0.8071	3	4	Omrix	Random
1892	B	WYVAACRANVKSGAI	55.6667	3	52.6667	0	0	1	n.a.	n.a.	0.226003	0.6169	1	2	LFB	Human	PPFIA3	LIPA3_HUMAN	856	Liprin-alpha-3
1893	B	YAAYLPKNTHPFLYL	113.333	38.6667	74.6667	0	0	1	n.a.	n.a.	0.545956	0.5405	1	4	Octagam	Human	MLH1	MLH1_HUMAN	280	DNA mismatch repair protein Mlh1
1894	B	YALIGETVNNYRSTK	125.667	47.6667	78	0	0	1	n.a.	n.a.	0.695388	0.5835	3	2	Sclavo	Human	CENPC1	CENPC_HUMAN	385	Centromere protein C 1
1895	B	YALQMEQLNGILLHL	5.66667	1	4.66667	0	0	1	n.a.	n.a.	0.656779	0.7836	4	1	Omrix	Human	KRT18	K1C18_HUMAN	331	Keratin, type I cytoskeletal 18
1896	B	YASAFSMMLGLFIFS	213.333	140.667	72.6667	0	0	1	n.a.	n.a.	0.491179	0.8505	0	4	Omrix	Human	DDOST	OST48_HUMAN	429	Dolichyl-diphosphooligosaccharide--protein glycosyltransferase 48 kDa subunit
1897	B	YCHLDHNFMTASIPT	137	95.6667	41.3333	0	0	1	n.a.	n.a.	0.545956	0.703	1	2	Sclavo	Human	MSH3	MSH3_HUMAN	273	DNA mismatch repair protein Msh3
1898	B	YCVEGTPINFPQLHL	55.6667	21	34.6667	0	0	1	n.a.	n.a.	0.388398	0.4087	3	2	Octagam	Mutation	APC	APC_HUMAN		Adenomatous polyposis coli protein
1899	B	YCVLVTGPNMGGKST	5	2.33333	2.66667	0	0	1	n.a.	n.a.	0.553751	0.6291	1	1	LFB	Human	MSH6	MSH6_HUMAN	1128	DNA mismatch repair protein Msh6
1900	B	YDGDLTKRLDQVYRR	42.6667	5	37.6667	0	0	1	n.a.	n.a.	0.176791	0.3744	1	2	Omrix	Human
1901	B	YDKIQIADLMEEKFR	46.3333	4.33333	42	0	0	1	n.a.	n.a.	0.294409	0.455	3	2	IVIG-mix	Human	IFI16	IF16_HUMAN	43	Gamma-interferon-inducible protein 16
1902	B	YDYMWPSDTNKRKTP	7	1	6	0	0	1	n.a.	n.a.	0.460727	0.5442	1	3	Omrix	Random
1903	B	YEDKNISRFSVLGER	118.333	60	58.3333	0	0	1	n.a.	n.a.	0.543277	0.5004	3	2	Omrix	Random
1904	B	YEGLLGRDKGSMWDQ	27	1	26	0	0	1	n.a.	n.a.	0.155845	0.5258	2	2	Omrix	Human	MADD	MADD_HUMAN	1285	MAP kinase-activating death domain protein
1905	B	YEPIHAVHRARAKLR	9	1.33333	7.66667	0	0	1	n.a.	n.a.	0.289534	0.8625	1	1	Omrix	Random
1906	B	YEVAGHLRTYKEVVV	63	4.66667	58.3333	0	0	1	n.a.	n.a.	0.228051	0.6257	2	2	Omrix	Human	NUP210	PO210_HUMAN	1537	Nuclear pore membrane glycoprotein 210
1907	B	YEVQDNVEFMHTYLI	11	1.33333	9.66667	0	0	1	n.a.	n.a.	0.561458	0.6594	4	3	Omrix	Random
1908	B	YFDEEMNRVLADPSD	12	2.33333	9.66667	0	0	1	n.a.	n.a.	0.163109	0.4994	3	2	Omrix	Human	EPPK1	EPIPL_HUMAN	2367	Epiplakin
1909	B	YFEPEQPKKSFRYIK	50.6667	1	49.6667	0	0	1	n.a.	n.a.	0.612778	0.5826	3	4	Omrix	Random
1910	B	YFLHQSHEEREHAEK	59.3333	1	58.3333	0	0	1	n.a.	n.a.	0.197374	0.6279	5	2	Omrix	Human	FTH1	FRIH_HUMAN	55	Ferritin heavy chain
1911	B	YGEEYGNLTRPDITF	79.3333	1	78.3333	0	0	1	n.a.	n.a.	0.541966	0.4493	3	3	IVIG-mix	Human	ADAMTS13	ATS13_HUMAN	661	A disintegrin and metalloproteinase with thrombospondin motifs 13
1912	B	YGGGNYDLMSSLTRS	13.3333	1.66667	11.6667	0	0	1	n.a.	n.a.	0.0860178	0.7663	1	2	Omrix	Random
1913	B	YGHGLGGGEDCAHFT	91	2	89	0	0	1	n.a.	n.a.	0.352251	0.1962	1	2	Sclavo	Human	ASGR1	ASGR1_HUMAN	245	Asialoglycoprotein receptor 1
1914	B	YGKHRHPAPDWSTEE	5.33333	1	4.33333	0	0	1	n.a.	n.a.	0.21091	0.1359	2	2	Omrix	Random
1915	B	YGKIFGSCWQVFSTQ	146.667	96.3333	50.3333	0	0	1	n.a.	n.a.	0.343108	0.543	2	4	Octagam	Mutation	MLH1	MLH1_HUMAN		DNA mismatch repair protein Mlh1
1916	B	YGKILEVVGRYSVHN	90.6667	57	33.6667	0	0	1	n.a.	n.a.	0.718615	0.7	2	2	Octagam	Human	MLH1	MLH1_HUMAN	173	DNA mismatch repair protein Mlh1
1917	B	YGKRGQMKPSIESYS	154.333	103	51.3333	0	0	1	n.a.	n.a.	0.36046	0.4185	2	2	Intratect	Human	APC	APC_HUMAN	973	Adenomatous polyposis coli protein
1918	B	YGLKQYEWYQNRNNG	36.6667	3	33.6667	0	0	1	n.a.	n.a.	0.0852196	0.2919	6	4	Omrix	Random
1919	B	YGSEEPLARNLRNMS	103	5.33333	97.6667	0	0	1	n.a.	n.a.	0.232174	0.6798	4	1	IVIG-mix	Human	MPO	PERM_HUMAN	343	Myeloperoxidase
1920	B	YGVLDHRMGTSEKDR	11.6667	1	10.6667	0	0	1	n.a.	n.a.	0.592716	0.4183	1	1	Omrix	Human	POLR3A	RPC1_HUMAN	53	DNA-directed RNA polymerase III subunit RPC1
1921	B	YGYLCTVGCVLLSLY	197.667	176.667	21	0	0	1	n.a.	n.a.	0.513127	0.5842	0	3	Intratect	Mutation	MLH1	MLH1_HUMAN		DNA mismatch repair protein Mlh1
1922	B	YGYLGMPPAPQGREP	20.3333	8.66667	11.6667	0	0	1	n.a.	n.a.	0.217729	0.7671	2	2	LFB	Human		GAK6_HUMAN	227	HERV-K_8p23.1 provirus ancestral Gag polyprotein
1923	B	YHHRNPMGIGVTATN	45.3333	38.6667	6.66667	0	0	1	n.a.	n.a.	0.428822	0.7024	2	1	Octagam	Human	PRDM2	PRDM2_HUMAN	1305	PR domain zinc finger protein 2
1924	B	YHHSKIDPLMIFQWG	20.6667	18.6667	2	0	0	1	n.a.	n.a.	0.22643	0.7934	1	3	Omrix	Random
1925	B	YHLLFPLVIIWRLLS	37.6667	12	25.6667	0	0	1	n.a.	n.a.	0.787187	0.6854	0	3	Octagam	Mutation	PRDM2	PRDM2_HUMAN		PR domain zinc finger protein 2
1926	B	YHMDALIGVSELGLV	8.33333	8	0.333333	0	0	1	n.a.	n.a.	0.702501	0.6349	1	1	Intratect	Human	MSH6	MSH6_HUMAN	436	DNA mismatch repair protein Msh6
1927	B	YHMDNARSFSPGIKQ	31.6667	3.66667	28	0	0	1	n.a.	n.a.	0.195593	0.4725	2	2	Omrix	Random
1928	B	YHMVVAFQYEPLRVY	5	1	4	0	0	1	n.a.	n.a.	0.598531	0.6146	2	4	Omrix	Random
1929	B	YHSLLPPGGKLPPAA	91	83	8	0	0	1	n.a.	n.a.	0.398438	0.6711	0	1	Octagam	Human	AXIN2	AXN2_HUMAN	477	Axin-2
1930	B	YHVHSHAEAVRKRDY	4.66667	2	2.66667	0	0	1	n.a.	n.a.	0.124558	0.5169	1	2	Omrix	Random
1931	B	YINASGEHGIVVFSL	18	1	17	0	0	1	n.a.	n.a.	0.565566	0.6218	2	2	Octagam	Human	UGT1A1	UD11_HUMAN	293	UDP-glucuronosyltransferase 1-1
1932	B	YIPKLLTTNSDHMTF	61.6667	44.3333	17.3333	0	0	1	n.a.	n.a.	0.464309	0.5809	1	2	Omrix	Human	UGT1A4	UD14_HUMAN	193	UDP-glucuronosyltransferase 1-4
1933	B	YIQRRLIKSMESVMV	8.66667	3.33333	5.33333	0	0	1	n.a.	n.a.	0.710207	0.8452	2	1	Omrix	Human	POLR2A	RPB1_HUMAN	859	DNA-directed RNA polymerase II subunit RPB1
1934	B	YISNANYSVKKCIFL	41.3333	16.6667	24.6667	0	0	1	n.a.	n.a.	0.504491	0.7773	2	3	LFB	Human	MLH1	MLH1_HUMAN	245	DNA mismatch repair protein Mlh1
1935	B	YISPYFINTSKGQKC	41.6667	4.33333	37.3333	0	0	1	n.a.	n.a.	0.554493	0.4943	2	3	Omrix	Human	HSPD1	CH60_HUMAN	223	60 kDa heat shock protein, mitochondrial
1936	B	YIVEFLKKKAEMLAD	137	50	87	0	0	1	n.a.	n.a.	0.620059	0.7068	2	2	Intratect	Human	MLH1	MLH1_HUMAN	610	DNA mismatch repair protein Mlh1
1937	B	YKALRSHILPPKHFT	128.333	49	79.3333	0	0	1	n.a.	n.a.	0.422714	0.7756	0	2	Intratect	Human	MLH1	MLH1_HUMAN	721	DNA mismatch repair protein Mlh1
1938	B	YKMKWLFYTSQSEMI	54.3333	4.33333	50	0	0	1	n.a.	n.a.	0.642211	0.7106	2	4	Omrix	Random
1939	B	YKNWAVTQPDNWHGH	70.6667	1	69.6667	0	0	1	n.a.	n.a.	0.144938	0.2659	3	3	Sclavo	Human	ASGR2	ASGR2_HUMAN	256	Asialoglycoprotein receptor 2
1940	B	YKRTFQFWRDPHYHT	6	2	4	0	0	1	n.a.	n.a.	0.620059	0.3759	1	5	Omrix	Random
1941	B	YLEKYYNLKNDGRQV	97.6667	52	45.6667	0	0	1	n.a.	n.a.	0.178014	0.5896	4	3	Omrix	Human	MMP1	MMP1_HUMAN	37	Interstitial collagenase
1942	B	YLFAKLKKILVCDSK	64	28	36	0	0	1	n.a.	n.a.	0.807811	0.7154	0	2	Omrix	Human	CASP8AP2	C8AP2_HUMAN	1141	CASP8-associated protein 2
1943	B	YLFEMYDMMISVARW	104.333	6	98.3333	0	0	1	n.a.	n.a.	0.580094	0.7981	1	4	Omrix	Random
1944	B	YLFQPPLPVHLHTHA	40.3333	38	2.33333	0	0	1	n.a.	n.a.	0.778379	0.802	1	2	Intratect	Mutation	PRDM2	PRDM2_HUMAN		PR domain zinc finger protein 2
1945	B	YLNAYDEPPFDTEHR	8.33333	1	7.33333	0	0	1	n.a.	n.a.	0.182444	0.1778	3	3	Omrix	Random
1946	B	YLPKNTHPFLYLSLE	68.3333	35	33.3333	0	0	1	n.a.	n.a.	0.410642	0.4521	2	3	LFB	Human	MLH1	MLH1_HUMAN	283	DNA mismatch repair protein Mlh1
1947	B	YLSFIKILLKRGGVR	10.6667	1	9.66667	0	0	1	n.a.	n.a.	0.413677	0.7871	0	2	LFB	Human	ERVK5	GAK8_HUMAN	15	HERV-K_3q12.3 provirus ancestral Gag polyprotein
1948	B	YLSRQKPHKCGTHGK	92.6667	5	87.6667	0	0	1	n.a.	n.a.	0.243766	0.516	1	1	Sclavo	Human	ZNF268	ZN268_HUMAN	194	Zinc finger protein 268
1949	B	YLTSFPIDDRVQSHI	31.3333	1.33333	30	0	0	1	n.a.	n.a.	0.743748	0.5358	1	2	LFB	Human	CENPB	CENPB_HUMAN	557	Major centromere autoantigen B
1950	B	YLYFDFVQNWKTVII	105.333	23.6667	81.6667	0	0	1	n.a.	n.a.	0.654552	0.6663	2	5	Omrix	Random
1951	B	YLYIYVFLLFLIYKV	29.6667	3.66667	26	0	0	1	n.a.	n.a.	0.820152	0.4403	0	6	LFB	Neo
1952	B	YMAHVSVDWGRMNQS	27.3333	1.66667	25.6667	0	0	1	n.a.	n.a.	0.277209	0.6203	2	2	Omrix	Random
1953	B	YMEDSTYYKASKG	32	8.66667	23.3333	0	0	1	n.a.	n.a.	0.276728	0.4325	1	3	Omrix	Human	PTK2	FAK1_HUMAN	570	Focal adhesion kinase 1
1954	B	YMGYSPSPMQYTQ	29.3333	4.66667	24.6667	0	0	1	n.a.	n.a.	0.668799	0.6664	2	3	Omrix	Random
1955	B	YMLNRIIRLQAVLEI	43	1.66667	41.3333	0	0	1	n.a.	n.a.	0.714316	0.7528	3	1	Omrix	Human	ERV3	ENR1_HUMAN	510	HERV-R_7q21.2 provirus ancestral Env polyprotein
1956	B	YMMEKWVLTKANNHL	12.6667	3.33333	9.33333	0	0	1	n.a.	n.a.	0.820152	0.671	3	2	Omrix	Random
1957	B	YMNGSGHKGAEGWQS	7.66667	1	6.66667	0	0	1	n.a.	n.a.	0.267899	0.5513	3	2	Omrix	Random
1958	B	YNDGRPAKRHDIARS	53.3333	47	6.33333	0	0	1	n.a.	n.a.	0.33106	0.3853	1	1	Intratect	Human	APC	APC_HUMAN	2517	Adenomatous polyposis coli protein
1959	B	YNDSEHHWDMVRRHL	85.3333	22	63.3333	0	0	1	n.a.	n.a.	0.139941	0.1676	2	2	LFB	Human		ENK6_HUMAN	565	HERV-K_8p23.1 provirus ancestral Env polyprotein
1960	B	YNYVAMDTEFPGVVA	102.667	60	42.6667	0	0	1	n.a.	n.a.	0.723124	0.697	2	3	Sclavo	Human	CNOT7	CNOT7_HUMAN	34	CCR4-NOT transcription complex subunit 7
1961	B	YPAAASHTFIYGDWV	82	1.33333	80.6667	0	0	1	n.a.	n.a.	0.8344	0.5479	0	4	Omrix	Random
1962	B	YPINYYPKDRIVEWD	40	1	39	0	0	1	n.a.	n.a.	0.409083	0.5434	2	4	Omrix	Random
1963	B	YPPICLGRAPGCPIC	50	1	49	0	0	1	n.a.	n.a.	0.304905	0.5702	0	1	Intratect	Human
1964	B	YPPICLGTAPGCLMP	162.333	77.3333	85	0	0	1	n.a.	n.a.	0.419718	0.5881	0	1	LFB	Human		ENK11_HUMAN	49	HERV-K_22q11.21 provirus ancestral Env polyprotein
1965	B	YPRPIMPNMVFIGGI	21.6667	6.66667	15	0	0	1	n.a.	n.a.	0.738145	0.536	1	2	LFB	Human	UGT1A5	UD15_HUMAN	265	UDP-glucuronosyltransferase 1-5
1966	B	YPYLRMDQLMEDPNK	7	1	6	0	0	1	n.a.	n.a.	0.430951	0.6873	3	2	Omrix	Random
1967	B	YQPRIRRSGLELYAE	18	4.33333	13.6667	0	0	1	n.a.	n.a.	0.0974781	0.4463	3	2	LFB	Human	POLR2A	RPB1_HUMAN	187	DNA-directed RNA polymerase II subunit RPB1
1968	B	YQRSFKFRPKGKPCP	30	1.66667	28.3333	0	0	1	n.a.	n.a.	0.227054	0.3669	1	3	Omrix	Human		ENK3_HUMAN	214	HERV-K_19q12 provirus ancestral Env polyprotein
1969	B	YQRSLKFRPKGKPQN	32.6667	1	31.6667	0	0	1	n.a.	n.a.	0.235895	0.4398	3	2	LFB	Human
1970	B	YQYRRQYTEEIQFVS	69	2.33333	66.6667	0	0	1	n.a.	n.a.	0.676841	0.6586	5	4	Omrix	Random
1971	B	YRCTQQLRRDSDHVV	71	15.3333	55.6667	0	0	1	n.a.	n.a.	0.253829	0.4754	2	1	LFB	Human
1972	B	YRDSKLTRLLQDSLG	13.3333	2	11.3333	0	0	1	n.a.	n.a.	0.0923428	0.5921	1	1	Omrix	Human	KIF3B	KIF3B_HUMAN	292	Kinesin-like protein KIF3B
1973	B	YREDWKSKEMKVRQR	43	1.66667	41.3333	0	0	1	n.a.	n.a.	0.0783773	0.5729	3	2	LFB	Human	TOP1	TOP1_HUMAN	461	DNA topoisomerase 1
1974	B	YREFPGHKEQAEFSA	95.3333	1.33333	94	0	0	1	n.a.	n.a.	0.374646	0.3767	4	3	Omrix	Random
1975	B	YRFLEDEASRYNHIP	6.33333	2	4.33333	0	0	1	n.a.	n.a.	0.27083	0.6703	3	3	Omrix	Random
1976	B	YRISGVGIDQPPYGI	21	3.66667	17.3333	0	0	1	n.a.	n.a.	0.490431	0.3331	1	2	Omrix	Human	DSG1	DSG1_HUMAN	85	Desmoglein-1
1977	B	YRSRGSQWFRNKSSG	104.333	28.3333	76	0	0	1	n.a.	n.a.	0.104482	0.44	2	3	Intratect	Mutation	APC	APC_HUMAN		Adenomatous polyposis coli protein
1978	B	YSHFIWATCQTGEST	26	1	25	0	0	1	n.a.	n.a.	0.139246	0.5917	2	3	LFB	Human	ERVK6	POK2_HUMAN	673	HERV-K_7p22.1 provirus ancestral Pol protein
1979	B	YSQNVAVRLGHMACM	24.3333	18.6667	5.66667	0	0	1	n.a.	n.a.	0.393347	0.8091	2	1	Intratect	Human	MSH6	MSH6_HUMAN	1256	DNA mismatch repair protein Msh6
1980	B	YSREGGAALANALRR	19.3333	1	18.3333	0	0	1	n.a.	n.a.	0.8344	0.7229	2	1	IVIG-mix	Human	PTPRN2	PTPR2_HUMAN	139	Receptor-type tyrosine-protein phosphatase N2
1981	B	YSRGGDGPMCRPVIL	111.667	56.3333	55.3333	0	0	1	n.a.	n.a.	0.145865	0.3015	0	1	Octagam	Human	MSH6	MSH6_HUMAN	1066	DNA mismatch repair protein Msh6
1982	B	YTASEQYDKWMRTNW	18.3333	1	17.3333	0	0	1	n.a.	n.a.	0.362678	0.1424	3	4	Omrix	Random
1983	B	YTGYFQYRGGEPPKK	18.3333	2.66667	15.6667	0	0	1	n.a.	n.a.	0.424889	0.3531	2	4	Omrix	Random
1984	B	YTRKIYPVPYDQEEL	42.3333	1	41.3333	0	0	1	n.a.	n.a.	0.480879	0.3189	3	3	Omrix	Human	UGT1A6	UD16_HUMAN	73	UDP-glucuronosyltransferase 1-6
1985	B	YTYWAYVPFPPLIWA	97.6667	3.66667	94	0	0	1	n.a.	n.a.	0.698876	0.6571	0	6	Omrix	Human		ENK3_HUMAN	100	HERV-K_19q12 provirus ancestral Env polyprotein
1986	B	YVAAPRSYYDAAQFK	94.3333	11.3333	83	0	0	1	n.a.	n.a.	0.334927	0.4261	1	4	Omrix	Random
1987	B	YVCGGMNMGDQWPWE	71	1	70	0	0	1	n.a.	n.a.	0.106117	0.3724	3	3	Omrix	Human	ERV3	ENR1_HUMAN	293	HERV-R_7q21.2 provirus ancestral Env polyprotein
1988	B	YVKNKKNYTNTITDM	7.33333	2.66667	4.66667	0	0	1	n.a.	n.a.	0.213239	0.6393	3	2	Omrix	Random
1989	B	YVNDSVWVHGPIDDR	33.3333	1	32.3333	0	0	1	n.a.	n.a.	0.16566	0.415	1	2	Omrix	Human		ENK1_HUMAN	125	HERV-K_12q14.1 provirus ancestral Env polyprotein
1990	B	YVPLDMRSEKWSNKH	15.3333	3	12.3333	0	0	1	n.a.	n.a.	0.174406	0.3887	2	2	Omrix	Random
1991	B	YVRPAIWRKDKEELY	71.6667	11.3333	60.3333	0	0	1	n.a.	n.a.	0.318412	0.3936	2	3	Octagam	Mutation	MSH2	MSH2_HUMAN		DNA mismatch repair protein Msh2
1992	B	YVWGELTIRQKIM	115.333	22	93.3333	0	0	1	n.a.	n.a.	0.368868	0.5286	2	2	Omrix	Random
1993	B	YWTKTIEKKLANLIN	127.333	90.6667	36.6667	0	0	1	n.a.	n.a.	0.111838	0.6493	3	2	Intratect	Human	MSH6	MSH6_HUMAN	1006	DNA mismatch repair protein Msh6
1994	B	YYFRVTCKEEKVLRN	29.3333	22.6667	6.66667	0	0	1	n.a.	n.a.	0.254872	0.5064	3	3	Omrix	Human	MSH2	MSH2_HUMAN	521	DNA mismatch repair protein Msh2
1995	B	YYTHDKSSGDKPEFV	66	1	65	0	0	1	n.a.	n.a.	0.137201	0.4047	1	3	Omrix	Random
2038	C	KLSPRVKRIFYQN	63934.3	112.333	63822	1	0	0	0	0.975925	0.644157	0.271	2	2	Omrix	Human	IL9R	IL9R_HUMAN	292	Interleukin-9 receptor
2016	C	EEEIEFLYNENTVRE	26277	1	26276	1	0	0	0	0.874072	0.139438	0.6448	8	2	Sclavo	Human	IARS	SYIC_HUMAN	673	Isoleucyl-tRNA synthetase, cytoplasmic
2001	C	AFRQSSSLLEHARIH	30410.7	2358	28052.7	1	0	0	0	0.873028	0.26837	0.7256	2	1	Sclavo	Human	ZNF275	ZN275_HUMAN	358	Zinc finger protein 275
2079	C	VLVVPTDGSPWLSMR	10152	4.33333	10147.7	1	0	0	0	0.817598	0.306572	0.4903	0	1	IVIG-mix	Human	UGT1A4	UD14_HUMAN	31	UDP-glucuronosyltransferase 1-4
[truncated: 11,639 more rows]

## Sheet: Legend
	Legend
	Group		pattern of class assignations in columns "Binding" / "1st degree classifiable" / "2nd degree classifiable			Description
		A	0 / 0 / 0			actual non-binders, 1st and 2nd degree unclassifiable (total number 182)
		B	0 / 0 / 1			actual non-binders, 1st degree unclassifiable but 2nd degree classifiable (total number 1813)
		C	1 / 0 / 0			actual binders, 1st and 2nd degree unclassifiable (total number 92)
		D	1 / 0 / 1			actual binders, 1st degree unclassifiable but 2nd degree classifiable (total number 629)
		E	0 / 1 / 0			actual non-binders, 1st degree classifiable; however, when re-applied to the approach they were unclassifiable (total number 128)
		F	0 / 1 / 1			actual non-binders, 1st degree classifiable; when re-applied to the approach they remained classifiable (total number 8095)
		G	1 / 1 / 0			actual binders, 1st degree classifiable; however, when re-applied to the approach they were unclassifiable (total number 48)
		H	1 / 1 / 1			actual binders, 1st degree classifiable; when re-applied to the approach they remained classifiable (total number 2651)
	Peptide	Amino acid sequence of peptide (standard single letter code) + Z (= citrulline)
	Raw Signal	Average signal intensity of triplicates (if a peptide was measured in more than one experiment, the highest average signal intensity reached was further used.)
	2nd Ab	Signals from secondary antibody only determined in parallel on the same chip type within the same experiment; this is considered background
	Signal	Raw signal minus the 2nd Ab background
	Binding	Assignment to the classes "Non-binders" (indicated by cell value 0) and "Binders" (cell value = 1) based on experimental data
	1st degree classifiable	1st degree classification by machine learning approach ML-simple, see Fig. 1 (class "false" = cell value 0, class "true"=1)
	2nd degree classifiable	2nd degree classification by machine learning approach ML-simple, see Fig. 1 (class "false" = 0, class "true"=1)
	3rd degree classifiable PMW	3rd degree classification by PWM approach on the 2nd degree unclassifiable peptides only, see Fig. 1 (class "false" = 0, class "true"=1)
	PWM prediction score	Calculated by multiplying the ratios of the relative frequencies of each amino acid at each position in a peptide sequence
	MHC class I	binding prediction according to NetMHC server (value > 0.5 indicates binding)									http://www.cbs.dtu.dk/services/NetMHC/
	MHC class II	binding prediction according to NetMHCIIpan server (value > 0.5 indicates binding)									http://www.cbs.dtu.dk/services/NetMHCIIpan/
	NQE	cumulative count for these three amino acids within the peptide sequence
	YWF	cumulative count for these three amino acids within the peptide sequence
	IVIG sample	sample description: IVIG type used for staining
	Origin	origin of peptide
		citrulline		peptide with citrulline replacing an initial arginine residue
		human		derived from human protein
		mutation		peptide with amino acid exchange compared to database sequence
		neo		derived from a sequence related to pathophysiology (usually tumor neo-antigen)
		other		not assigned
		random		random sequence, not derived from any known protein
	GeneSymbol	HUGO gene nomenclature
	PepSPID	Peptide identifier from Swissprot
	PepPosition	Starting position of first amino acid of peptide within protein sequence given by Swissprot
	Description	extended gene name
