# Supplementary material for: Epitope Predictions Indicate the Presence of Two Distinct Types of Epitope-Antibody-Reactivities Determined by Epitope Profiling of Intravenous Immunoglobulins
Source: PLoS One. 2013 Nov 11;8(11):e78605. doi: 10.1371/journal.pone.0078605 (PMC3823795; doi:10.1371/journal.pone.0078605)
Supplement: Table S2 — List of the peptides of the test set. Information includes their origin, their cumulative count of amino acids N, Q, E and Y, W, F, respectively, and their individual classifications according to the respective prediction. A detailed legend is given in a separate sheet of the Excel file. (XLS) [file pone.0078605.s002.xls]

## Sheet: Test set
Peptide	Binding	Prediction (ML-advanced - original)	Prediction (ML-advanced - balanced)	Prediction (EL-Manzalawy - original)	Prediction (EL-Manzalawy - balanced)	NQE	YWF	IVIG sample	Origin	Gene symbol	PepSPID	PepPosition	Description
LYGPDLPRIYPSFTY	0	0.821447	1	0.960799	0.939188	0	4	Omrix	Human	PSG8	PSG8_HUMAN	329	Pregnancy-specific beta-1-glycoprotein 8
GCRTIVYWGIGRNRY	0	0.821157	1	0.982146	0.95439	1	3	Omrix	Human	MSH6	MSH6_HUMAN	963	DNA mismatch repair protein Msh6
MSTSYGCFWRRFIHG	0	0.821033	1	0.997033	0.965647	0	4	Omrix	Human
LCRYTPRRNIPPYFV	0	0.820852	1	0.314844	0.72918	1	3	LFB	Human	XRCC6	XRCC6_HUMAN	397	X-ray repair cross-complementing protein 6
LRDFFELRLKYYGLR	0	0.820807	1	1	0.99319	1	4	Sclavo	Human	TOP2A	TOP2A_HUMAN	1019	DNA topoisomerase 2-alpha
LSAFLLLGLFKALGW	0	0.820385	1	0.999907	0.969595	0	3	Intratect	Human	TAPBP	TPSN_HUMAN	418	Tapasin
TIYTQLWYVWNKKWY	0	0.820237	1	0.972454	0.888249	2	6	Omrix	Random
GVGKGWSWVRSYWYK	0	0.820219	1	0.99124	0.949854	0	5	Omrix	Random
YRRLQSVYMVGYPGF	0	0.820185	1	0.993503	0.970851	1	4	Omrix	Random
AYGVCFVDTSLGKFF	0	0.820038	1	0.949367	0.848116	0	4	LFB	Human	MSH6	MSH6_HUMAN	555	DNA mismatch repair protein Msh6
IPYGMYTAHRVWFSG	0	0.819946	1	0.953883	0.919821	0	4	Omrix	Random
MHTQYGEDFYFPFWY	0	0.819864	1	0.997669	0.946691	2	7	Omrix	Random
YLKGKKYRPLFDYFL	0	0.819833	1	0.999997	0.992964	0	5	Omrix	Human	IARS	SYIC_HUMAN	283	Isoleucyl-tRNA synthetase, cytoplasmic
KYFRRITLYLTEKKY	0	0.81975	1	0.999995	0.990686	1	4	Omrix	Human	IFNA1	IFNA1_HUMAN	145	Interferon alpha-1/13
IRPRFIEGSWMYTRF	0	0.819544	1	0.861724	0.88782	1	4	Omrix	Random
LKDVLLPWYNAYRFL	0	0.819313	1	0.990589	0.895478	1	4	IVIG-mix	Human	IARS	SYIC_HUMAN	649	Isoleucyl-tRNA synthetase, cytoplasmic
SGGVTFEYYSGPIYW	0	0.819128	1	0.998629	0.96683	1	5	Omrix	Random
IFDYPYGPNDLYMPY	0	0.819047	1	0.972737	0.891121	1	5	Omrix	Random
LDSSAQFGYYFRVTC	0	0.818175	1	0.994101	0.842936	1	4	Octagam	Human	MSH2	MSH2_HUMAN	513	DNA mismatch repair protein Msh2
RAYVYFKRKWEAYFS	0	0.817976	1	0.999545	0.970887	1	6	Omrix	Random
PLIKRGRMKFKVLLT	0	0.817899	0.985042	0.99723	0.955087	0	1	Sclavo	Mutation	MSH3	MSH3_HUMAN		DNA mismatch repair protein Msh3
GHNSYGLYSVFNSGF	0	0.8174	0.999189	0.999295	0.980552	2	4	Omrix	Random
ADKLNFIRYLSHFRC	0	0.817027	1	0.995779	0.970433	1	3	Sclavo	Human	POLR1B	RPA2_HUMAN	457	DNA-directed RNA polymerase I subunit RPA2
FQGIDAVRGRMFYGW	0	0.816866	1	0.94338	0.84263	1	4	Omrix	Random
AFCDFCRKLLFQGFR	0	0.816713	1	0.999991	0.990038	1	4	Intratect	Human	BRAF	BRAF_HUMAN	246	Serine/threonine-protein kinase B-raf
RMVFDHRSTYFPEPF	0	0.816274	1	0.989094	0.957364	1	4	Omrix	Random
SDFTFYENSWNDWSY	0	0.815814	1	0.550676	0.758929	3	6	Omrix	Random
NPFYYGDYPSGLMKY	0	0.815677	1	0.999969	0.981832	1	5	Omrix	Random
YAFFAFDYNWIVRSD	0	0.815549	1	0.962251	0.93253	1	6	Omrix	Random
LHYTGRRTGRVFYIM	0	0.814919	1	0.99924	0.973929	0	3	Omrix	Random
RNLDFDYEQYTFFSR	0	0.814783	0.997411	0.905253	0.912717	3	5	Omrix	Random
VIIPHDIYTTWRLMY	0	0.814352	0.999457	0.949093	0.900203	0	3	Omrix	Random
DSSAQFGYYFRVTCK	0	0.813999	0.997981	0.9947	0.86923	1	4	Intratect	Human	MSH2	MSH2_HUMAN	514	DNA mismatch repair protein Msh2
WQVDSYYNRGHHWKW	0	0.813702	1	0.99397	0.942128	2	5	Omrix	Random
KGCKRYWTKLLKRSW	0	0.813594	1	0.811673	0.850224	0	3	Octagam	Mutation	MSH6	MSH6_HUMAN		DNA mismatch repair protein Msh6
PFWYYIYIGYFDMPM	0	0.813389	1	0.999974	0.985074	0	7	Omrix	Random
QLFEGWGKDSWYFVA	0	0.813256	0.993737	0.94853	0.802099	2	5	Omrix	Random
YFYSIVNYDFLAPDS	0	0.813229	0.991403	0.770406	0.870626	1	5	Omrix	Random
YVRKTFDRSTKVLDF	0	0.812692	0.978938	0.655631	0.833694	0	3	LFB	Human	GAD1	DCE1_HUMAN	127	Glutamate decarboxylase 1
LRVVNDFCHDILFYL	0	0.812678	0.998404	0.264223	0.675018	1	3	Intratect	Neo
SHTQHVKHYWYTSWP	0	0.812633	0.995635	0.692156	0.843026	1	4	Sclavo	Human	PTPRR	PTPRR_HUMAN	539	Receptor-type tyrosine-protein phosphatase R
WSHRWIVYYFYPRPV	0	0.812539	1	0.999411	0.98457	0	6	Omrix	Random
RWYSIITIMMDRIYL	0	0.811657	1	0.97858	0.912156	0	3	Sclavo	Human	FLCN	FLCN_HUMAN	168	Folliculin
CRKGFPSRILYADFK	0	0.811254	0.993173	0.36127	0.869802	0	3	Omrix	Human	MYH13	MYH13_HUMAN	709	Myosin-13
QWMLEHYTRREPWFW	0	0.810798	0.997948	0.886442	0.862526	3	5	Omrix	Random
NPSAILWYHPVRWWA	0	0.810748	0.998654	0.851986	0.812051	1	4	Omrix	Random
YEKGVYYPSFSVLNF	0	0.810292	0.992522	0.955811	0.947665	2	5	Omrix	Random
SSHICPYCNREFTYI	0	0.809922	0.993126	0.0505635	0.490853	2	3	Intratect	Human	PRDM2	PRDM2_HUMAN	1453	PR domain zinc finger protein 2
PLLIDNYVPLWRDCL	0	0.809803	0.982773	0.383709	0.902295	1	2	Octagam	Mutation	MLH1	MLH1_HUMAN		DNA mismatch repair protein Mlh1
VGWLVQYWYLHPRSP	0	0.809759	0.99873	0.992379	0.942584	1	4	Omrix	Random
SFYNDVLGRYVFAIE	0	0.809757	0.991772	0.993012	0.954179	2	4	Omrix	Random
STWVYIRSIRVRWNP	0	0.809676	0.995608	0.998547	0.971907	1	3	Omrix	Random
HCSRFRTLVAHYPPV	0	0.809631	0.984189	0.99249	0.983705	0	2	LFB	Human	MSH6	MSH6_HUMAN	578	DNA mismatch repair protein Msh6
EGFGGIMSFASSLYR	0	0.809479	0.989603	0.974641	0.923414	1	3	Omrix	Human	MADD	MADD_HUMAN	841	MAP kinase-activating death domain protein
NMYGYMLFIGYWMWW	0	0.809441	1	0.99407	0.961283	1	7	Omrix	Random
FISRRLFSKCCCAPR	0	0.809233	0.993835	0.999999	0.9961	0	2	Octagam	Mutation	MSH6	MSH6_HUMAN		DNA mismatch repair protein Msh6
TYGVPEFNYDWKTWE	0	0.809204	0.983224	0.857936	0.750421	3	5	Omrix	Random
LRPGWVQFGRFEHVP	0	0.809066	0.986794	0.878149	0.862537	2	3	Omrix	Random
FPVGRVHRLLRKGNY	0	0.808904	0.986985	0.993253	0.944955	1	2	Omrix	Human	HIST2H2AC	H2A2C_HUMAN	26	Histone H2A type 2-C
ACVLGTIRPSFFLMP	0	0.808878	0.983028	0.654391	0.873927	0	2	Intratect	Human	ERV3	ENR1_HUMAN	436	HERV-R_7q21.2 provirus ancestral Env polyprotein
AKLQYGDPYYSYLNL	0	0.808832	0.994313	0.998911	0.94466	2	4	Omrix	Human	POLR1B	RPA2_HUMAN	817	DNA-directed RNA polymerase I subunit RPA2
VPLNKLCNPKMAWWF	0	0.808216	0.989415	0.301665	0.436228	2	3	Omrix	Mutation	PRDM2	PRDM2_HUMAN		PR domain zinc finger protein 2
GMSLTLCFLTLRHKR	0	0.808119	0.986508	0.971133	0.978293	0	1	Omrix	Human	SEPSECS	SPCS_HUMAN	145	O-phosphoseryl-tRNA(Sec) selenium transferase
FRMKIFPFVDYYHAI	0	0.807961	1	0.994231	0.954659	0	5	Omrix	Random
PFYITYIRAHTNLPG	0	0.807592	0.992215	0.996758	0.961369	1	3	Sclavo	Human		POK10_HUMAN	558	HERV-K_5q33.3 provirus ancestral Pol protein
YWMFTFDTVPWQYDP	0	0.807575	0.99102	0.472624	0.779339	1	6	Omrix	Random
GPVMAKIAYLFDYIV	0	0.807228	0.986652	0.973134	0.898412	0	3	Omrix	Random
MRRLFYNFDKNYKDW	0	0.806947	1	0.919311	0.904713	2	5	Intratect	Human	MSH6	MSH6_HUMAN	1033	DNA mismatch repair protein Msh6
VVKGKVEYLLKWKGF	0	0.80683	0.984935	0.973486	0.869458	1	3	Omrix	Human	CBX1	CBX1_HUMAN	31	Chromobox protein homolog 1
RRNNFYDWERFNMWI	0	0.806592	0.990957	0.985499	0.913419	4	5	Omrix	Random
KKRNYVENYMWSWPF	0	0.806476	0.999234	0.671869	0.853373	3	5	Omrix	Random
MSFVAGLFGGWTRQW	0	0.806462	0.998153	0.561272	0.814512	1	4	Octagam	Mutation	MLH1	MLH1_HUMAN		DNA mismatch repair protein Mlh1
YEQAWMVTIYAPWKF	0	0.80602	0.986366	0.665512	0.826706	2	5	Omrix	Random
NINRSHAYLGGDYFR	0	0.805974	0.985904	0.995688	0.947757	2	3	Omrix	Random
KECVFTRRRDCWRHG	0	0.805829	0.987509	0.747029	0.781773	1	2	LFB	Mutation	MSH2	MSH2_HUMAN		DNA mismatch repair protein Msh2
IGCRTIVYWGIGRNR	0	0.805601	0.985531	0.980699	0.944208	1	2	Sclavo	Human	MSH6	MSH6_HUMAN	962	DNA mismatch repair protein Msh6
WKKGHFLENYMLKKY	0	0.805508	0.985408	0.907108	0.839093	2	4	Omrix	Random
MHYMFRSSRWPLRSL	0	0.805505	0.995262	0.992475	0.957895	0	3	Omrix	Random
PPNYYPIYWHFTFMH	0	0.805436	1	0.969396	0.94328	1	6	Omrix	Random
GTFPSGMDVAWPFKR	0	0.805056	0.973403	0.0952042	0.483191	0	3	Omrix	Random
DHHPTLHRWFGSFFT	0	0.804982	0.9917	0.823895	0.952163	0	4	Octagam	Human		ENK13_HUMAN	161	HERV-K_1p13.3 provirus ancestral Env polyprotein
LKSARAKYFGLKYEV	0	0.804725	0.978528	0.999891	0.975094	1	3	Omrix	Random
QTLLPGLAGPLGRWL	0	0.804403	0.969164	0.871612	0.718525	1	1	Octagam	Mutation	MLH1	MLH1_HUMAN		DNA mismatch repair protein Mlh1
GFMPYWSSIIFKRSA	0	0.804253	0.985871	0.991054	0.952649	0	4	Omrix	Random
SLFASWSWEYLCVFC	0	0.803448	0.998139	0.93564	0.905277	1	5	LFB	Mutation	PRDM2	PRDM2_HUMAN		PR domain zinc finger protein 2
EMVIKKKYHTHWMYG	0	0.803421	0.977536	0.988676	0.878146	1	3	Omrix	Random
FSQHVTEMGTGLFRY	0	0.803265	0.9775	0.590724	0.707744	2	3	Omrix	Random
QSYTMRQRVSPYPFK	0	0.80304	0.97022	0.890004	0.851211	2	3	Omrix	Human		ENK14_HUMAN	123	HERV-K_16p3.3 provirus ancestral Env polyprotein
VVLGGQVRTFGRKCY	0	0.802877	0.981714	0.390947	0.661715	1	2	Omrix	Human	ERVK6	GAK2_HUMAN	533	HERV-K_7p22.1 provirus ancestral Gag polyprotein
FYTISYLGYLLLFNY	0	0.802705	1	0.999982	0.99608	1	6	Intratect	Human	TRPM1	TRPM1_HUMAN	833	Transient receptor potential cation channel subfamily M member 1
APWVLKGVWNRYRVP	0	0.802539	0.983539	0.934949	0.891442	1	3	Omrix	Random
LPHTNGYFTYQYPVH	0	0.802428	0.990162	0.99666	0.9584	2	4	Omrix	Random
KFIPKRIIIIARYYR	0	0.802223	0.993913	1	0.955003	0	3	Omrix	Human	AIM2	AIM2_HUMAN	200	Interferon-inducible protein AIM2
FKVMCKNYRDHGRSC	0	0.802124	0.974831	0.886924	0.805773	1	2	Intratect	Mutation	MSH6	MSH6_HUMAN		DNA mismatch repair protein Msh6
YRPLFDYFLKCKENG	0	0.802061	0.985107	0.983419	0.916169	2	4	Omrix	Human	IARS	SYIC_HUMAN	289	Isoleucyl-tRNA synthetase, cytoplasmic
HIFLRMKFQWSGGWM	0	0.801468	0.996962	0.944271	0.933923	1	4	Omrix	Random
LQAVRIRPHLHLMPR	0	0.801137	0.957239	0.0244394	0.603776	1	0	LFB	Mutation	APC	APC_HUMAN		Adenomatous polyposis coli protein
KSVMNITWYTTWRGP	0	0.800909	0.971772	0.926632	0.896034	1	3	Omrix	Random
PEWHSRKTSLHFMMR	0	0.80062	0.978203	0.384661	0.616997	1	2	Omrix	Random
GSQLAWGWGLGNFAM	0	0.80047	0.975625	0.925513	0.893828	2	3	Omrix	Random
WAGSHSMRYFFTSVS	0	0.800198	0.975255	0.485484	0.745846	0	4	Omrix	Human	HLA-A	1A36_HUMAN	23	HLA class I histocompatibility antigen, A-36 alpha chain
DSIAYGHRLIPYDWE	0	0.800069	0.976403	0.984666	0.955363	1	3	Intratect	Human		GAK11_HUMAN	337	HERV-K_22q11.21 provirus ancestral Gag polyprotein
TAYYIQMFRIDSMAR	0	0.799683	0.97715	0.973022	0.91853	1	3	Omrix	Random
QGMASFQDRYIFYLM	0	0.799616	0.983788	0.994265	0.95588	2	4	Omrix	Other
DHLKNGYRRRFCRPS	0	0.799429	0.974909	0.999999	0.988192	1	2	Omrix	Human	CENPC1	CENPC_HUMAN	7	Centromere protein C 1
KRKDPDLTWGGFVFF	0	0.798843	0.979819	0.913041	0.833929	0	4	Octagam	Human
YWWYIDPYSGFHQTE	0	0.798836	0.979842	0.988836	0.935182	2	6	Omrix	Random
AAYFLSQQKYRYAGT	0	0.798599	0.98255	0.99921	0.956279	2	4	Omrix	Random
EWNDVPCNYHLPFTC	0	0.798308	0.968794	0.32442	0.721213	3	3	Omrix	Human	ACAN	PGCA_HUMAN	2311	Aggrecan core protein
GMWGYRTPVYMLNRI	0	0.79811	0.985342	0.915291	0.913937	1	3	Omrix	Human	ERV3	ENR1_HUMAN	501	HERV-R_7q21.2 provirus ancestral Env polyprotein
VMTWLMHDSQRYHAR	0	0.797844	0.970327	0.603731	0.785907	1	2	Omrix	Random
SRSMSFHSKFSYHQY	0	0.797101	0.984463	0.93668	0.887999	1	4	Omrix	Random
CPYCNREFTYIGSLN	0	0.796999	0.972713	0.145292	0.611424	3	3	Octagam	Human	PRDM2	PRDM2_HUMAN	1457	PR domain zinc finger protein 2
PMVMYLKRLCFRVNI	0	0.79568	0.984034	0.985091	0.959225	1	2	Omrix	Mutation	PRDM2	PRDM2_HUMAN		PR domain zinc finger protein 2
LGVVGRDKYGVFPLR	0	0.795613	0.955019	0.999974	0.954572	0	2	Octagam	Human	TOP2A	TOP2A_HUMAN	473	DNA topoisomerase 2-alpha
IYEMWDWQVFHSWWQ	0	0.795542	0.981535	0.868537	0.864003	3	6	Omrix	Random
SCPEGTVPLYSGFSF	0	0.795137	0.952397	0.888213	0.662345	1	3	Octagam	Human	COL4A3	CO4A3_HUMAN	1459	Collagen alpha-3(IV) chain
DYLMKILTERGYSFT	0	0.795101	0.962458	0.933212	0.771748	1	3	Omrix	Human	ACTG1	ACTG_HUMAN	187	Actin, cytoplasmic 2
NYVGWHTFSDTWW	0	0.794789	0.967904	0.418399	0.723037	1	5	Omrix	Random
SYYRLWVSHTNVWQK	0	0.79437	0.979556	0.852763	0.816097	2	4	Omrix	Random
KECAMFYSIRKQYIS	0	0.794206	0.968366	0.72347	0.896587	2	3	Octagam	Human	MLH1	MLH1_HUMAN	678	DNA mismatch repair protein Mlh1
DILSHASVWLFRGDF	0	0.792597	0.963421	0.99958	0.968988	0	3	Omrix	Human	UGT1A3	UD13_HUMAN	247	UDP-glucuronosyltransferase 1-3
VFPMLSQSMAHRGMM	0	0.792588	0.963566	0.516552	0.642083	1	1	Omrix	Random
PFVYLSDECYNLLAI	0	0.792085	0.968253	0.489392	0.648093	2	3	Omrix	Human	BRCA2	BRCA2_HUMAN	3089	Breast cancer type 2 susceptibility protein
HRYMKDMDMVKLYLR	0	0.791995	0.987359	0.900989	0.893973	0	2	Omrix	Random
MWEKWVSYAMKNHWF	0	0.791498	0.97652	0.842533	0.823022	2	5	Omrix	Random
RTFHIRKKHPLHHIW	0	0.791359	0.973375	0.700307	0.84433	0	2	Omrix	Random
VTATHSYRQFWHKLI	0	0.790644	0.951417	0.96785	0.921545	1	3	Omrix	Random
NVYIRYVEWPGRNHN	0	0.79057	0.967323	0.971818	0.930795	4	3	Omrix	Random
ELALSALGGCVFYLK	0	0.7905	0.964048	0.121971	0.529383	1	2	LFB	Human	MSH6	MSH6_HUMAN	678	DNA mismatch repair protein Msh6
ALHAWAVWYMVFMSK	0	0.790284	0.977869	0.932505	0.906382	0	4	Omrix	Random
AKFLLLTKKQYRLIV	0	0.78921	0.95368	0.94422	0.876679	1	2	LFB	Mutation	APC	APC_HUMAN		Adenomatous polyposis coli protein
GWQSYTMRQRVSPYP	0	0.789161	0.960837	0.8621	0.87581	2	3	Omrix	Human		ENK14_HUMAN	121	HERV-K_16p3.3 provirus ancestral Env polyprotein
VLYLRWKAFPKNRLI	0	0.789068	0.978988	0.947753	0.925407	1	3	Omrix	Random
WRYSASLRAGMHSSV	0	0.788974	0.946734	0.731361	0.791705	0	2	Omrix	Human	PCDHA6	PCDA6_HUMAN	806	Protocadherin alpha-6
PSFLPYLFQPPLPVH	0	0.788377	0.963607	0.998913	0.964917	1	3	Octagam	Mutation	PRDM2	PRDM2_HUMAN		PR domain zinc finger protein 2
TFPVIYKMHRTIAER	0	0.787986	0.948508	0.584134	0.809658	1	2	Omrix	Random
RKLNHYIYEWMGNLH	0	0.78785	0.965148	0.964616	0.910983	3	3	Omrix	Random
EFRLSGEAFDWLLGE	0	0.787717	0.946979	0.48251	0.409671	3	3	Omrix	Human	POLR2A	RPB1_HUMAN	1057	DNA-directed RNA polymerase II subunit RPB1
NLFPLEINRAIYYKL	0	0.787418	0.961608	0.31625	0.766862	3	3	Octagam	Mutation	PRDM2	PRDM2_HUMAN		PR domain zinc finger protein 2
KAHFSSKCRRCRLCD	0	0.787335	0.960394	0.731685	0.788632	0	1	Sclavo	Human	FAS	TNR6_HUMAN	94	Tumor necrosis factor receptor superfamily member 6
AYTAHLHQVPYVWGT	0	0.787302	0.963254	0.845981	0.772514	1	3	Omrix	Random
TLFRVLEEHCPWFPE	0	0.787267	0.957871	0.157179	0.438941	3	3	LFB	Other
SWSAMRNRKYNCTLC	0	0.786997	0.970467	0.274127	0.713342	2	2	Omrix	Human	POLR1B	RPA2_HUMAN	1087	DNA-directed RNA polymerase I subunit RPA2
LVNAFLMGFDEHMWF	0	0.786899	0.969571	0.405485	0.73421	2	4	Omrix	Random
PWHNKSHTSPYFIFS	0	0.786577	0.950101	0.784372	0.729171	1	4	Omrix	Random
PLAENGVRQCYHYWP	0	0.786531	0.959482	0.0147706	0.171652	3	3	IVIG-mix	Human	PTPRN2	PTPR2_HUMAN	847	Receptor-type tyrosine-protein phosphatase N2
FHFEEMKLPHIMFMR	0	0.785858	0.974151	0.530631	0.581701	2	3	Omrix	Random
FESLSKECAMFYSIR	0	0.785609	0.954062	0.0913685	0.390491	2	3	Omrix	Human	MLH1	MLH1_HUMAN	673	DNA mismatch repair protein Mlh1
TQYRHRQMEFRGWNV	0	0.784752	0.956509	0.815149	0.861917	4	3	Omrix	Random
MSYIIFNSLPFISRR	0	0.784413	0.966683	0.924212	0.920286	1	3	Intratect	Mutation	MSH6	MSH6_HUMAN		DNA mismatch repair protein Msh6
KVYHKFVGISFGPLL	0	0.784038	0.95882	0.965891	0.887474	0	3	Omrix	Random
DVCRLTRASNTFFFL	0	0.783749	0.961482	0.0218598	0.4248	1	3	Sclavo	Mutation	PRDM2	PRDM2_HUMAN		PR domain zinc finger protein 2
YESGANFSPMELFWP	0	0.783039	0.932952	0.216747	0.504677	3	4	Omrix	Random
PFIFSEENSALEYFG	0	0.78206	0.924852	0.514445	0.248677	4	4	Omrix	Human	POLR1B	RPA2_HUMAN	949	DNA-directed RNA polymerase I subunit RPA2
CRKLLFQGFRCQTCG	0	0.781673	0.968804	0.999999	0.991145	2	2	Octagam	Human	BRAF	BRAF_HUMAN	251	Serine/threonine-protein kinase B-raf
VPLKQTVQPKMAWWF	0	0.781489	0.929369	0.0249936	0.0447851	2	3	LFB	Mutation	PRDM2	PRDM2_HUMAN		PR domain zinc finger protein 2
NREQMHFSLLKRRAH	0	0.781419	0.931958	0.925107	0.804773	3	1	Omrix	Random
PTVSPLPLPFLPWSP	0	0.780973	0.944944	0.999992	0.927356	0	2	Sclavo	Mutation	PRDM2	PRDM2_HUMAN		PR domain zinc finger protein 2
GLMSPPMVLFLFMKT	0	0.780786	0.943722	0.700693	0.790836	0	2	LFB	Other
CKYCKKVFGTHTNMR	0	0.780724	0.962848	0.878843	0.930896	1	2	Sclavo	Human	PRDM2	PRDM2_HUMAN	485	PR domain zinc finger protein 2
RSTKEISYYSTLVYE	0	0.780723	0.932512	0.892827	0.779603	2	3	Omrix	Random
CILGVLLASGLIYCL	0	0.780208	0.961541	0.999252	0.990118	0	1	Sclavo	Human	PTPRN2	PTPR2_HUMAN	625	Receptor-type tyrosine-protein phosphatase N2
WPIRYQLLIIYMSQH	0	0.780186	0.966746	0.0469275	0.718038	2	3	Octagam	Mutation	MSH2	MSH2_HUMAN		DNA mismatch repair protein Msh2
LNLALYTLNFLNIYR	0	0.779818	0.973987	0.809981	0.806943	3	3	Intratect	Human		POK7_HUMAN	775	HERV-K_1q23.3 provirus ancestral Pol protein
VSALRTFRVLRALKT	0	0.77956	0.937621	0.0821021	0.852419	0	1	Omrix	Human	SCN9A	SCN9A_HUMAN	210	Sodium channel protein type 9 subunit alpha
TAYRRVAYHGHIHQG	0	0.77942	0.951561	0.987176	0.916257	1	2	Omrix	Random
KTRHMVDWLVKSHYS	0	0.77833	0.942667	0.678332	0.724263	0	2	Omrix	Random
RVVMFVYTGQSVRHI	0	0.778231	0.937411	0.550351	0.776126	1	2	Omrix	Random
DMKNQRKFAVGFRPH	0	0.778188	0.937375	0.644132	0.856024	2	2	Intratect	Mutation	MSH3	MSH3_HUMAN		DNA mismatch repair protein Msh3
YAWFSRRILPMHDGN	0	0.777864	0.948739	0.929273	0.862887	1	3	Omrix	Random
TYFYATAHEMGFDVR	0	0.777817	0.965148	0.718983	0.760183	1	4	Omrix	Random
MGQASTKYLAYLNFI	0	0.776871	0.947062	0.975861	0.912773	2	3	Omrix	Other
GMFSIRLPNKYNVSF	0	0.776652	0.951437	0.743673	0.841099	2	3	Intratect	Human	PTPLA	HACD1_HUMAN	232	3-hydroxyacyl-CoA dehydratase 1
RGKKHKWLKFCLLRV	0	0.776198	0.95552	0.723783	0.917806	0	2	Omrix	Neo
EPIAMQHMLSYYNHY	0	0.775438	0.956523	0.988619	0.884779	3	3	Omrix	Random
QWEFYLMIFIPPYFM	0	0.774591	0.9684	0.604574	0.829421	2	6	Omrix	Random
WRLTVASHHIRIWSG	0	0.774013	0.941614	0.0195256	0.0862847	0	2	Octagam	Human		ENK1_HUMAN	339	HERV-K_12q14.1 provirus ancestral Env polyprotein
VYDLKYNTFWTNSNL	0	0.773937	0.93971	0.51158	0.781843	3	4	Omrix	Random
PEVCVLMHYGKWMSH	0	0.773933	0.944553	0.845333	0.78333	1	2	Octagam	Human		POK7_HUMAN	641	HERV-K_1q23.3 provirus ancestral Pol protein
LSYEPALLQPYLFHQ	0	0.773859	0.936212	0.924504	0.725782	3	3	Sclavo	Human	PTPRN	PTPRN_HUMAN	199	Receptor-type tyrosine-protein phosphatase-like N
SIVITKAYEKYDMYP	0	0.773793	0.928636	0.709505	0.667264	1	3	Omrix	Random
PFYGYYSMALLYWFQ	0	0.773606	0.975883	0.999735	0.976445	1	7	Omrix	Random
HSHYEYRYGFVPSLI	0	0.773076	0.968859	0.999819	0.979245	1	4	Omrix	Random
AMLNNMSLVYHRSCV	0	0.773038	0.939557	0.89608	0.898949	2	1	Omrix	Human	UGT1A3	UD13_HUMAN	115	UDP-glucuronosyltransferase 1-3
CYNCGQIGHLKRSCP	0	0.772854	0.939907	0.448386	0.653221	2	1	Omrix	Human	ERVK5	GAK8_HUMAN	545	HERV-K_3q12.3 provirus ancestral Gag polyprotein
KRYWTKLLKRSWLIS	0	0.772828	0.960279	0.70416	0.796883	0	3	Intratect	Mutation	MSH6	MSH6_HUMAN		DNA mismatch repair protein Msh6
NAFRRMGQPKRLNFS	0	0.772301	0.934488	0.135967	0.739091	3	2	Octagam	Human	PRDM2	PRDM2_HUMAN	1392	PR domain zinc finger protein 2
QTYRENLRIALRYYN	0	0.771779	0.941131	0.671983	0.794912	4	3	Omrix	Human	HLA-B	1B38_HUMAN	96	HLA class I histocompatibility antigen, B-38 alpha chain
MYTKHTYQAVYMAKE	0	0.77154	0.929726	0.983471	0.935289	2	3	Omrix	Random
MQRRGDWSWRWHKHF	0	0.771071	0.95474	0.9102	0.84461	1	4	Omrix	Random
KAHYGSSAYGLVHCC	0	0.770638	0.940224	0.95984	0.845892	0	2	LFB	Human	POLR1A	RPA1_HUMAN	751	DNA-directed RNA polymerase I subunit RPA1
YAGVAQTYPGLCFCK	0	0.770553	0.93499	0.947513	0.854448	1	3	Intratect	Mutation	PRDM2	PRDM2_HUMAN		PR domain zinc finger protein 2
EFILDWPGRLRNFKA	0	0.770266	0.927296	0.979705	0.962866	2	3	Omrix	Random
LRWDDVWGMILYPEL	0	0.770226	0.954031	0.960987	0.856935	1	3	Omrix	Random
LLEVNPPWAYIRWSP	0	0.76983	0.935914	0.789792	0.578981	2	3	Omrix	Random
LWRFAYTSMTFNAVH	0	0.769129	0.944694	0.743893	0.865747	1	4	Omrix	Random
CADCCLARDPYCAWD	0	0.769075	0.956099	0.633636	0.754609	0	2	Omrix	Human	SEMA3D	SEM3D_HUMAN	541	Semaphorin-3D
PHLRPAAHDLTWYQY	0	0.768928	0.938934	0.980914	0.934074	1	3	Octagam	Human	UGT1A1	UD11_HUMAN	472	UDP-glucuronosyltransferase 1-1
SHQRRMMLTTLAPFW	0	0.768597	0.960684	0.901946	0.816234	1	2	Omrix	Random
PVPYVRPAIFGERTR	0	0.768551	0.933074	0.322262	0.650964	1	2	LFB	Mutation	MSH2	MSH2_HUMAN		DNA mismatch repair protein Msh2
STDSPVTTCWDCTTW	0	0.768001	0.918082	0.0771482	0.154861	0	2	IVIG-mix	Human	ERV3	ENR1_HUMAN	157	HERV-R_7q21.2 provirus ancestral Env polyprotein
TDFQVHLLIKLRLSW	0	0.767722	0.92494	0.0935555	0.354405	1	2	Omrix	Random
VYWGIGRNRYQLEIP	0	0.767559	0.920689	0.333184	0.666763	3	3	Intratect	Human	MSH6	MSH6_HUMAN	968	DNA mismatch repair protein Msh6
FAEWRRTQSPYPLKY	0	0.767457	0.939206	0.284398	0.467611	2	4	Omrix	Random
RRRKGKQMMCTSWTF	0	0.766072	0.954054	0.211347	0.542303	1	2	Octagam	Mutation	PRDM2	PRDM2_HUMAN		PR domain zinc finger protein 2
GLQFPVGRVHRLLRK	0	0.765873	0.908112	0.940122	0.894997	1	1	Omrix	Human	HIST2H2AC	H2A2C_HUMAN	23	Histone H2A type 2-C
AGALLLPWGQRVLLL	0	0.76581	0.929326	0.878668	0.60601	1	1	Omrix	Neo
LNYMGHLTKHMLIRV	0	0.765749	0.933707	0.920016	0.897274	1	1	Omrix	Random
RHAIPQLVRWRPDSY	0	0.765392	0.921659	0.809761	0.748998	1	2	Omrix	Random
DKFIPKRIIIIARYY	0	0.765007	0.955663	1	0.877531	0	3	Omrix	Human	AIM2	AIM2_HUMAN	199	Interferon-inducible protein AIM2
LSYVHVTVDTYSHFI	0	0.764988	0.935935	0.0688203	0.76031	0	3	Octagam	Human	ERVK6	POK2_HUMAN	663	HERV-K_7p22.1 provirus ancestral Pol protein
FDYFVHSDIGDHSFI	0	0.764285	0.942176	0.658995	0.734117	0	4	Omrix	Random
IVNKNNVRCLQHFYG	0	0.764234	0.934782	0.376131	0.55241	4	2	LFB	Human	MET	MET_HUMAN	377	Hepatocyte growth factor receptor
VQFKMSHKRIMLFTN	0	0.762878	0.923343	0.663255	0.835138	2	2	Omrix	Human	XRCC6	XRCC6_HUMAN	157	X-ray repair cross-complementing protein 6
KCEFVCSFLRIKRTC	0	0.76234	0.94835	0.766454	0.862451	1	2	Omrix	Mutation	PRDM2	PRDM2_HUMAN		PR domain zinc finger protein 2
AGTTVTVYNLFTSFL	0	0.76209	0.911575	0.35745	0.549351	1	3	Sclavo	Neo
FLKAASNLRDNYRFA	0	0.76177	0.927858	0.56687	0.494479	2	3	Intratect	Human	PDIA3	PDIA3_HUMAN	171	Protein disulfide-isomerase A3
CCFCLYRKSCRRR	0	0.76172	0.957652	0.996225	0.947502	0	2	Omrix	Human	SYT5	SYT5_HUMAN	46	Synaptotagmin-5
REEPSLLLNRMLLFR	0	0.761365	0.915304	0.913733	0.421855	3	1	Intratect	Mutation	PRDM2	PRDM2_HUMAN		PR domain zinc finger protein 2
DLMWIEQLMFWTMYR	0	0.76134	0.948157	0.40188	0.647481	2	4	Omrix	Random
KRLDQVYRRLESPYP	0	0.761219	0.919423	0.138076	0.800257	2	2	Octagam	Human
MIFSYTPQDPFRFGA	0	0.761218	0.933438	0.795925	0.840187	1	4	Omrix	Random
AGLFIYFRNQKGHSG	0	0.760408	0.934209	0.888023	0.861431	2	3	Omrix	Human	HLA-DRB1	2B1A_HUMAN	244	HLA class II histocompatibility antigen, DRB1-10 beta chain
SLLMLSLNRNRWWPS	0	0.760337	0.943347	0.993221	0.957933	2	2	Intratect	Neo
SAIKRGLFVPHARFD	0	0.760233	0.927908	0.837352	0.869189	0	2	Omrix	Random
GRVEVLYRGSWGTVC	0	0.760055	0.935282	0.919771	0.924103	1	2	Omrix	Human	DMBT1	DMBT1_HUMAN	245	Deleted in malignant brain tumors 1 protein
SGRRIDPYDFYMRNA	0	0.759711	0.926913	0.965447	0.869671	1	3	Omrix	Random
PNAHIWAHNRMHGWV	0	0.759451	0.920071	0.628435	0.722714	2	2	Omrix	Random
FWVEFVMRHKGAPHL	0	0.75942	0.941206	0.676302	0.83611	1	3	Omrix	Human	UGT1A1	UD11_HUMAN	460	UDP-glucuronosyltransferase 1-1
AKLMDNSIPYLYV	0	0.759372	0.895286	0.619335	0.797515	1	2	Omrix	Random
RQNEEYFPHNIMWHW	0	0.759258	0.939519	0.441228	0.643258	5	4	Omrix	Random
TIERYTPVMHSNLWH	0	0.759089	0.916908	0.426636	0.670691	2	2	Omrix	Random
CPMGWGRLGAPRTRR	0	0.758967	0.927173	0.980584	0.804554	0	1	Intratect	Mutation	HNF1A	HNF1A_HUMAN		Hepatocyte nuclear factor 1-alpha
CVERSRHRRLHFVLY	0	0.75812	0.950137	0.222108	0.890961	1	2	Octagam	Human	ERVK5	NP8_HUMAN	61	HERV-K_3q12.3 provirus Np9 protein
SLRPRVNYLQDFSYQ	0	0.758006	0.922832	0.516866	0.970215	3	3	LFB	Human		ENK1_HUMAN	200	HERV-K_12q14.1 provirus ancestral Env polyprotein
YSVRQYTLIYLQS	0	0.757831	0.895936	0.982212	0.927448	2	3	Omrix	Random
LRPAAHDLTWYQYHS	0	0.757556	0.92029	0.998677	0.980722	1	3	Intratect	Human	UGT1A1	UD11_HUMAN	474	UDP-glucuronosyltransferase 1-1
CVSKILGRYYETGSI	0	0.757452	0.911075	0.996314	0.942015	1	2	Omrix	Human	PAX5	PAX5_HUMAN	64	Paired box protein Pax-5
FVNKRLVLRTKLHKL	0	0.757117	0.919215	0.825894	0.806572	1	1	LFB	Human	MLH3	MLH3_HUMAN	253	DNA mismatch repair protein Mlh3
FNLQARKRKYFKKHE	0	0.756201	0.938797	0.999798	0.943159	3	3	Omrix	Human	NFIX	NFIX_HUMAN	31	Nuclear factor 1 X-type
SSYILLELLVNFLQY	0	0.75615	0.930537	0.00901883	0.518804	3	3	Sclavo	Neo
LKTNCATQKWRGGFR	0	0.755234	0.910549	0.127105	0.45163	2	2	LFB	Mutation	PRDM2	PRDM2_HUMAN		PR domain zinc finger protein 2
HHKSSHMAWSHDTYK	0	0.755216	0.912922	0.315478	0.584715	0	2	Omrix	Random
GLHSCFQTESRLFFV	0	0.754986	0.912811	0.4797	0.609898	2	3	Sclavo	Human	PRKCI	KPCI_HUMAN	317	Protein kinase C iota type
HARCEHVQARLRFSI	0	0.75464	0.899538	0.776537	0.827284	2	1	Sclavo	Human
GGGSVRFGPGVAFRA	0	0.753163	0.900355	0.868624	0.70423	0	2	Omrix	Human	KRT19	K1C19_HUMAN	19	Keratin, type I cytoskeletal 19
TGRALEPYISRCTVC	0	0.753043	0.914659	0.604366	0.663024	1	1	Octagam	Human	COL4A3	CO4A3_HUMAN	1537	Collagen alpha-3(IV) chain
ELHPCKYCKRFLELI	0	0.752967	0.929707	0.552262	0.805348	2	2	LFB	Mutation	PRDM2	PRDM2_HUMAN		PR domain zinc finger protein 2
HIIDDFPRMRDQWYH	0	0.752822	0.935107	0.690203	0.763907	1	3	Omrix	Random
KLFYKANPPWRVRKE	0	0.752583	0.921047	0.830903	0.710067	2	3	Octagam	Mutation	PRDM2	PRDM2_HUMAN		PR domain zinc finger protein 2
RNVIYQNRLALDYLL	0	0.752482	0.946412	0.309342	0.796341	3	2	Sclavo	Human	ERV3	ENR1_HUMAN	544	HERV-R_7q21.2 provirus ancestral Env polyprotein
FSTSSLRNIICCFLW	0	0.752394	0.942342	0.0600095	0.156334	1	3	Octagam	Mutation	PRDM2	PRDM2_HUMAN		PR domain zinc finger protein 2
HSPNYGHNYLFDLGI	0	0.752344	0.911309	0.973544	0.939299	2	3	Omrix	Random
LEKKEGLFRKHMMGK	0	0.752117	0.888359	0.953254	0.759278	2	1	Omrix	Human	POLR1A	RPA1_HUMAN	421	DNA-directed RNA polymerase I subunit RPA1
YVPPLEGLPIFILRL	0	0.751581	0.903091	0.205966	0.809079	1	2	Intratect	Human	MLH1	MLH1_HUMAN	646	DNA mismatch repair protein Mlh1
PSFTNDSYQVYNVFS	0	0.751458	0.905221	0.935976	0.82587	3	4	Omrix	Human		ENK14_HUMAN	5	HERV-K_16p3.3 provirus ancestral Env polyprotein
QKHLEMNPHFGSHRY	0	0.751229	0.916777	0.726365	0.753679	3	2	LFB	Human	DHX9	DHX9_HUMAN	667	ATP-dependent RNA helicase A
CFFASEPYYNREGSQ	0	0.750914	0.882293	0.967821	0.917887	4	4	LFB	Human
DPYYSYLNLNTGESF	0	0.750796	0.931566	0.843994	0.658791	3	4	LFB	Human	POLR1B	RPA2_HUMAN	823	DNA-directed RNA polymerase I subunit RPA2
TGATSIRRTARTRCW	0	0.75059	0.915372	0.409283	0.569849	0	1	Omrix	Mutation	MSH2	MSH2_HUMAN		DNA mismatch repair protein Msh2
ESRFNPSVFFLDFLV	0	0.750531	0.919522	0.814281	0.944782	2	4	Omrix	Human	POLR1A	RPA1_HUMAN	289	DNA-directed RNA polymerase I subunit RPA1
EYGKFWKLLAGIQYT	0	0.750453	0.924081	0.966304	0.87912	2	4	Intratect	Mutation	MLH1	MLH1_HUMAN		DNA mismatch repair protein Mlh1
YDGFGLAWAISEYIA	0	0.750366	0.914175	0.719561	0.794496	1	4	Intratect	Human	MSH2	MSH2_HUMAN	757	DNA mismatch repair protein Msh2
FGCETHAMLPYDQYL	0	0.75031	0.930334	0.932113	0.826655	2	3	IVIG-mix	Human	GPI	G6PI_HUMAN	331	Glucose-6-phosphate isomerase
MGIVIDWAPKGHYWQ	0	0.749383	0.915754	0.0984917	0.424031	1	3	Sclavo	Human		ENK14_HUMAN	85	HERV-K_16p3.3 provirus ancestral Env polyprotein
LRTLRALRPLRALSR	0	0.74884	0.920346	0.0639398	0.958929	0	0	Omrix	Human	SCN9A	SCN9A_HUMAN	1289	Sodium channel protein type 9 subunit alpha
RLTISSRLWVFSTRK	0	0.748711	0.904745	0.417888	0.665253	0	2	Omrix	Neo
NRSLAVLTYDHSRVL	0	0.747903	0.897212	0.887812	0.882072	1	1	IVIG-mix	Human	PTPRN2	PTPR2_HUMAN	774	Receptor-type tyrosine-protein phosphatase N2
VLVFYPRDRQVGMLN	0	0.747876	0.898436	0.544253	0.876067	2	2	Omrix	Random
SKFKAGDEYWYPVSD	0	0.746999	0.900047	0.663506	0.671084	1	4	Omrix	Random
CFSIQVTGSQWFRNK	0	0.74687	0.87967	0.128212	0.533392	3	3	LFB	Mutation	APC	APC_HUMAN		Adenomatous polyposis coli protein
YPWYVKISLSIGNGH	0	0.746416	0.912549	0.484895	0.507304	1	3	Omrix	Random
EFEFNTKQHRPWYLK	0	0.746252	0.921549	0.709314	0.703831	4	4	Omrix	Random
FIMISLNYLAVGFYP	0	0.746018	0.952914	0.941718	0.953486	1	4	Omrix	Random
RSNLGWLCLLLCQFH	0	0.745272	0.949174	0.773481	0.654278	2	2	Sclavo	Mutation	FAS	TNR6_HUMAN		Tumor necrosis factor receptor superfamily member 6
AVFWVEFVMRHKGAP	0	0.744952	0.918229	0.87194	0.904156	1	3	Sclavo	Human	UGT1A1	UD11_HUMAN	458	UDP-glucuronosyltransferase 1-1
FTLEQESYPFLEAYT	0	0.743681	0.889432	0.75862	0.603516	4	4	Omrix	Random
WYSIITIMMDRIYLI	0	0.742983	0.934641	0.883545	0.867092	0	3	LFB	Human	FLCN	FLCN_HUMAN	169	Folliculin
IRQIFLVAGLGSKMR	0	0.742501	0.90334	0.359259	0.531238	1	1	LFB	Mutation	MLH1	MLH1_HUMAN		DNA mismatch repair protein Mlh1
HISTVNHAFKCKYCG	0	0.742477	0.92291	0.299911	0.574136	1	2	Sclavo	Human	PRDM2	PRDM2_HUMAN	382	PR domain zinc finger protein 2
PLRNGHLLGHLLISF	0	0.742359	0.917423	0.999358	0.980266	1	1	Sclavo	Neo
NQLPVWIPTRHLKFY	0	0.742079	0.9261	0.0507365	0.329556	2	3	Sclavo	Human	ERVK6	POK2_HUMAN	843	HERV-K_7p22.1 provirus ancestral Pol protein
TQKQEVHYKDFTLWG	0	0.741979	0.881266	0.15945	0.581964	3	3	Omrix	Random
KEAAHDMIKFWMLRM	0	0.741457	0.902637	0.625255	0.746044	1	2	Omrix	Random
IKIHTAFSQMYMHLE	0	0.741425	0.878945	0.802084	0.802754	2	2	LFB	Other
WSHEMTVTGPGVYGF	0	0.740194	0.898376	0.479975	0.450089	1	3	Omrix	Random
GGASFYHWGAAVPHS	0	0.74006	0.904298	0.916865	0.878684	0	3	Omrix	Human	ADAMTS13	ATS13_HUMAN	463	A disintegrin and metalloproteinase with thrombospondin motifs 13
AWWVWIQEMSEHPWY	0	0.739819	0.922468	0.193377	0.326957	3	5	Omrix	Random
GGYVEETTYFPADYQ	0	0.739636	0.894386	0.916664	0.838257	3	4	Omrix	Random
ASNPNLLYPSFGDYV	0	0.738892	0.911373	0.86901	0.76152	2	3	Omrix	Random
TASIPTHRLFVHVRR	0	0.738862	0.89408	0.989038	0.921742	0	1	Sclavo	Human	MSH3	MSH3_HUMAN	282	DNA mismatch repair protein Msh3
RPVEPLDLAVFWVEF	0	0.737767	0.901332	0.171284	0.296769	2	3	Sclavo	Human	UGT1A1	UD11_HUMAN	450	UDP-glucuronosyltransferase 1-1
SAVLFLWVHFQEEGL	0	0.737701	0.888873	0.0189034	0.521167	3	3	Sclavo	Mutation	APC	APC_HUMAN		Adenomatous polyposis coli protein
CFESLSKECAMFYSI	0	0.737108	0.89733	0.0411291	0.267962	2	3	Intratect	Human	MLH1	MLH1_HUMAN	672	DNA mismatch repair protein Mlh1
DYLGRMRFLDKMMLD	0	0.736843	0.916116	0.999251	0.975516	0	2	Omrix	Random
KNRTMKTFVKLFQSG	0	0.736407	0.86473	0.0248078	0.485997	2	2	Intratect	Human	MLH3	MLH3_HUMAN	113	DNA mismatch repair protein Mlh3
EEKVLRLHYANCKAY	0	0.736142	0.916359	0.758403	0.602391	3	2	Omrix	Human	POLR1A	RPA1_HUMAN	571	DNA-directed RNA polymerase I subunit RPA1
QWKERMNHQMFHPPY	0	0.735984	0.889922	0.298456	0.575894	4	3	Omrix	Random
MAASWRLGCDPRLLR	0	0.735926	0.855767	0.808269	0.812074	0	1	Sclavo	Human	PDHX	ODPX_HUMAN	1	Pyruvate dehydrogenase protein X component, mitochondrial
ETFMFPCQHCERKFT	0	0.734937	0.906115	0.0247642	0.382106	3	3	Octagam	Human	PRDM2	PRDM2_HUMAN	356	PR domain zinc finger protein 2
ELGSFHRLKHMTDHF	0	0.734743	0.906724	0.964992	0.920077	1	2	Omrix	Random
PFMRLNDTVVFNNFY	0	0.734673	0.908789	0.3459	0.654765	3	4	Omrix	Random
APYREHFARRTWDRD	0	0.734416	0.890029	0.966834	0.914132	1	3	Omrix	Random
AVSRLEISPRMWMLM	0	0.734195	0.85569	0.653103	0.288447	1	1	Intratect	Mutation	MLH1	MLH1_HUMAN		DNA mismatch repair protein Mlh1
KWFTDYWYNYKSAAI	0	0.734107	0.932312	0.965	0.916405	1	6	Omrix	Random
CRLLTCIDSTFNWQH	0	0.7341	0.888042	0.491597	0.773443	2	2	Intratect	Human		ENK1_HUMAN	407	HERV-K_12q14.1 provirus ancestral Env polyprotein
FNVVMEMHNGYWWFY	0	0.733743	0.910641	0.55202	0.709415	3	6	Omrix	Random
WFATSFRSMVMQTYE	0	0.733664	0.886574	0.341413	0.744316	2	4	Omrix	Random
PRFGQKFTVHIYTNF	0	0.733497	0.921775	0.716634	0.826105	2	4	Omrix	Random
LFVQDWGPARGHFKA	0	0.733495	0.880459	0.212581	0.570863	1	3	Omrix	Random
GKRRVYFLLIKQRNS	0	0.733323	0.907285	0.977587	0.930058	2	2	Omrix	Random
SELALSALGGCVFYL	0	0.733254	0.908943	0.0521638	0.27614	1	2	Intratect	Human	MSH6	MSH6_HUMAN	677	DNA mismatch repair protein Msh6
IRWSKKITTTFRVMS	0	0.73226	0.905192	0.270617	0.557244	0	2	Omrix	Random
IETVYAAYLPKNTHP	0	0.731829	0.885083	0.915617	0.982881	2	2	LFB	Human	MLH1	MLH1_HUMAN	276	DNA mismatch repair protein Mlh1
LKGSRHPCITKTFFG	0	0.731515	0.874654	0.950806	0.845067	0	2	Octagam	Human	MSH6	MSH6_HUMAN	1091	DNA mismatch repair protein Msh6
WLCAPLCNHYAINDR	0	0.73131	0.880491	0.632971	0.730048	2	2	Intratect	Human	MSH6	MSH6_HUMAN	777	DNA mismatch repair protein Msh6
HDRIYFNPPEFIGKM	0	0.731229	0.900943	0.218137	0.676501	2	3	Omrix	Random
WTWGNWGVHVWQTNT	0	0.72991	0.879378	0.371602	0.644835	3	4	Omrix	Random
VAKYFSLPSVVFARG	0	0.72982	0.922238	0.99991	0.963987	0	3	IVIG-mix	Human	UGT1A8	UD18_HUMAN	157	UDP-glucuronosyltransferase 1-8
MSRLARLAPVYLSNR	0	0.72977	0.848659	0.999941	0.998898	1	1	IVIG-mix	Human	POLR3A	RPC1_HUMAN	680	DNA-directed RNA polymerase III subunit RPC1
AANLQDCYRLYQGIN	0	0.729766	0.89351	0.997867	0.881882	4	2	Octagam	Human	MSH2	MSH2_HUMAN	398	DNA mismatch repair protein Msh2
RNYHYFIQEVKMRIL	0	0.729625	0.910543	0.817114	0.812226	3	3	Omrix	Random
FNRYKRMTITSKEYA	0	0.729514	0.911166	0.523995	0.64092	2	3	Omrix	Random
TTRSGAIFTKAYQRM	0	0.727301	0.880068	0.477114	0.795549	1	2	Intratect	Human	MSH6	MSH6_HUMAN	719	DNA mismatch repair protein Msh6
QFGYYFRVTCKEEKV	0	0.72729	0.914243	0.710257	0.350094	3	4	Intratect	Human	MSH2	MSH2_HUMAN	518	DNA mismatch repair protein Msh2
DSIAHGHRLIPYDWE	0	0.727282	0.881837	0.322823	0.719592	1	2	Octagam	Human		POK4_HUMAN	337	HERV-K_6q14.1 provirus ancestral Gag-Pol polyprotein
WVWFDHMNNTVVMWF	0	0.727033	0.911135	0.210076	0.47992	2	5	Omrix	Random
MQMFGGFVWWIFLRW	0	0.72703	0.91952	0.942212	0.920465	1	6	Omrix	Random
NFFTLTTYAISWTQD	0	0.726849	0.891431	0.59411	0.879922	2	4	Omrix	Human	UGT1A5	UD15_HUMAN	73	UDP-glucuronosyltransferase 1-5
VLLKIPLALSLWLPC	0	0.726077	0.884566	0.727347	0.512302	0	1	Intratect	Mutation	MSH2	MSH2_HUMAN		DNA mismatch repair protein Msh2
TFSRSPDPVSYIPRC	0	0.725699	0.889673	0.283061	0.362695	0	2	Intratect	Human	UGT1A6	UD16_HUMAN	181	UDP-glucuronosyltransferase 1-6
YHIGSGYVFAPATSA	0	0.725657	0.851975	0.994459	0.890296	0	3	Omrix	Human	AXIN2	AXN2_HUMAN	283	Axin-2
GMSRDIYSTDYYR	0	0.725128	0.871664	0.920692	0.932104	0	3	Omrix	Human	NTRK1	NTRK1_HUMAN	670	High affinity nerve growth factor receptor
ATPKWWESKGTNFVW	0	0.725059	0.897552	0.275873	0.38848	2	4	Omrix	Random
YFDGNLKRYLKSEPI	0	0.725051	0.872583	0.769311	0.637825	2	3	Octagam	Human	PDIA3	PDIA3_HUMAN	356	Protein disulfide-isomerase A3
VEFVMRHKGAPHLRP	0	0.725035	0.878616	0.38586	0.724289	1	1	Omrix	Human	UGT1A1	UD11_HUMAN	462	UDP-glucuronosyltransferase 1-1
GAFCMFATHFHELTA	0	0.724682	0.880191	0.952767	0.911223	1	3	Intratect	Human	MSH2	MSH2_HUMAN	775	DNA mismatch repair protein Msh2
SVFHLHYRCQKKGCP	0	0.724475	0.923907	0.85138	0.910078	1	2	LFB	Neo
KTITQVKKIGRRYKT	0	0.724451	0.844202	0.706827	0.520042	1	1	IVIG-mix	Human	TPR	TPR_HUMAN	1429	Nucleoprotein TPR
KFRWRARRDLMGALE	0	0.723245	0.87055	0.663037	0.66071	1	2	Omrix	Random
EGMMINISIGYRYPP	0	0.722544	0.88268	0.413738	0.711771	2	2	Sclavo	Human		ENK6_HUMAN	148	HERV-K_8p23.1 provirus ancestral Env polyprotein
TQYDLWGDDWRMYIS	0	0.720618	0.902996	0.882499	0.879082	1	4	Omrix	Random
QMVKCDPRHGKYMAC	0	0.720266	0.875009	0.159155	0.689145	1	1	Omrix	Human	TUBA3C	TBA3C_HUMAN	301	Tubulin alpha-3C/D chain
NVVEYRIFKWAHKAN	0	0.719719	0.863132	0.982828	0.905425	3	3	Omrix	Random
SGDFGLMSPPMVLFL	0	0.719307	0.869658	0.385646	0.622858	0	2	LFB	Other
EEMHRFFSHMDRPYD	0	0.719249	0.889998	0.314491	0.717444	2	3	Omrix	Random
SLVRMPYACKLLFQE	0	0.718742	0.88929	0.989249	0.940108	2	2	LFB	Human	POLR2B	RPB2_HUMAN	1147	DNA-directed RNA polymerase II subunit RPB2
PVPMGSFPRRGFVNG	0	0.717914	0.87993	0.29314	0.812128	1	2	Intratect	Human	APC	APC_HUMAN	112	Adenomatous polyposis coli protein
PNICLQAVRIRPHLH	0	0.71718	0.840672	0.0341749	0.441639	2	0	Sclavo	Mutation	APC	APC_HUMAN		Adenomatous polyposis coli protein
ISTVNHAFKCKYCGK	0	0.717137	0.897197	0.587968	0.728926	1	2	Octagam	Human	PRDM2	PRDM2_HUMAN	383	PR domain zinc finger protein 2
PFMDPGPADWNRPAW	0	0.717114	0.876252	0.142487	0.320519	1	3	Omrix	Random
NNFREYNLHRVAAHE	0	0.716465	0.863606	0.443813	0.654551	5	2	IVIG-mix	Human	MMP1	MMP1_HUMAN	205	Interstitial collagenase
ELNYPLMARMHDLEW	0	0.715205	0.871274	0.552384	0.783424	3	2	Omrix	Random
EVPGILPSQAGWMHY	0	0.715104	0.848735	0.0537811	0.0858149	2	2	Omrix	Random
MFRWMDYSVTIMAHI	0	0.714998	0.90448	0.643003	0.723324	0	3	Omrix	Random
SFIMKRGDSFLDGTR	0	0.714901	0.854429	0.116294	0.591991	0	2	Omrix	Human	ADAMTS13	ATS13_HUMAN	493	A disintegrin and metalloproteinase with thrombospondin motifs 13
VCLLLDQIWGASLRL	0	0.713862	0.83745	0.070872	0.254207	1	1	LFB	Mutation	MSH6	MSH6_HUMAN		DNA mismatch repair protein Msh6
AKPWYEPIYLGGVFQ	0	0.713787	0.894879	0.994946	0.962913	2	4	Omrix	Human	TNF	TNFA_HUMAN	187	Tumor necrosis factor
CFWRRFIHGIGRSGD	0	0.713046	0.91314	0.604108	0.734835	0	3	LFB	Human
FLSSSNGFFNLFFSH	0	0.712878	0.868051	0.766499	0.658009	2	5	LFB	Human	UGT1A8	UD18_HUMAN	109	UDP-glucuronosyltransferase 1-8
IPLNLWGRDLLQQWG	0	0.712407	0.846718	0.0770049	0.207143	3	2	Intratect	Human		POK4_HUMAN	866	HERV-K_6q14.1 provirus ancestral Gag-Pol polyprotein
FMEAFSRRRCEALKL	0	0.712241	0.88609	0.89907	0.723273	2	2	Omrix	Human	PRAMEF5	PRAM5_HUMAN	40	PRAME family member 5
YSSCHKNRYAHPACS	0	0.712227	0.853213	0.507674	0.807503	1	2	Sclavo	Human	ERV3	ENR1_HUMAN	143	HERV-R_7q21.2 provirus ancestral Env polyprotein
RNPQYWMSNHLLPKM	0	0.711478	0.886401	0.201359	0.568287	3	2	Omrix	Random
SYLGMSMISQRWRGN	0	0.711022	0.863332	0.391074	0.81348	2	2	Omrix	Random
LRRWHKSRLLQASGG	0	0.710991	0.85981	0.83912	0.528006	1	1	Omrix	Human	PCDHGA3	PCDG3_HUMAN	716	Protocadherin gamma-A3
EMERDCLIGYGASML	0	0.710873	0.860433	0.882283	0.817675	2	1	Sclavo	Human	POLR3B	RPC2_HUMAN	1049	DNA-directed RNA polymerase III subunit RPC2
GLLYSGCRLTLLRPE	0	0.710845	0.844975	0.997198	0.964997	1	1	Omrix	Human	MUC16	MUC16_HUMAN	13059	Mucin-16
RKIEWFNYGSSRRDL	0	0.710681	0.841533	0.864582	0.770316	2	3	Omrix	Random
GLPFIGAKLQYGDPY	0	0.710674	0.896334	0.731191	0.713352	1	3	LFB	Human	POLR1B	RPA2_HUMAN	811	DNA-directed RNA polymerase I subunit RPA2
KGNIFYWHCGSAACH	0	0.709733	0.91073	0.93143	0.7929	1	3	Intratect	Mutation	MSH3	MSH3_HUMAN		DNA mismatch repair protein Msh3
LPEEMLSYARDDTHY	0	0.709607	0.867687	0.949897	0.718173	2	2	Sclavo	Human	EXOSC10	EXOSX_HUMAN	429	Exosome component 10
HIPQFAYMWFQEEYF	0	0.709368	0.885165	0.475718	0.725721	4	6	Omrix	Random
IKWSWWTKRWPNKVP	0	0.708742	0.912965	0.613261	0.745962	1	4	Omrix	Random
TAWGRFEYTLAQYND	0	0.708458	0.88194	0.945391	0.894543	3	4	Omrix	Random
GNQTLETRYRKPFYT	0	0.708117	0.890601	0.969217	0.832056	3	3	Omrix	Human		ENK7_HUMAN	243	HERV-K_1q23.3 provirus ancestral Env polyprotein
THVPSFGRLSYVHVT	0	0.708032	0.882545	0.312758	0.876078	0	2	Intratect	Human	ERVK6	POK2_HUMAN	655	HERV-K_7p22.1 provirus ancestral Pol protein
CAVDGALAFWLALLL	0	0.707826	0.868387	0.0452359	0.196715	0	2	LFB	Mutation	APC	APC_HUMAN		Adenomatous polyposis coli protein
KGLMVIVRHQWLHTI	0	0.707351	0.856241	0.406246	0.609756	1	1	Omrix	Random
SGQLPPLLIPHRSLF	0	0.70723	0.811623	0.778633	0.632616	1	1	Intratect	Mutation	PRDM2	PRDM2_HUMAN		PR domain zinc finger protein 2
GQVRTFGGKCYNCGQ	0	0.707053	0.862298	0.0293735	0.702232	3	2	Omrix	Human		POK4_HUMAN	537	HERV-K_6q14.1 provirus ancestral Gag-Pol polyprotein
FYNFDKNYKDWQSAV	0	0.706416	0.87144	0.148428	0.500948	3	5	Octagam	Human	MSH6	MSH6_HUMAN	1037	DNA mismatch repair protein Msh6
KFWLMWKAKGTVGFE	0	0.705644	0.88436	0.843609	0.673169	1	4	Sclavo	Human	GAD1	DCE1_HUMAN	463	Glutamate decarboxylase 1
WYNHMHGYQKSVLFV	0	0.705611	0.891196	0.758241	0.769447	2	4	Omrix	Random
GLNHNRQSWEVNHWH	0	0.705308	0.869482	0.147319	0.38153	5	2	Omrix	Random
FDVFFSKTRPGPWVP	0	0.705275	0.884577	0.976053	0.829178	0	4	Intratect	Neo
SGYDFGYLIKILTNS	0	0.705106	0.884923	0.999938	0.814886	1	3	Octagam	Human	CNOT7	CNOT7_HUMAN	158	CCR4-NOT transcription complex subunit 7
RYPICLGRAPGCLIV	0	0.704841	0.882873	0.849322	0.880395	0	1	Intratect	Human
PIVSPICRFTYHMVS	0	0.703914	0.889908	0.98309	0.934789	0	2	Intratect	Human		POK20_HUMAN	944	HERV-K_3q27.3 provirus ancestral Pol protein
YFMGSMQSYAGVVKI	0	0.703735	0.860265	0.174057	0.512212	1	3	Omrix	Random
YVLISEHAMKRPHLA	0	0.703641	0.833612	0.220981	0.518317	1	1	Omrix	Random
DITCYFLNKCGLF	0	0.703083	0.862906	0.829803	0.786331	1	3	Omrix	Human	NCAM1	NCAM1_HUMAN	740	Neural cell adhesion molecule 1
FYRDHYTTALDKWTN	0	0.703075	0.854156	0.436297	0.636517	1	4	Omrix	Random
EGIDQTRGWFYTLLV	0	0.702078	0.887695	0.918254	0.885307	2	3	IVIG-mix	Human	IARS	SYIC_HUMAN	559	Isoleucyl-tRNA synthetase, cytoplasmic
IKYMGRQEQRICRVL	0	0.7019	0.872885	0.441672	0.535121	3	1	Omrix	Mutation	MSH2	MSH2_HUMAN		DNA mismatch repair protein Msh2
YAFATTNWPAVDYPR	0	0.701762	0.862342	0.905506	0.748207	1	4	Omrix	Random
TIRIFSEVELYAFGK	0	0.701728	0.860217	0.773068	0.723904	2	3	Intratect	Neo
TGLLPLYVCLLLTCG	0	0.701612	0.889455	0.252112	0.898111	0	1	Omrix	Human	UGT1A7	UD17_HUMAN	7	UDP-glucuronosyltransferase 1-7
VRFKRNDSWFSSLHE	0	0.701391	0.892219	0.930097	0.757682	2	3	LFB	Human	ZNF699	ZN699_HUMAN	124	Zinc finger protein 699
LKCKACRLRWARPEP	0	0.70095	0.874169	0.673026	0.81536	1	1	Octagam	Mutation	PRDM2	PRDM2_HUMAN		PR domain zinc finger protein 2
KKKKRFSFKKSFK	0	0.700478	0.853375	0.999934	0.983884	0	3	Omrix	Human	MARCKS	MARCS_HUMAN	153	Myristoylated alanine-rich C-kinase substrate
ERATVVLRQFRYSNT	0	0.700247	0.847599	0.646533	0.782661	3	2	Omrix	Random
NITHYESNIFYNKGL	0	0.698871	0.848568	0.818741	0.830138	4	3	Omrix	Random
IYNESEHHWDMVRHH	0	0.698844	0.861692	0.0226733	0.0349045	3	2	Sclavo	Human		ENK11_HUMAN	453	HERV-K_22q11.21 provirus ancestral Env polyprotein
IATSKVILFLNYMIY	0	0.697065	0.876936	0.200458	0.510268	1	3	Intratect	Neo
ALDYFSNRLVNYQIS	0	0.697037	0.849167	0.512965	0.797243	3	3	Omrix	Human	GUSBP1	GUSP1_HUMAN	10	Putative beta-glucuronidase-like protein SMA3
QEHTLTFPFQWLRFI	0	0.695999	0.882725	0.868976	0.874489	3	4	Omrix	Random
NGIYNPMWEALGMKM	0	0.695481	0.843142	0.399146	0.6711	3	2	Omrix	Random
NWACSGEEQIYSHWK	0	0.695451	0.851267	0.190193	0.204738	4	3	Sclavo	Mutation	PRDM2	PRDM2_HUMAN		PR domain zinc finger protein 2
HDTLAPMYSYENRHM	0	0.695378	0.866984	0.74145	0.795708	2	2	Omrix	Random
RIILKHPGMLVLKFK	0	0.695278	0.849683	0.311582	0.640501	0	1	Omrix	Mutation	MSH2	MSH2_HUMAN		DNA mismatch repair protein Msh2
ALMQQGLLISQRKLF	0	0.69512	0.818212	0.0691928	0.261995	3	1	Intratect	Mutation	MSH6	MSH6_HUMAN		DNA mismatch repair protein Msh6
NYWRLWWVTPDKRGI	0	0.694552	0.869109	0.594267	0.610435	1	4	Omrix	Random
EINRAIYYKNFKANR	0	0.694304	0.874252	0.484981	0.861625	4	3	LFB	Mutation	PRDM2	PRDM2_HUMAN		PR domain zinc finger protein 2
DQPFIAYEIVTWYKH	0	0.6942	0.868426	0.931447	0.847182	2	4	Omrix	Random
YDRYWWWTLTNVVSL	0	0.694117	0.908523	0.840074	0.61182	1	5	Omrix	Random
PKTSFDATMMYTTRT	0	0.693853	0.854421	0.171079	0.636438	0	2	Omrix	Random
YWRIKHIPSTRNINY	0	0.693642	0.853879	0.202873	0.489106	2	3	Omrix	Random
EWMNKVKVLFKFTKV	0	0.693465	0.827463	0.771878	0.62547	2	3	Sclavo	Human	FLCN	FLCN_HUMAN	510	Folliculin
EFKFTREYNHKWHQH	0	0.69283	0.86339	0.5879	0.767335	4	4	Omrix	Random
LNHVLAIKGPRSRWR	0	0.692707	0.861082	0.858427	0.660159	1	1	Sclavo	Human
HNEIPKPQFRLWRFQ	0	0.692609	0.855376	0.863917	0.705717	4	3	Omrix	Random
FCLLLVYRCTQQLRR	0	0.692441	0.914113	0.661289	0.230886	2	2	Octagam	Human		ENK5_HUMAN	649	HERV-K_19p13.11 provirus ancestral Env polyprotein
DKLYKLRTHWSIVVF	0	0.69187	0.887332	0.988974	0.896224	0	3	Omrix	Random
YNLERYGRLQPILDS	0	0.691241	0.788772	0.977876	0.813236	3	2	IVIG-mix	Human	AIRE	AIRE_HUMAN	85	Autoimmune regulator
LESNWDKPWWGVMEF	0	0.691128	0.841839	0.7	0.663672	3	4	Omrix	Random
IGFSVAIGHLFAINY	0	0.69065	0.871145	0.296667	0.592642	1	3	LFB	Human	AQP4	AQP4_HUMAN	193	Aquaporin-4
FCGKRFTRSDELQRH	0	0.690218	0.86881	0.952244	0.598579	2	2	Omrix	Human	SP4	SP4_HUMAN	683	Transcription factor Sp4
CGKGKHWANQCHSKF	0	0.689578	0.865205	0.0235799	0.296761	2	2	Omrix	Human	ERVK5	GAK8_HUMAN	585	HERV-K_3q12.3 provirus ancestral Gag polyprotein
WGWLWHTKWWAHF	0	0.689408	0.846133	0.874563	0.864874	0	6	Omrix	Random
QLLRDLEYGMQSWVL	0	0.688557	0.793881	0.72028	0.725194	3	2	Omrix	Random
VVKIHPYVPWYLDDK	0	0.68841	0.855854	0.625811	0.863933	0	3	Omrix	Random
DHNFMTASIPTHRLF	0	0.687769	0.842726	0.0198351	0.336078	1	2	Intratect	Human	MSH3	MSH3_HUMAN	277	DNA mismatch repair protein Msh3
HPCITKTFFGDDFIP	0	0.687659	0.819733	0.975127	0.896467	0	3	Intratect	Human	MSH6	MSH6_HUMAN	1096	DNA mismatch repair protein Msh6
MAASGLDHLKNGYRR	0	0.687407	0.85031	0.954674	0.603807	1	1	Omrix	Human	CENPC1	CENPC_HUMAN	1	Centromere protein C 1
MTWNIFNYPVRKIIM	0	0.687404	0.855249	0.83809	0.833436	2	3	Omrix	Random
AMVRFIPPIPPMKYS	0	0.687151	0.866038	0.837228	0.639288	0	2	Omrix	Random
TQRMQFLLKIRNVKL	0	0.687144	0.809156	0.243842	0.585736	3	1	Sclavo	Mutation	MSH3	MSH3_HUMAN		DNA mismatch repair protein Msh3
DRTYSQSGWILEGYD	0	0.687057	0.815809	0.321203	0.563413	2	3	Omrix	Random
SNANYSVKKCIFLLF	0	0.686958	0.853752	0.00527637	0.045341	2	3	LFB	Human	MLH1	MLH1_HUMAN	247	DNA mismatch repair protein Mlh1
GAIFTKAYQRMVLDA	0	0.686607	0.845965	0.751502	0.886387	1	2	Octagam	Human	MSH6	MSH6_HUMAN	723	DNA mismatch repair protein Msh6
RTQIERRKTSLYFSS	0	0.685114	0.811459	0.93804	0.592972	2	2	Sclavo	Human	MBD4	MBD4_HUMAN	406	Methyl-CpG-binding domain protein 4
NNYYPGTDGFYIY	0	0.685028	0.860793	0.995216	0.897935	2	5	Omrix	Random
GFVFSHTFFIKDSLA	0	0.68491	0.857754	0.0431882	0.645626	0	4	Octagam	Human	FLCN	FLCN_HUMAN	149	Folliculin
GPDGRLLRGHNQYAY	0	0.684854	0.868815	0.0881607	0.438084	2	2	Omrix	Human	HLA-B	1B48_HUMAN	128	HLA class I histocompatibility antigen, B-48 alpha chain
LVREKRFGNWLKDAR	0	0.683084	0.831131	0.947015	0.865746	2	2	IVIG-mix	Human	IARS	SYIC_HUMAN	439	Isoleucyl-tRNA synthetase, cytoplasmic
MNNKPWTGSWRGWDN	0	0.682618	0.847634	0.809505	0.84154	3	3	Omrix	Random
EDGMWGYRTPVYMLN	0	0.681782	0.848445	0.927083	0.919291	2	3	Sclavo	Human	ERV3	ENR1_HUMAN	499	HERV-R_7q21.2 provirus ancestral Env polyprotein
YLLNTTKLSEELFYQ	0	0.681263	0.82575	0.0407878	0.023242	4	3	Sclavo	Human	MLH1	MLH1_HUMAN	548	DNA mismatch repair protein Mlh1
GGGGDAMSRHLARPV	0	0.680967	0.769423	0.999999	0.990312	0	0	Sclavo	Other
SPSFYGYMEIRKMAQ	0	0.680808	0.850227	0.984493	0.888592	2	3	Omrix	Random
LRALRPLRALSRFEG	0	0.680124	0.866337	0.0799488	0.94871	1	1	Omrix	Human	SCN9A	SCN9A_HUMAN	1292	Sodium channel protein type 9 subunit alpha
ETMMTYHAGLSGMLR	0	0.679543	0.876349	0.927699	0.858549	1	1	Omrix	Random
PWIFAWNHTDIAWNA	0	0.679021	0.824856	0.281854	0.554921	2	4	Omrix	Random
IEFHTIVTRNMMQYP	0	0.678449	0.809069	0.485936	0.676969	3	2	Omrix	Random
YAIKKSNLYHVLNSG	0	0.678436	0.842338	0.468873	0.64268	2	2	Omrix	Random
LIYDFCQFWCSQVIG	0	0.678391	0.871043	0.133842	0.722331	2	4	LFB	Mutation	MLH1	MLH1_HUMAN		DNA mismatch repair protein Mlh1
RNEYFFDRNRPSFDA	0	0.677897	0.866979	0.508282	0.847771	3	4	Omrix	Human	KCNA4	KCNA4_HUMAN	216	Potassium voltage-gated channel subfamily A member 4
FYAAEIAIGLFFLQS	0	0.677834	0.823406	0.0956362	0.246157	2	4	Octagam	Human	PRKCB	KPCB_HUMAN	445	Protein kinase C beta type
HQPKRYGYTFNHFAQ	0	0.677503	0.843326	0.983773	0.935323	3	4	Omrix	Random
WVALASAWDRILVAG	0	0.677474	0.774096	0.210853	0.441838	0	2	Omrix	Random
GKFWKLLAGIQYTMQ	0	0.677161	0.853125	0.921586	0.834779	2	3	LFB	Mutation	MLH1	MLH1_HUMAN		DNA mismatch repair protein Mlh1
FSWHYMATETEMNFT	0	0.676751	0.837068	0.0867942	0.354727	3	4	Omrix	Random
YPPICLGRAPGCLMP	0	0.676458	0.842728	0.40705	0.767006	0	1	LFB	Human		ENK1_HUMAN	159	HERV-K_12q14.1 provirus ancestral Env polyprotein
EENMNFPFGLVLTWW	0	0.676401	0.890134	0.609451	0.768684	4	4	Omrix	Random
DRWHDYNNDGWMFAK	0	0.676217	0.835495	0.650432	0.73658	2	4	Omrix	Random
MMMMMSWKTRGKKKP	0	0.675188	0.872018	0.0148104	0.117066	0	1	Omrix	Mutation	PRDM2	PRDM2_HUMAN		PR domain zinc finger protein 2
DFFRLQLWQTDHRSE	0	0.675067	0.812587	0.808628	0.686408	3	3	Omrix	Random
GYSVERTNLQPEYWP	0	0.674974	0.807585	0.398579	0.156833	4	3	Omrix	Random
IRLVRVFRIFKLSRH	0	0.674824	0.896636	0.980225	0.984686	0	2	Omrix	Human	KCNA5	KCNA5_HUMAN	402	Potassium voltage-gated channel subfamily A member 5
GLGSNLVTEVRVYNW	0	0.674356	0.823068	0.00693026	0.0446018	3	2	Sclavo	Human	HNF1A	HNF1A_HUMAN	253	Hepatocyte nuclear factor 1-alpha
SSSFLLHLPPLLLLH	0	0.674225	0.816166	1	0.996804	0	1	LFB	Mutation	PRDM2	PRDM2_HUMAN		PR domain zinc finger protein 2
LALYTLNFLNIYRNQ	0	0.673379	0.874729	0.690499	0.81239	4	3	Omrix	Human		POK7_HUMAN	777	HERV-K_1q23.3 provirus ancestral Pol protein
GLLTLFAGDFSVFSA	0	0.673	0.83487	0.965066	0.951564	0	3	Intratect	Human	BRCA2	BRCA2_HUMAN	3134	Breast cancer type 2 susceptibility protein
DKWPAAKVMYAPNLW	0	0.672895	0.830585	0.347232	0.664684	1	3	Omrix	Random
ILKGVLNRSKRFIFT	0	0.672417	0.833123	0.0261137	0.51183	1	2	Omrix	Human		ENK7_HUMAN	344	HERV-K_1q23.3 provirus ancestral Env polyprotein
GLIQHQITFGWRHGN	0	0.670801	0.798654	0.6109	0.69169	3	2	Omrix	Random
LSDTTKYHFSFAVFI	0	0.669939	0.834034	0.650077	0.888601	0	4	Omrix	Random
EFVMRHKGAPHLRPA	0	0.669316	0.816205	0.212857	0.605653	1	1	Omrix	Human	UGT1A1	UD11_HUMAN	463	UDP-glucuronosyltransferase 1-1
GYRSQHRSLTLPCLP	0	0.669185	0.838243	0.359914	0.654032	1	1	Octagam	Mutation	MLH1	MLH1_HUMAN		DNA mismatch repair protein Mlh1
YTDHELEIRDNYWKR	0	0.669145	0.796049	0.200214	0.43209	3	3	Omrix	Random
GWPGIFRHIWSTGIQ	0	0.669105	0.847293	0.197668	0.629178	1	3	Omrix	Random
EMPKWRLSAVNIGLY	0	0.668597	0.842624	0.242352	0.53	2	2	Omrix	Random
HGSFSSLLYFSIGPQ	0	0.668265	0.797206	0.991824	0.958428	1	3	Omrix	Neo
YSHYYTTIQDLRDKI	0	0.665925	0.798894	0.107736	0.321805	1	3	Omrix	Human	KRT19	K1C19_HUMAN	127	Keratin, type I cytoskeletal 19
VLKDILKRTKRFIFT	0	0.665016	0.833899	0.016455	0.203347	0	2	Omrix	Human		ENK14_HUMAN	279	HERV-K_16p3.3 provirus ancestral Env polyprotein
TARTRCWPPGRCSRP	0	0.664032	0.839712	0.926765	0.821465	0	1	LFB	Mutation	MSH2	MSH2_HUMAN		DNA mismatch repair protein Msh2
QDMANHRTFTYLGPL	0	0.66376	0.811106	0.960215	0.938592	2	2	Omrix	Random
LPRHGHMHNNFFKLQ	0	0.663341	0.827195	0.90001	0.86237	3	2	Omrix	Human	CYP17A1	CP17A_HUMAN	43	Steroid 17-alpha-hydroxylase/17,20 lyase
DRGSGKKRGFAFVTF	0	0.663308	0.842244	0.601481	0.776139	0	3	LFB	Human	HNRNPA1L2	RA1L2_HUMAN	139	Heterogeneous nuclear ribonucleoprotein A1-like 2
LLLDQIWGASLRMRQ	0	0.662794	0.773807	0.680317	0.569905	2	1	Octagam	Human
CVSHCTQLFVSNFIY	0	0.662255	0.845848	0.0209627	0.393255	2	3	Omrix	Neo
TWGGFVFFFLPIPLI	0	0.661862	0.878687	0.999737	0.986489	0	5	Sclavo	Mutation	FAS	TNR6_HUMAN		Tumor necrosis factor receptor superfamily member 6
IDTNLHIYHWEHSQH	0	0.661789	0.825635	0.568396	0.651009	3	2	Omrix	Random
FLMTYTLKKINRCST	0	0.661689	0.848618	0.360414	0.656087	1	2	Octagam	Mutation	MSH2	MSH2_HUMAN		DNA mismatch repair protein Msh2
ASALFVQDHRPQFLI	0	0.661419	0.735705	0.174681	0.476878	2	2	Sclavo	Human	PMS1	PMS1_HUMAN	577	PMS1 protein homolog 1
SMRYERIKGWGNINY	0	0.660075	0.82238	0.529693	0.651123	3	3	Omrix	Random
FAKQFKQRRIKLGFT	0	0.659586	0.852008	0.377739	0.800222	2	3	Omrix	Human	POU3F3	PO3F3_HUMAN	325	POU domain, class 3, transcription factor 3
HWNYRWYITGLNKQK	0	0.659286	0.848279	0.961649	0.807051	3	4	Omrix	Random
RDVDLVQSALKYFGP	0	0.656148	0.782975	0.985212	0.619999	1	2	Intratect	Neo
RLLYQANYLPANWTA	0	0.655797	0.869495	0.786464	0.809746	3	3	Omrix	Random
ATPPLPSFLPYLFQP	0	0.655741	0.828813	0.999687	0.945626	1	3	Sclavo	Mutation	PRDM2	PRDM2_HUMAN		PR domain zinc finger protein 2
PNLMAMTYDVIGSYP	0	0.655454	0.80864	0.439205	0.678602	1	2	Omrix	Random
MYEETTYSKKKIIDF	0	0.655453	0.787004	0.01332	0.0468081	2	3	Omrix	Human	MSH6	MSH6_HUMAN	844	DNA mismatch repair protein Msh6
DMMLWIHFPHRQHHN	0	0.655346	0.827677	0.77584	0.787856	2	2	Omrix	Random
FGPHKTFSQRQWSLG	0	0.655335	0.831337	0.177762	0.587724	2	3	Omrix	Random
PPILRVGVTANFFCD	0	0.654384	0.796881	0.0391649	0.341554	1	2	IVIG-mix	Human	CR2	CR2_HUMAN	229	Complement receptor type 2
HIVYKALRSHILPPK	0	0.654322	0.831316	0.236843	0.808715	0	1	Octagam	Human	MLH1	MLH1_HUMAN	718	DNA mismatch repair protein Mlh1
QKYSLLKLTALLEKY	0	0.654221	0.801777	0.0665726	0.170516	2	2	Intratect	Human	DLC1	RHG07_HUMAN	1032	Rho GTPase-activating protein 7
PLAQPLVEHYVPRSL	0	0.653658	0.768754	0.0252006	0.275394	2	1	Sclavo	Human	SOX13	SOX13_HUMAN	553	Transcription factor SOX-13
YPGSIEVRWFRNGQE	0	0.653559	0.770144	0.331145	0.572182	4	3	Omrix	Human	HLA-DRB4	DRB4_HUMAN	152	HLA class II histocompatibility antigen, DR beta 4 chain
SLRPPVNYLQDFSYQ	0	0.653501	0.826274	0.295925	0.883752	3	3	IVIG-mix	Human		ENK6_HUMAN	200	HERV-K_8p23.1 provirus ancestral Env polyprotein
YVPKEFNAETFTFHA	0	0.653344	0.76885	0.239186	0.507396	3	4	Omrix	Human	ALB	ALBU_HUMAN	521	Serum albumin
GRVHRLLRKGNYAER	0	0.652895	0.82812	0.99588	0.948526	2	1	Omrix	Human	HIST2H2AC	H2A2C_HUMAN	29	Histone H2A type 2-C
RMPLLKKLSIFLQAM	0	0.652399	0.809438	0.352885	0.369361	1	1	Octagam	Mutation	MSH2	MSH2_HUMAN		DNA mismatch repair protein Msh2
IATKVLGTVKWFNVR	0	0.652298	0.793022	0.0899672	0.286297	1	2	Omrix	Human	YBX1	YBOX1_HUMAN	55	Nuclease-sensitive element-binding protein 1
GNIKKNRHPDFLPYD	0	0.65183	0.815202	0.590361	0.770707	2	2	Omrix	Human	PTPRN	PTPRN_HUMAN	733	Receptor-type tyrosine-protein phosphatase-like N
ANLFSDVQFKMSHKR	0	0.651412	0.797024	0.334957	0.578668	2	2	Omrix	Human	XRCC6	XRCC6_HUMAN	151	X-ray repair cross-complementing protein 6
PRCYTKFSDHMTFSQ	0	0.651401	0.809355	0.373341	0.733438	1	3	Omrix	Human	UGT1A6	UD16_HUMAN	193	UDP-glucuronosyltransferase 1-6
FGRYSDSLVQKGYKV	0	0.65133	0.830179	0.274519	0.577636	1	3	Octagam	Human	MSH6	MSH6_HUMAN	466	DNA mismatch repair protein Msh6
IYIADGRTNFNRFGQ	0	0.651149	0.793192	0.696164	0.800934	3	3	Omrix	Random
IYYKNFKANRAGRGA	0	0.650483	0.855039	0.520276	0.731152	2	3	Sclavo	Mutation	PRDM2	PRDM2_HUMAN		PR domain zinc finger protein 2
AANSNLNYIDLHAFR	0	0.649933	0.766025	0.517614	0.507314	3	2	Omrix	Random
MDSVRSGPFGQIFRP	0	0.649392	0.793565	0.10899	0.416566	1	2	Sclavo	Human	TUBB4	TBB4_HUMAN	73	Tubulin beta-4 chain
PFFPFHSPSRLFD	0	0.649343	0.779841	0.822017	0.82837	0	4	Omrix	Human	CRYAB	CRYAB_HUMAN	13	Alpha-crystallin B chain
HQTKLYLLNTTKLRV	0	0.649253	0.805399	0.276546	0.460479	2	1	LFB	Human
LKDFSYSLRLASRCS	0	0.64896	0.784189	0.947615	0.94895	0	2	Octagam	Human	PRDM2	PRDM2_HUMAN	1675	PR domain zinc finger protein 2
DSRYPPSGIWREGIF	0	0.648559	0.822489	0.242601	0.604186	1	3	Omrix	Random
DLASISTYGFRGEAL	0	0.647768	0.770623	0.986692	0.712011	1	2	LFB	Human	MLH1	MLH1_HUMAN	90	DNA mismatch repair protein Mlh1
HLLKLYCNVDSNKQY	0	0.647533	0.830077	0.552899	0.588174	3	2	Omrix	Human	EXOSC10	EXOSX_HUMAN	405	Exosome component 10
YRKKMDIPAKLIVCG	0	0.646252	0.773045	0.645649	0.594428	0	1	Omrix	Human	TROVE2	RO60_HUMAN	486	60 kDa SS-A/Ro ribonucleoprotein
EVCEEGWNKYQGHCY	0	0.646222	0.818939	0.720336	0.637245	5	3	Sclavo	Human	ACAN	PGCA_HUMAN	2203	Aggrecan core protein
ASVYLGSWSGLRW	0	0.646096	0.772823	0.997086	0.976791	0	3	Omrix	Random
YDFANFGVLRLSEPA	0	0.645688	0.770891	0.0106831	0.0897163	2	3	LFB	Human	MLH1	MLH1_HUMAN	566	DNA mismatch repair protein Mlh1
NTYMMQSDRYMIPAQ	0	0.645443	0.76104	0.391421	0.675856	3	2	Omrix	Random
PVWIPTRHLKFYNEP	0	0.64494	0.804459	0.024819	0.572372	2	3	Omrix	Human	ERVK6	POK2_HUMAN	846	HERV-K_7p22.1 provirus ancestral Pol protein
EDFLVRSFYLKNVQT	0	0.644123	0.822636	0.77393	0.906473	3	3	Omrix	Human	PTPRN	PTPRN_HUMAN	847	Receptor-type tyrosine-protein phosphatase-like N
WAISEYIATKIGAFL	0	0.643582	0.757913	0.25436	0.424903	1	3	LFB	Mutation	MSH2	MSH2_HUMAN		DNA mismatch repair protein Msh2
FVHHALCLYESRQQR	0	0.64357	0.844569	0.410637	0.622562	3	2	Intratect	Human
CRTLFSTHYHSLVED	0	0.643394	0.804515	0.150232	0.596642	1	2	Octagam	Human	MSH6	MSH6_HUMAN	1241	DNA mismatch repair protein Msh6
LYAGDYYRVQGRA	0	0.643377	0.832537	0.949247	0.900862	1	3	Omrix	Human	DDR1	DDR1_HUMAN	791	Epithelial discoidin domain-containing receptor 1
EYARRHPDYSVVLLL	0	0.642958	0.83269	0.910449	0.710093	1	2	Omrix	Human	ALB	ALBU_HUMAN	357	Serum albumin
ESKYASYLSFIKILL	0	0.642565	0.825295	0.778803	0.775433	1	3	Omrix	Human		POK4_HUMAN	8	HERV-K_6q14.1 provirus ancestral Gag-Pol polyprotein
GMVGRTQYYGHGYDN	0	0.642473	0.796403	0.999093	0.937479	2	3	Omrix	Random
AMPITICIAYFNNCL	0	0.641625	0.821053	0.85321	0.6518	2	2	Omrix	Human	AGTR1	AGTR1_HUMAN	283	Type-1 angiotensin II receptor
CYVPAEVCRLTPIDR	0	0.641281	0.775031	0.0354867	0.23623	1	1	Omrix	Human	MSH6	MSH6_HUMAN	1158	DNA mismatch repair protein Msh6
IVVSKETSRWYPDLE	0	0.640812	0.711049	0.0981133	0.128024	2	2	Sclavo	Human	ZNF780B	Z780B_HUMAN	66	Zinc finger protein 780B
FSDGNFNWGRVVALS	0	0.640484	0.809877	0.977533	0.926898	2	3	Omrix	Mutation	BAX	BAX_HUMAN		Apoptosis regulator BAX
SPQVAGVPRFRFGPP	0	0.640397	0.776173	0.200443	0.436984	1	2	Omrix	Human	TPR	TPR_HUMAN	2155	Nucleoprotein TPR
QKLVPMMYRFSINSA	0	0.640379	0.798337	0.720258	0.800915	2	2	Omrix	Random
RAREGVWILVSMDRP	0	0.64004	0.765905	0.0172607	0.189819	1	1	IVIG-mix	Human		ENK11_HUMAN	317	HERV-K_22q11.21 provirus ancestral Env polyprotein
YGHRLIPYDWEILAK	0	0.639587	0.828167	0.768343	0.787398	1	3	Intratect	Human		GAK11_HUMAN	341	HERV-K_22q11.21 provirus ancestral Gag polyprotein
KNACESSSHICPYCN	0	0.639414	0.773317	0.0101328	0.0222875	3	1	LFB	Human	PRDM2	PRDM2_HUMAN	1447	PR domain zinc finger protein 2
ANYQHFGTEFITWAP	0	0.639235	0.810824	0.475957	0.639733	3	4	Omrix	Random
LMHTLLMFDVMQLEY	0	0.639063	0.797065	0.778389	0.831535	2	2	Omrix	Random
LSIHYLMLPRVREEL	0	0.638516	0.838019	0.837311	0.802919	2	1	Omrix	Human	IARS	SYIC_HUMAN	799	Isoleucyl-tRNA synthetase, cytoplasmic
NIYFEYSHAFQAVTE	0	0.638461	0.81426	0.786985	0.906233	4	4	Omrix	Human	MSH3	MSH3_HUMAN	460	DNA mismatch repair protein Msh3
NMQFLFVNKRLVLRT	0	0.638309	0.790119	0.231652	0.607852	3	2	Sclavo	Human	MLH3	MLH3_HUMAN	248	DNA mismatch repair protein Mlh3
IHISTVNHAFKCKYC	0	0.638099	0.831391	0.0942726	0.382127	1	2	Octagam	Human	PRDM2	PRDM2_HUMAN	381	PR domain zinc finger protein 2
KYPMSSHTTSYQLGL	0	0.637921	0.784483	0.30599	0.33892	1	2	Omrix	Random
NQYQDHRSVLQPYGI	0	0.637321	0.777456	0.266567	0.545903	4	2	Omrix	Random
LDMNYPLSEHPHYPM	0	0.636753	0.777634	0.243575	0.543407	2	2	Omrix	Random
DLDMKKHRCKCCSIM	0	0.636235	0.801962	0.147891	0.396669	0	0	Omrix	Human	PALM	PALM_HUMAN	373	Paralemmin
KPNICLQAVRIRPHL	0	0.635822	0.740257	0.0252305	0.317626	2	0	LFB	Mutation	APC	APC_HUMAN		Adenomatous polyposis coli protein
VRGTFNWENEFNKIF	0	0.635315	0.787898	0.52911	0.510367	5	4	Omrix	Random
IFHGPNYTERGSGYP	0	0.633694	0.794767	0.363518	0.565684	2	3	Omrix	Random
INISIGYRYPPICLG	0	0.633593	0.842869	0.966706	0.95978	1	2	Sclavo	Human		ENK6_HUMAN	152	HERV-K_8p23.1 provirus ancestral Env polyprotein
LGLNQHYPSFKPPPF	0	0.633438	0.83317	0.878966	0.924473	2	3	Omrix	Human	PRDM2	PRDM2_HUMAN	1289	PR domain zinc finger protein 2
RGSYAKVLLVRLKKQ	0	0.633261	0.760834	0.990552	0.952792	1	1	Octagam	Mutation	PRKCI	KPCI_HUMAN		Protein kinase C iota type
LPQKYTIGRLGNFTV	0	0.632978	0.77676	0.973818	0.78668	2	2	Omrix	Random
AFKCKYCGKAFGTQI	0	0.631798	0.781805	0.525446	0.887167	1	3	Omrix	Human	PRDM2	PRDM2_HUMAN	389	PR domain zinc finger protein 2
IKLYAMSIMRNVNRD	0	0.631606	0.801256	0.515202	0.734016	2	1	Omrix	Random
AIFTKAYQRMVLDAV	0	0.631378	0.793514	0.725572	0.850437	1	2	Octagam	Human	MSH6	MSH6_HUMAN	724	DNA mismatch repair protein Msh6
PRTCMYQAQSRRRKG	0	0.631293	0.788375	0.609386	0.469719	2	1	Intratect	Mutation	PRDM2	PRDM2_HUMAN		PR domain zinc finger protein 2
YFKGIVYAVSSDR	0	0.631149	0.73141	0.962879	0.771903	0	3	Omrix	Human	DCX	DCX_HUMAN	145	Neuronal migration protein doublecortin
PTVEARYKSFSIKIL	0	0.630922	0.746889	0.117612	0.545333	1	2	Intratect	Human		POK4_HUMAN	301	HERV-K_6q14.1 provirus ancestral Gag-Pol polyprotein
PLNMAPKKWTRGFVQ	0	0.630471	0.758989	0.472417	0.647639	2	2	LFB	Human	POLR3A	RPC1_HUMAN	329	DNA-directed RNA polymerase III subunit RPC1
YAHETNHWVHWQDGL	0	0.630327	0.779389	0.23299	0.507673	3	3	Omrix	Random
VHFMAVHTEIYYEPK	0	0.630117	0.780095	0.218697	0.697062	2	3	Omrix	Random
GYRVLERIGARALVA	0	0.628604	0.794812	0.0467041	0.37539	1	1	Intratect	Human	MED23	MED23_HUMAN	807	Mediator of RNA polymerase II transcription subunit 23
ENFKALVLIAFAQYL	0	0.628043	0.785964	0.196719	0.435807	3	3	Omrix	Human	ALB	ALBU_HUMAN	41	Serum albumin
PMVIGRPSQYKIAPW	0	0.627881	0.807588	0.721561	0.755499	1	2	Omrix	Random
PFYITHIRAHTNLPG	0	0.627813	0.813423	0.858402	0.867578	1	2	Omrix	Human		POK7_HUMAN	558	HERV-K_1q23.3 provirus ancestral Pol protein
FYQILIYDFANFGVL	0	0.6274	0.857466	0.034843	0.633738	2	5	Octagam	Human	MLH1	MLH1_HUMAN	560	DNA mismatch repair protein Mlh1
DEGKMYGRNELIARY	0	0.627306	0.798588	0.784045	0.755466	3	2	Omrix	Human	TEAD1	TEAD1_HUMAN	62	Transcriptional enhancer factor TEF-1
HPRRMIGIWHIRLLL	0	0.626901	0.83211	0.109548	0.543384	0	1	LFB	Mutation	MSH2	MSH2_HUMAN		DNA mismatch repair protein Msh2
FVQGIIWDINSFDQW	0	0.62646	0.769343	0.226291	0.346972	3	4	Sclavo	Human	GPI	G6PI_HUMAN	499	Glucose-6-phosphate isomerase
GFGLAWAISEYIATK	0	0.626419	0.756908	0.389581	0.589408	1	3	Octagam	Human	MSH2	MSH2_HUMAN	759	DNA mismatch repair protein Msh2
TLIDWAPRGQFYHNC	0	0.625845	0.78708	0.010818	0.244214	2	3	Octagam	Human		ENK5_HUMAN	261	HERV-K_19p13.11 provirus ancestral Env polyprotein
GEFEKTRYHSYRRQK	0	0.625816	0.801717	0.994051	0.929884	3	3	Octagam	Mutation	APC	APC_HUMAN		Adenomatous polyposis coli protein
VTWLGDRVMNLQHRM	0	0.625777	0.776284	0.0145035	0.320825	2	1	Sclavo	Human		ENK14_HUMAN	357	HERV-K_16p3.3 provirus ancestral Env polyprotein
QNYYQWNHFKAKYLD	0	0.625356	0.815694	0.874416	0.849389	4	5	Omrix	Random
ERDPKAHRFLGLLYE	0	0.625278	0.812714	0.887313	0.807099	2	2	Omrix	Human	RGPD8	RGPD8_HUMAN	57	RANBP2-like and GRIP domain-containing protein 8
NYSRLLPSDLWGRDG	0	0.625271	0.797687	0.556289	0.698338	1	2	Omrix	Random
VICLCPPGYTGEHCN	0	0.624421	0.789973	0.98704	0.794017	2	1	LFB	Human	ACAN	PGCA_HUMAN	2185	Aggrecan core protein
RVFTRLGASDRIMSG	0	0.624359	0.763823	0.0724868	0.388793	0	1	Sclavo	Human	MSH6	MSH6_HUMAN	1172	DNA mismatch repair protein Msh6
AFGRYSDSLVQKGYK	0	0.624009	0.808785	0.302994	0.613015	1	3	Intratect	Human	MSH6	MSH6_HUMAN	465	DNA mismatch repair protein Msh6
AMAVEVDQEGIYRFA	0	0.62398	0.745158	0.55446	0.191012	3	2	Omrix	Random
LLTVKRTPHEAWRVP	0	0.623929	0.732708	0.0236595	0.200644	1	1	Omrix	Human		ENK14_HUMAN	25	HERV-K_16p3.3 provirus ancestral Env polyprotein
LRMRQAGLLAVMAQM	0	0.623487	0.807773	0.0414002	0.483182	2	0	Omrix	Human
VALFYFASKLVLKAL	0	0.623004	0.830223	0.915258	0.844918	0	3	Sclavo	Human	BAX	BAX_HUMAN	111	Apoptosis regulator BAX
SPRYVVNQDGGSFDF	0	0.622173	0.792672	0.661547	0.62442	2	3	Omrix	Random
TYVQLLRRCVPDPDT	0	0.621344	0.747997	0.984224	0.906151	1	1	Omrix	Human	EPPK1	EPIPL_HUMAN	2396	Epiplakin
GPLYSGCRLTLLRPE	0	0.620829	0.770835	0.922211	0.888354	1	1	Omrix	Human	MUC16	MUC16_HUMAN	12278	Mucin-16
PAQRTLYRDVMLENY	0	0.620703	0.817534	0.983831	0.949131	3	2	Omrix	Human	ZNF528	ZN528_HUMAN	27	Zinc finger protein 528
ACPKSYGFNAARLAN	0	0.620642	0.762997	0.821989	0.86577	2	2	Intratect	Human	MSH6	MSH6_HUMAN	1293	DNA mismatch repair protein Msh6
SSGFRLEESPFVPYD	0	0.620392	0.745787	0.413466	0.454198	2	3	IVIG-mix	Human	TNRC6A	TNR6A_HUMAN	1561	Trinucleotide repeat-containing gene 6A protein
FRRMGQPKRLNFSVE	0	0.620389	0.7785	0.061324	0.477554	3	2	LFB	Human	PRDM2	PRDM2_HUMAN	1394	PR domain zinc finger protein 2
VFPMASQGFWELRNK	0	0.620214	0.786889	0.667128	0.684522	3	3	Omrix	Random
EYFFDRNRPSFDAIL	0	0.619721	0.806104	0.70429	0.826975	2	4	Omrix	Human	KCNA4	KCNA4_HUMAN	218	Potassium voltage-gated channel subfamily A member 4
EEPPRYLLKFEQIYL	0	0.61941	0.799515	0.986281	0.84057	4	3	Omrix	Human	POLR2B	RPB2_HUMAN	79	DNA-directed RNA polymerase II subunit RPB2
EHNYIMPEFNFAVPA	0	0.619293	0.750234	0.178327	0.561031	4	3	Omrix	Random
IFSTKFTVETASREY	0	0.619173	0.750502	0.44843	0.326666	2	3	Intratect	Human	TOP2A	TOP2A_HUMAN	172	DNA topoisomerase 2-alpha
ICGPGTCYNTVGNYT	0	0.618634	0.808085	0.865081	0.73206	2	2	Omrix	Human	FBN1	FBN1_HUMAN	1657	Fibrillin-1
IGIRTHFSTRYNDVT	0	0.618114	0.797157	0.778929	0.848056	1	2	Omrix	Random
MFYPRVLLDCQNFIS	0	0.618041	0.801754	0.180967	0.720748	2	3	Sclavo	Mutation	MSH3	MSH3_HUMAN		DNA mismatch repair protein Msh3
TLRRNWRNLLHLNLF	0	0.617358	0.834053	0.992804	0.796697	3	2	Sclavo	Mutation	APC	APC_HUMAN		Adenomatous polyposis coli protein
LNLWGRDLLQQWGVE	0	0.617287	0.721438	0.03198	0.0720738	4	2	Octagam	Human		VPK5_HUMAN	89	HERV-K_19p13.11 provirus ancestral Pro protein
RQKFIIRSKIITYIR	0	0.617249	0.819063	0.992636	0.939094	1	2	LFB	Human	KARS	SYK_HUMAN	241	Lysyl-tRNA synthetase
QANMPSISRGRTMIH	0	0.617144	0.72879	0.455763	0.541523	2	0	Intratect	Human	APC	APC_HUMAN	2218	Adenomatous polyposis coli protein
RGIFPLAERANRGFG	0	0.617117	0.784404	0.3494	0.456036	2	2	LFB	Human	CYP2C9	CP2C9_HUMAN	97	Cytochrome P450 2C9
NGDVFETFMFPCQHC	0	0.616782	0.75753	0.0234102	0.3815	3	3	Intratect	Human	PRDM2	PRDM2_HUMAN	351	PR domain zinc finger protein 2
RHLLQRSMKQASY	0	0.61644	0.704685	0.416505	0.464526	2	1	Omrix	Human	SCN4A	SCN4A_HUMAN	1740	Sodium channel protein type 4 subunit alpha
LKNQMKTKRKRQKKL	0	0.616306	0.764908	0.876934	0.69571	3	0	Octagam	Mutation	APC	APC_HUMAN		Adenomatous polyposis coli protein
WASISITQALNHLHF	0	0.616061	0.739872	0.116435	0.152359	2	2	Octagam	Mutation	PRDM2	PRDM2_HUMAN		PR domain zinc finger protein 2
SMRQSGCLPLLIQLY	0	0.615989	0.812146	0.00908994	0.13494	2	1	Octagam	Mutation	APC	APC_HUMAN		Adenomatous polyposis coli protein
RKYPLHQLLQDESSY	0	0.61522	0.755602	0.0629452	0.109738	3	2	Octagam	Human	PIK3CA	PK3CA_HUMAN	54	Phosphatidylinositol-4,5-bisphosphate 3-kinase catalytic subunit alpha isoform
TEVKKDALEIYVYTC	0	0.615171	0.760586	0.155908	0.143144	2	2	Omrix	Neo
RNNWKCKSIFEGLKG	0	0.614349	0.783684	0.110636	0.148053	3	2	LFB	Human	ZNF283	ZN283_HUMAN	155	Zinc finger protein 283
PVVVLGLMYMADKFA	0	0.613808	0.784047	0.474869	0.711913	0	2	Omrix	Random
SGGSKKCIQVGGEFY	0	0.613686	0.758592	0.288997	0.286701	2	2	IVIG-mix	Human	AIRE	AIRE_HUMAN	217	Autoimmune regulator
TKKGCKRYWTKTIER	0	0.613401	0.824496	0.849558	0.77762	1	2	Octagam	Mutation	MSH6	MSH6_HUMAN		DNA mismatch repair protein Msh6
AWPDRDMDIYYDRSR	0	0.613338	0.781614	0.975779	0.926244	0	3	Omrix	Random
YFREKLSDGIGVMLP	0	0.613165	0.767352	0.0284077	0.191904	1	2	Omrix	Human	MSH6	MSH6_HUMAN	642	DNA mismatch repair protein Msh6
GGGGGGADAIARLRR	0	0.613149	0.689706	0.999762	0.891163	0	0	IVIG-mix	Other
LIPQIPLPLHPVPRY	0	0.613027	0.78563	0.1796	0.225229	1	1	Octagam	Mutation	PRDM2	PRDM2_HUMAN		PR domain zinc finger protein 2
KATLCSMKGCMRALV	0	0.613017	0.779921	0.0865932	0.566084	0	0	Intratect	Human	APC	APC_HUMAN	516	Adenomatous polyposis coli protein
MALDIEIATYRKLLE	0	0.612888	0.743256	0.716781	0.524037	2	1	LFB	Human	PRPH	PERI_HUMAN	387	Peripherin
RCLNSQPLLKWLPKI	0	0.612834	0.743924	0.0290742	0.160619	2	1	Omrix	Mutation	MLH1	MLH1_HUMAN		DNA mismatch repair protein Mlh1
LSKVRSNCPKAMKRL	0	0.612663	0.729173	0.068329	0.230014	1	0	Omrix	Human	BRAF	BRAF_HUMAN	678	Serine/threonine-protein kinase B-raf
QAPYDPNGKPERFYY	0	0.612449	0.803536	0.386144	0.379692	3	4	LFB	Human	POLR2C	RPB3_HUMAN	217	DNA-directed RNA polymerase II subunit RPB3
PTVSPISRFTYHMVS	0	0.611957	0.785846	0.426176	0.754841	0	2	LFB	Human		ENK6_HUMAN	184	HERV-K_8p23.1 provirus ancestral Env polyprotein
FMLYMKEMRAKVVAE	0	0.611386	0.790676	0.477393	0.684854	2	2	LFB	Human	TCF7L1	TF7L1_HUMAN	353	Transcription factor 7-like 1
VEPHMMWQKMPHKNW	0	0.611166	0.78973	0.367299	0.516879	3	2	Omrix	Random
LRQWSSCRHIRRS	0	0.60981	0.716683	0.74133	0.714959	1	1	Omrix	Human	CCR7	CCR7_HUMAN	352	C-C chemokine receptor type 7
LPFYFKRPPINVAID	0	0.60969	0.810542	0.75526	0.800715	1	3	LFB	Human	RPP30	RPP30_HUMAN	133	Ribonuclease P protein subunit p30
KCKEGDKVRLTFFTL	0	0.609488	0.772862	0.0254865	0.203274	1	2	Omrix	Human	AIM2	AIM2_HUMAN	303	Interferon-inducible protein AIM2
LYTLNFLNIYRNQTT	0	0.609226	0.80526	0.12356	0.529646	4	3	Omrix	Human		POK7_HUMAN	779	HERV-K_1q23.3 provirus ancestral Pol protein
RGVSHHRHRGWAPTS	0	0.608304	0.749977	0.495926	0.678239	0	1	Sclavo	Mutation	HNF1A	HNF1A_HUMAN		Hepatocyte nuclear factor 1-alpha
ISGKEAPYFYNDTVT	0	0.60808	0.761047	0.815208	0.696263	2	3	Sclavo	Human	CR2	CR2_HUMAN	613	Complement receptor type 2
ASIPDLLYVSSLQYQ	0	0.60793	0.757207	0.870658	0.635447	2	2	Omrix	Random
VRLCRRSRAASVGRC	0	0.607916	0.816095	0.147144	0.25797	0	0	Omrix	Human	PCDHB4	PCDB4_HUMAN	710	Protocadherin beta-4
LLMLGGGGYTIRNVA	0	0.607646	0.756138	0.99997	0.958535	1	1	Sclavo	Human	HDAC2	HDAC2_HUMAN	296	Histone deacetylase 2
GNWLRYVNWACSGEE	0	0.607628	0.795576	0.0978078	0.540807	4	3	Octagam	Human	PRDM2	PRDM2_HUMAN	96	PR domain zinc finger protein 2
LPAKWSGACVLGTIR	0	0.607457	0.732823	0.0757239	0.327065	0	1	LFB	Human	ERV3	ENR1_HUMAN	429	HERV-R_7q21.2 provirus ancestral Env polyprotein
RRQRWAARYPPGPLP	0	0.607131	0.744555	0.996487	0.867225	1	2	Omrix	Human	CYP2D6	CP2D6_HUMAN	25	Cytochrome P450 2D6
PLPATVADFWQMVWE	0	0.6071	0.732841	0.330756	0.320777	2	3	Sclavo	Human	PTPRN2	PTPR2_HUMAN	822	Receptor-type tyrosine-protein phosphatase N2
MQINMAVPPYHSMHM	0	0.606182	0.774679	0.209327	0.496228	2	1	Omrix	Random
HGQDLGTLGSCLQRF	0	0.605027	0.704847	0.425683	0.447936	2	1	Omrix	Human	COL4A3	CO4A3_HUMAN	1483	Collagen alpha-3(IV) chain
QRKGPPQRWCLQVYP	0	0.60499	0.785386	0.0726989	0.284457	3	2	Omrix	Human	ERVK5	NP8_HUMAN	7	HERV-K_3q12.3 provirus Np9 protein
FFLHSKPEDTDTWLK	0	0.604848	0.729378	0.00667099	0.0581244	1	3	Omrix	Human	ZNF84	ZNF84_HUMAN	164	Zinc finger protein 84
LKPIAPGEELLVWYN	0	0.604712	0.725415	0.0043672	0.0536641	3	2	Octagam	Human	PRDM2	PRDM2_HUMAN	127	PR domain zinc finger protein 2
LPVWIPTRHLKFYNE	0	0.60439	0.79248	0.0211818	0.539353	2	3	Omrix	Human	ERVK6	POK2_HUMAN	845	HERV-K_7p22.1 provirus ancestral Pol protein
HIKGLLINFIHHNWP	0	0.603815	0.773376	0.0434048	0.31464	2	2	Octagam	Human	TOP2B	TOP2B_HUMAN	569	DNA topoisomerase 2-beta
SEHHWDMVRHHLQGR	0	0.603439	0.757137	0.0199226	0.0325358	2	1	Sclavo	Human		ENK11_HUMAN	457	HERV-K_22q11.21 provirus ancestral Env polyprotein
FKDKRTCQNIAFCFM	0	0.603414	0.810244	0.0330933	0.356192	2	3	LFB	Mutation	PRDM2	PRDM2_HUMAN		PR domain zinc finger protein 2
EKEFHYNRYLTRRRR	0	0.60273	0.830364	0.414606	0.78669	3	3	Omrix	Human	HOXB6	HXB6_HUMAN	162	Homeobox protein Hox-B6
QGGRYRLGISRKNLS	0	0.601282	0.781875	0.997545	0.945436	2	1	LFB	Human	ZNF214	ZN214_HUMAN	163	Zinc finger protein 214
FMSHTNNYPCAYLNA	0	0.601024	0.808989	0.272565	0.728083	3	3	Omrix	Human	SEPSECS	SPCS_HUMAN	422	O-phosphoseryl-tRNA(Sec) selenium transferase
LETRDRKPFYTVDLN	0	0.600948	0.729687	0.365652	0.765303	2	2	Sclavo	Human		ENK1_HUMAN	357	HERV-K_12q14.1 provirus ancestral Env polyprotein
NIEHARITDMYGFVN	0	0.600558	0.749498	0.64212	0.750678	3	2	Omrix	Random
PTVSPNSRFTYHMVS	0	0.600495	0.749619	0.533826	0.66485	1	2	Omrix	Human	ERVK5	ENK8_HUMAN	73	HERV-K_3q12.3 provirus ancestral Env polyprotein
EFGPIDMHHTHFFQR	0	0.599417	0.781956	0.393173	0.60962	2	3	Omrix	Random
VPVDVAYRRGYFDEE	0	0.598204	0.776834	0.857288	0.87858	2	3	Omrix	Human	EPPK1	EPIPL_HUMAN	2357	Epiplakin
LYYPQKPLVTTRSME	0	0.598202	0.762307	0.0375272	0.191135	2	2	Sclavo	Human	POLR2B	RPB2_HUMAN	751	DNA-directed RNA polymerase II subunit RPB2
CETCGKNLADCLGHY	0	0.597994	0.759359	0.377532	0.71315	2	1	LFB	Human	POLR3A	RPC1_HUMAN	69	DNA-directed RNA polymerase III subunit RPC1
LMTSGVVLCEGVKWL	0	0.597608	0.73009	0.445079	0.213032	1	1	LFB	Human	CNOT7	CNOT7_HUMAN	140	CCR4-NOT transcription complex subunit 7
SNGYKKLLKERKEMF	0	0.597038	0.766872	0.0199437	0.103435	3	2	Omrix	Human	SEPSECS	SPCS_HUMAN	331	O-phosphoseryl-tRNA(Sec) selenium transferase
VPFYVNATAGTTVYG	0	0.596979	0.787854	0.787536	0.565104	1	3	Sclavo	Human	GAD1	DCE1_HUMAN	337	Glutamate decarboxylase 1
YLTDDKLSQYLIQLV	0	0.596807	0.730004	0.222083	0.238063	2	2	Octagam	Human	PIK3CA	PK3CA_HUMAN	622	Phosphatidylinositol-4,5-bisphosphate 3-kinase catalytic subunit alpha isoform
RKLLASLVKRLGDKH	0	0.596195	0.780286	0.398777	0.378551	0	0	Omrix	Human	TRIM28	TIF1B_HUMAN	253	Transcription intermediary factor 1-beta
FPWYYTTMDKVTNDQ	0	0.5959	0.764359	0.742471	0.680946	2	4	Omrix	Random
QKKSGKWRMLTDLRA	0	0.595864	0.720319	0.371831	0.536408	1	1	Omrix	Human		POK4_HUMAN	1000	HERV-K_6q14.1 provirus ancestral Gag-Pol polyprotein
HKRPKAKYIIWPRID	0	0.595009	0.770449	0.0930493	0.517312	0	2	Omrix	Human	SEPSECS	SPCS_HUMAN	157	O-phosphoseryl-tRNA(Sec) selenium transferase
KPILKGKKFGPFVGD	0	0.595003	0.742519	0.342435	0.507573	0	2	Intratect	Human	PRDM2	PRDM2_HUMAN	48	PR domain zinc finger protein 2
TQKVQMKFLVEQMRR	0	0.594781	0.676454	0.333106	0.364968	4	1	LFB	Human	PIK3CA	PK3CA_HUMAN	727	Phosphatidylinositol-4,5-bisphosphate 3-kinase catalytic subunit alpha isoform
TPAEEFLSDSSFERW	0	0.593104	0.72285	0.0223008	0.0373509	3	3	Omrix	Random
NYCKWTVKCMGLLMT	0	0.592903	0.784935	0.72051	0.750982	1	2	Sclavo	Mutation	APC	APC_HUMAN		Adenomatous polyposis coli protein
LYEMPPMTHLGYVNI	0	0.592831	0.733528	0.277893	0.738128	2	2	Omrix	Random
RQIRQHSWFRKKHPP	0	0.592818	0.797759	0.769176	0.777949	2	2	Sclavo	Human	STK11	STK11_HUMAN	301	Serine/threonine-protein kinase 11
VYDTMIEKFAVLYQQ	0	0.592764	0.739407	0.162981	0.490234	3	3	Octagam	Human	PTPRZ1	PTPRZ_HUMAN	338	Receptor-type tyrosine-protein phosphatase zeta
YGFVEFEDSRDADDA	0	0.592429	0.702208	0.982269	0.709172	2	3	Omrix	Human	SFRS6	SFRS6_HUMAN	37	Splicing factor, arginine/serine-rich 6
HIRIWSGNQTLETRY	0	0.592322	0.728126	0.0691166	0.061117	3	2	Omrix	Human		ENK7_HUMAN	237	HERV-K_1q23.3 provirus ancestral Env polyprotein
TSDAHWPNYYLLNTN	0	0.592228	0.757689	0.615817	0.77162	3	3	Omrix	Random
QYVISQEMERIPRLR	0	0.591672	0.680531	0.303261	0.245173	4	1	LFB	Human	PTPRN	PTPRN_HUMAN	103	Receptor-type tyrosine-protein phosphatase-like N
YLLNTTKLRVKCLAP	0	0.591349	0.744882	0.27763	0.549973	1	1	Omrix	Human
QDCYRLYQGINQLPN	0	0.59099	0.779807	0.988701	0.65128	5	2	Intratect	Human	MSH2	MSH2_HUMAN	402	DNA mismatch repair protein Msh2
TLRRYAGMALTNLTL	0	0.590396	0.760713	0.96128	0.657685	1	1	Octagam	Mutation	APC	APC_HUMAN		Adenomatous polyposis coli protein
WGVRMTSLSASTSLW	0	0.590393	0.767933	0.00444936	0.0137722	0	2	Intratect	Neo
GLSLCPLRQMKRGVI	0	0.589622	0.748263	0.486593	0.638779	1	0	Sclavo	Human		ENK13_HUMAN	66	HERV-K_1p13.3 provirus ancestral Env polyprotein
IYMRQMWKTYEGERD	0	0.588672	0.772605	0.651531	0.719413	3	3	Omrix	Random
MVSGMSLRPRVNYLQ	0	0.588021	0.740482	0.19605	0.980143	2	1	Sclavo	Human		ENK1_HUMAN	195	HERV-K_12q14.1 provirus ancestral Env polyprotein
VKEFGIDPQNMFEFW	0	0.587817	0.763568	0.134283	0.286109	4	4	Omrix	Human	GPI	G6PI_HUMAN	253	Glucose-6-phosphate isomerase
CIVIGNEVVNFEWTY	0	0.587558	0.739751	0.218093	0.297774	4	3	Omrix	Human	PDGFRB	PGFRB_HUMAN	235	Beta-type platelet-derived growth factor receptor
QSFRWTDQPGKLGIF	0	0.586932	0.773944	0.255112	0.420306	2	3	Omrix	Random
YQYIYSTPRIHIE	0	0.586913	0.689561	0.920154	0.816764	2	3	Omrix	Random
AHAGLGGMASIFGLL	0	0.586314	0.698247	0.50538	0.317148	0	1	Omrix	Human	MADD	MADD_HUMAN	1027	MAP kinase-activating death domain protein
VRQCYHYWPDEGSNL	0	0.586197	0.755212	0.0154689	0.292069	3	3	Octagam	Human	PTPRN2	PTPR2_HUMAN	853	Receptor-type tyrosine-protein phosphatase N2
DLFEPYETHVMWKMA	0	0.586061	0.755333	0.468989	0.761977	2	3	Omrix	Random
TFIAQLRTFRLLVLK	0	0.586053	0.773277	0.0245585	0.697691	1	2	Omrix	Neo
NYSVKKCIFLLFINH	0	0.585394	0.75112	0.00816937	0.0772416	2	3	Octagam	Human	MLH1	MLH1_HUMAN	250	DNA mismatch repair protein Mlh1
RLLYGARRGRAAGRP	0	0.585197	0.802281	0.999877	0.83783	0	1	Octagam	Mutation	MSH2	MSH2_HUMAN		DNA mismatch repair protein Msh2
TLSIKPCAHTFCLLN	0	0.585124	0.710286	0.23741	0.553649	1	1	Octagam	Mutation	MLH1	MLH1_HUMAN		DNA mismatch repair protein Mlh1
HHFYHHASHEFMDLM	0	0.585033	0.825908	0.976794	0.797468	1	3	Omrix	Random
FEDRAKMPYMEAVIH	0	0.584918	0.762843	0.583046	0.685647	2	2	Octagam	Human	CYP2A6	CP2A6_HUMAN	343	Cytochrome P450 2A6
DSRWEFPRDGLVLGR	0	0.584019	0.776766	0.913601	0.898598	1	2	Omrix	Human	PDGFRA	PGFRA_HUMAN	583	Alpha-type platelet-derived growth factor receptor
LRVWFQKPSYSKIVE	0	0.583835	0.742481	0.258487	0.588678	2	3	Omrix	Random
LLLGFSDAMTFKERV	0	0.583702	0.75116	0.482534	0.764712	1	2	LFB	Human	UGT1A7	UD17_HUMAN	193	UDP-glucuronosyltransferase 1-7
SFLEQDSSVPGWIDL	0	0.583625	0.6471	0.0222099	0.0279081	2	2	Omrix	Random
KWKWEHVWQYGIGSE	0	0.583587	0.706118	0.798927	0.67782	3	4	Omrix	Random
VIGKLVGMGGHLGGR	0	0.582419	0.722506	0.980121	0.878894	0	0	LFB	Human
PAGAAVANYTNWAYV	0	0.58236	0.70065	0.906418	0.340232	2	3	Omrix	Human		ENK6_HUMAN	93	HERV-K_8p23.1 provirus ancestral Env polyprotein
PKAMKRLMAECLKKK	0	0.58143	0.728563	0.157182	0.490787	1	0	LFB	Human	BRAF	BRAF_HUMAN	686	Serine/threonine-protein kinase B-raf
AAPYITRQYRKVKAP	0	0.580356	0.740841	0.505697	0.670797	1	2	Intratect	Human	PRDM2	PRDM2_HUMAN	1692	PR domain zinc finger protein 2
RLFEQVMRIGLDLPA	0	0.57942	0.709751	0.49397	0.584557	2	1	IVIG-mix	Human	MPO	PERM_HUMAN	571	Myeloperoxidase
CAVFNNEVVDLQWTY	0	0.579329	0.711468	0.0445181	0.155802	4	3	LFB	Human	PDGFRA	PGFRA_HUMAN	235	Alpha-type platelet-derived growth factor receptor
CKEGDKVRLTFFTLS	0	0.579223	0.69089	0.044425	0.295799	1	2	Omrix	Human	AIM2	AIM2_HUMAN	304	Interferon-inducible protein AIM2
ERVWNHIVHLEDHLF	0	0.579036	0.72917	0.44953	0.765408	3	2	Sclavo	Human	UGT1A10	UD110_HUMAN	205	UDP-glucuronosyltransferase 1-10
TRSPAYLQQLFHSLK	0	0.578669	0.705473	0.99539	0.834134	2	2	Omrix	Random
FYSIRKQYISEESTL	0	0.578468	0.752683	0.607244	0.41252	3	3	Omrix	Human	MLH1	MLH1_HUMAN	683	DNA mismatch repair protein Mlh1
AYTGLKERVIKTPYQ	0	0.578196	0.689625	0.0289488	0.048692	2	2	Sclavo	Human		POK5_HUMAN	477	HERV-K_19p13.11 provirus ancestral Pol protein
DSIAHGNRLTPYDWE	0	0.578167	0.720052	0.134024	0.542394	2	2	Omrix	Human	ERVK5	GAK8_HUMAN	337	HERV-K_3q12.3 provirus ancestral Gag polyprotein
GCYVPAEVCRLTPID	0	0.578099	0.715242	0.0320214	0.245432	1	1	Intratect	Human	MSH6	MSH6_HUMAN	1157	DNA mismatch repair protein Msh6
EGDDKIEYRAWNPFR	0	0.57638	0.717766	0.686955	0.551229	3	3	Omrix	Human	FBL	FBRL_HUMAN	127	rRNA 2'-O-methyltransferase fibrillarin
PSLEDSVGLFLSAFL	0	0.575716	0.722749	0.0307632	0.154418	1	2	Omrix	Human	TAPBP	TPSN_HUMAN	408	Tapasin
EPLLWTSYWPEMVKP	0	0.575119	0.733694	0.809924	0.777592	2	3	Omrix	Random
DSYAQQRSTVWDYRV	0	0.574552	0.762321	0.713375	0.654177	2	3	Omrix	Random
LSYFGTPTWQTVTIF	0	0.574407	0.778813	0.990321	0.716194	1	4	LFB	Human	BAX	BAX_HUMAN	162	Apoptosis regulator BAX
DGSWKWVDGTDYRHN	0	0.574	0.72174	0.547446	0.780275	1	3	IVIG-mix	Human	ASGR2	ASGR2_HUMAN	241	Asialoglycoprotein receptor 2
VYLQFEEGLETTALF	0	0.573149	0.724107	0.194073	0.151183	4	3	Omrix	Human	RPN2	RPN2_HUMAN	197	Dolichyl-diphosphooligosaccharide--protein glycosyltransferase subunit 2
TTNSQVRWEYCKIPS	0	0.57308	0.709709	0.646517	0.520173	3	2	Sclavo	Human	PLG	PLMN_HUMAN	337	Plasminogen
LGPYTLDRNSLYVNG	0	0.571828	0.770638	0.0642881	0.603146	2	2	Omrix	Human	MUC16	MUC16_HUMAN	12178	Mucin-16
YLTYNDFINKELILF	0	0.571367	0.730354	0.966596	0.622889	3	4	Octagam	Human	TOP2A	TOP2A_HUMAN	692	DNA topoisomerase 2-alpha
PLKQTVQPKKWRGGF	0	0.57125	0.718742	0.00285404	0.0520341	2	2	Intratect	Mutation	PRDM2	PRDM2_HUMAN		PR domain zinc finger protein 2
SRLFNMRNKNHHFIQ	0	0.569628	0.718295	0.366315	0.628846	4	2	Omrix	Random
KHAAFSCPKNPFLLP	0	0.569275	0.724612	0.545435	0.386205	1	2	Octagam	Mutation	PRDM2	PRDM2_HUMAN		PR domain zinc finger protein 2
PYCFSRNDSLSSLDF	0	0.569013	0.704173	0.040852	0.0242797	1	3	Sclavo	Human	APC	APC_HUMAN	1853	Adenomatous polyposis coli protein
DLSGRSTSHYEDGRW	0	0.568812	0.735915	0.10304	0.220037	1	2	Omrix	Random
QSFYLWEWEEKGIST	0	0.568455	0.75406	0.269405	0.234256	4	4	Sclavo	Human		ENK7_HUMAN	197	HERV-K_1q23.3 provirus ancestral Env polyprotein
SFEVRVCACPGRDRR	0	0.568395	0.725003	0.459926	0.54698	1	1	Omrix	Human	TP53	P53_HUMAN	269	Cellular tumor antigen p53
DNNFRETSGSWVRFS	0	0.568204	0.749954	0.249173	0.372215	3	3	Omrix	Random
PWPFNHHGKSNVSRN	0	0.568067	0.714944	0.453311	0.428796	3	2	Omrix	Random
PFKCEFCVQLFKDKR	0	0.567918	0.76715	0.0580427	0.264735	2	3	Omrix	Mutation	PRDM2	PRDM2_HUMAN		PR domain zinc finger protein 2
SRPTSTIWVSMLARG	0	0.567882	0.667682	0.169584	0.333874	0	1	Omrix	Human	POLR2B	RPB2_HUMAN	229	DNA-directed RNA polymerase II subunit RPB2
FVQFNPHNHRHTGAG	0	0.567458	0.687488	0.0305567	0.39015	3	2	Omrix	Random
KENDWYLAYKIIQRG	0	0.567425	0.763578	0.878325	0.815234	3	3	LFB	Human
CDVGPDGRFLRGYQQ	0	0.567308	0.73332	0.524817	0.571654	2	2	Omrix	Human	HLA-A	1A26_HUMAN	125	HLA class I histocompatibility antigen, A-26 alpha chain
KLSQYLIQLVQVLKY	0	0.567228	0.780451	0.475272	0.310889	3	2	Octagam	Human	PIK3CA	PK3CA_HUMAN	627	Phosphatidylinositol-4,5-bisphosphate 3-kinase catalytic subunit alpha isoform
IWSPNLQVPGVNHWG	0	0.566859	0.70002	0.0318979	0.135021	3	2	Omrix	Random
WWRKPLDAFPFSGAK	0	0.566464	0.74922	0.627486	0.671697	0	4	Omrix	Random
LEAPNTWQAPSGLYW	0	0.566452	0.774139	0.302746	0.401268	3	3	Omrix	Human	ERV3	ENR1_HUMAN	405	HERV-R_7q21.2 provirus ancestral Env polyprotein
DCYRLYQGINQLPNV	0	0.566407	0.77124	0.972391	0.492372	4	2	Intratect	Human	MSH2	MSH2_HUMAN	403	DNA mismatch repair protein Msh2
IGKILMWKWWKMIPE	0	0.566356	0.722126	0.606752	0.780341	1	3	Octagam	Mutation	MLH1	MLH1_HUMAN		DNA mismatch repair protein Mlh1
TLRTLLEEEYFREKL	0	0.56459	0.741506	0.361147	0.877034	4	2	Intratect	Human	MSH6	MSH6_HUMAN	633	DNA mismatch repair protein Msh6
NRVCPPHLKTCYPLE	0	0.564466	0.72243	0.261246	0.539873	2	1	IVIG-mix	Human	NUMA1	NUMA1_HUMAN	1927	Nuclear mitotic apparatus protein 1
FQFHPHGNMFVVNPK	0	0.564142	0.666264	0.152	0.509552	3	3	Omrix	Random
IWHEKGEWNDVPCNY	0	0.56409	0.728749	0.0731887	0.34487	4	3	Omrix	Human	ACAN	PGCA_HUMAN	2305	Aggrecan core protein
KMTMLLLYHSTMSSK	0	0.563934	0.781584	0.964773	0.93859	0	1	Omrix	Human	NUMA1	NUMA1_HUMAN	97	Nuclear mitotic apparatus protein 1
RHKEAFLKKHNLKLG	0	0.563699	0.723274	0.0399183	0.17018	2	1	Intratect	Human	DLST	ODO2_HUMAN	265	Dihydrolipoyllysine-residue succinyltransferase component of 2-oxoglutarate dehydrogenase complex, mitochondrial
RRAVKILKKKKLRRI	0	0.563579	0.754204	0.997288	0.66421	0	0	Omrix	Human	STK11	STK11_HUMAN	74	Serine/threonine-protein kinase 11
FLQHSHEEKSFKKSK	0	0.563469	0.659654	0.805323	0.33818	3	2	Omrix	Mutation	MLH1	MLH1_HUMAN		DNA mismatch repair protein Mlh1
PEGRFPDLTVELNRW	0	0.562568	0.728126	0.0569261	0.142098	3	2	Intratect	Human	MSH6	MSH6_HUMAN	898	DNA mismatch repair protein Msh6
FNWGRVVALFLLCQQ	0	0.561155	0.764768	0.62013	0.596904	3	3	Sclavo	Mutation	BAX	BAX_HUMAN		Apoptosis regulator BAX
YVNWACSGEEQNLFP	0	0.56114	0.703736	0.0291734	0.0515405	5	3	Octagam	Human	PRDM2	PRDM2_HUMAN	101	PR domain zinc finger protein 2
GFHNKAFTMEPHDLR	0	0.560634	0.746068	0.085837	0.443271	2	2	Omrix	Random
LRRDSDHRERAMMTM	0	0.560428	0.742981	0.0480205	0.206429	1	0	Intratect	Human		ENK1_HUMAN	660	HERV-K_12q14.1 provirus ancestral Env polyprotein
AIQSIMYTLDKHTHK	0	0.559546	0.692458	0.505591	0.681993	1	1	Omrix	Random
NSIATSKVILFLNYM	0	0.558977	0.695255	0.0252691	0.143865	2	2	Intratect	Neo
ASHLSFIKILLKRGG	0	0.558336	0.6965	0.00266211	0.0201188	0	1	LFB	Human		POK4_HUMAN	12	HERV-K_6q14.1 provirus ancestral Gag-Pol polyprotein
DAQGGRSEMNWSYVP	0	0.557636	0.638816	0.0876028	0.240914	3	2	Omrix	Random
IYSGDYYRQGRIA	0	0.557531	0.713007	0.999531	0.95434	1	3	Omrix	Human	MERTK	MERTK_HUMAN	748	Tyrosine-protein kinase Mer
WDHPGLRNKWVYNQN	0	0.557205	0.694898	0.531698	0.703408	4	3	Omrix	Random
SMKGCMRALVAQLKS	0	0.557075	0.663604	0.0679527	0.293759	1	0	Sclavo	Human	APC	APC_HUMAN	521	Adenomatous polyposis coli protein
FTTGGWVYPDYKGPP	0	0.557057	0.735404	0.787366	0.749433	0	4	Omrix	Random
LVEVPIVSPISRFTY	0	0.556826	0.721178	0.00240196	0.0475256	1	2	Octagam	Human		ENK11_HUMAN	69	HERV-K_22q11.21 provirus ancestral Env polyprotein
TKKGCKRYWTKTIEK	0	0.556605	0.753463	0.669125	0.645883	1	2	Intratect	Human	MSH6	MSH6_HUMAN	999	DNA mismatch repair protein Msh6
YLTMQQTTALPTWGL	0	0.556566	0.722264	0.079355	0.11283	2	2	Omrix	Human	RIPK3	RIPK3_HUMAN	465	Receptor-interacting serine/threonine-protein kinase 3
TASEVYQSTEILHCL	0	0.55627	0.641316	0.0173046	0.0449346	3	1	Omrix	Human		VPK12_HUMAN	57	HERV-K_1q22 provirus ancestral Pro protein
QEYTHYLLTFNNDNV	0	0.556026	0.732702	0.984909	0.835847	5	3	Omrix	Random
RKRDYADYVYDTAGP	0	0.55581	0.754101	0.992945	0.955493	0	3	Omrix	Random
PSGTWRCSSCLQATV	0	0.55538	0.694966	0.0905944	0.16022	1	1	Omrix	Human	AIRE	AIRE_HUMAN	331	Autoimmune regulator
GQGGMKRMMVVPAFE	0	0.555349	0.70846	0.941715	0.869298	2	1	Omrix	Random
ASHFFNLMFTTNMLE	0	0.554702	0.707449	0.968977	0.863358	3	3	IVIG-mix	Human	KLHL7	KLHL7_HUMAN	65	Kelch-like protein 7
PKYILRAGQMVTVWA	0	0.554535	0.75705	0.911048	0.838646	1	2	LFB	Human	LMNB2	LMNB2_HUMAN	499	Lamin-B2
DIVWWCPMSRLRLAL	0	0.554494	0.782493	0.98235	0.969657	0	2	Sclavo	Neo
SNFIYLFLIFLRRSF	0	0.554427	0.81169	0.140691	0.90813	1	5	Intratect	Neo
NNFSPIIDYFPGTHN	0	0.554115	0.700346	0.0823643	0.577102	3	3	LFB	Human	CYP2C9	CP2C9_HUMAN	217	Cytochrome P450 2C9
WQLLVMVRVQLHEWT	0	0.554006	0.720495	0.204313	0.581631	3	2	Octagam	Mutation	APC	APC_HUMAN		Adenomatous polyposis coli protein
ITCLVTGFSPADVFV	0	0.553786	0.664024	0.0865272	0.433079	0	2	Sclavo	Human	IGHM	IGHM_HUMAN	349	Ig mu chain C region
AIYAFENSRSHMDIK	0	0.553708	0.696549	0.188077	0.515886	2	2	Omrix	Random
ETQYWKISVFQINYM	0	0.553615	0.713837	0.240332	0.498154	4	4	Omrix	Random
YMTQYDIAAEKFISK	0	0.553048	0.652653	0.200507	0.270699	2	3	Omrix	Random
DPMMGGREYAYDMYD	0	0.552809	0.736636	0.984608	0.920444	1	3	Omrix	Random
RLWKKAVSETGWVGP	0	0.552227	0.682435	0.122464	0.0894127	1	2	Omrix	Random
ILEVVGRYSVHNAGI	0	0.551917	0.639811	0.146497	0.519045	2	1	LFB	Human	MLH1	MLH1_HUMAN	176	DNA mismatch repair protein Mlh1
YTHEFKIAEGAVYDM	0	0.551286	0.705746	0.0573118	0.219794	2	3	Omrix	Random
LASQGGLGMYETPLF	0	0.550523	0.715802	0.338895	0.282048	2	2	LFB	Human	TPR	TPR_HUMAN	2185	Nucleoprotein TPR
CLANYSRGGDGPMCR	0	0.549539	0.744205	0.0181632	0.135416	1	1	LFB	Human	MSH6	MSH6_HUMAN	1062	DNA mismatch repair protein Msh6
FDLQVKMWVQLLIPR	0	0.549408	0.70587	0.939162	0.761178	2	2	Sclavo	Human
RVYCVEGTPINFSTA	0	0.54925	0.674831	0.00708412	0.0563426	2	2	Octagam	Human	APC	APC_HUMAN	1640	Adenomatous polyposis coli protein
KYVVFFFYPLDFTFV	0	0.549073	0.817529	0.999997	0.985064	0	7	Sclavo	Human	PRDX1	PRDX1_HUMAN	37	Peroxiredoxin-1
SPVKVARKRKRMVTG	0	0.548775	0.716909	0.0373699	0.291522	0	0	Intratect	Human	MSH6	MSH6_HUMAN	292	DNA mismatch repair protein Msh6
ILFLNYMIYLYIYVF	0	0.547061	0.807625	0.996627	0.986112	1	6	LFB	Neo
ADAFYLSMPFMPL	0	0.546969	0.662621	0.884237	0.862994	0	3	Omrix	Random
DDLDMVAIVRYAYDK	0	0.546455	0.708574	0.836425	0.762614	0	2	Omrix	Human	XRCC5	XRCC5_HUMAN	385	X-ray repair cross-complementing protein 5
KRGFLRSASLGRR	0	0.545627	0.653323	0.99092	0.893996	0	1	Omrix	Human	CACNA1C	CAC1C_HUMAN	1967	Voltage-dependent L-type calcium channel subunit alpha-1C
GMKVNMMPQHQWFKR	0	0.544648	0.776459	0.176486	0.470579	3	2	Omrix	Random
NARPLTVYGWQNGVG	0	0.544532	0.676438	0.523332	0.687198	3	2	Omrix	Random
VLRTKLHKLIDFLLR	0	0.54441	0.723514	0.504065	0.594112	0	1	Octagam	Human	MLH3	MLH3_HUMAN	259	DNA mismatch repair protein Mlh3
NRDRMKLTDFNFLMV	0	0.544034	0.719425	0.145233	0.558435	2	2	Octagam	Human	PRKCB	KPCB_HUMAN	333	Protein kinase C beta type
WSGPREAPDSLFAVR	0	0.543759	0.644952	0.204734	0.192903	1	2	Sclavo	Human	FOXP3	FOXP3_HUMAN	295	Forkhead box protein P3
LKRLPLAKFLLLTKK	0	0.543636	0.635859	0.808574	0.815485	0	1	Octagam	Mutation	APC	APC_HUMAN		Adenomatous polyposis coli protein
PMNIGTGLFKLLHKA	0	0.543306	0.691198	0.156415	0.645623	1	1	Omrix	Human	POLR3A	RPC1_HUMAN	1352	DNA-directed RNA polymerase III subunit RPC1
YQRSLKFRPKGKTCP	0	0.542862	0.752115	0.0907219	0.701911	1	2	LFB	Human		ENK7_HUMAN	103	HERV-K_1q23.3 provirus ancestral Env polyprotein
KPIAPGEELLVWYNG	0	0.542531	0.64984	0.00806689	0.0807378	3	2	Intratect	Human	PRDM2	PRDM2_HUMAN	128	PR domain zinc finger protein 2
SELRNQYVTLHDMIL	0	0.542331	0.654481	0.0827174	0.401584	3	1	Omrix	Human	PSME3	PSME3_HUMAN	222	Proteasome activator complex subunit 3
EAFRHKLAMDTYSGP	0	0.542038	0.724662	0.470035	0.867597	1	2	LFB	Human	HNF1A	HNF1A_HUMAN	275	Hepatocyte nuclear factor 1-alpha
MWIAPIIRKMIETGH	0	0.541916	0.66679	0.562178	0.5611	1	1	Omrix	Random
GIYVYISMLTSFE	0	0.541524	0.678377	0.938276	0.83807	1	3	Omrix	Random
PEWRGTYTWRPEIIL	0	0.541205	0.725438	0.355285	0.651025	2	3	Omrix	Random
GAPARVSYWRDDNFK	0	0.540954	0.698517	0.904537	0.790213	1	3	Omrix	Random
EGCKGFFRRSIQKNM	0	0.540109	0.741725	0.704596	0.897836	3	2	Omrix	Human	RARA	RARA_HUMAN	106	Retinoic acid receptor alpha
MKYTSYILAFQLCIV	0	0.539436	0.776629	0.725875	0.837169	1	3	Sclavo	Human	IFNG	IFNG_HUMAN	1	Interferon gamma
RASPFLECHGRGTCN	0	0.539301	0.67744	0.404041	0.802151	2	1	Omrix	Human	COL4A3	CO4A3_HUMAN	1609	Collagen alpha-3(IV) chain
NLNYYIDGKFKLITT	0	0.538083	0.706298	0.22116	0.436244	2	3	Omrix	Mutation	PRDM2	PRDM2_HUMAN		PR domain zinc finger protein 2
ARSDELTRHYRKHTG	0	0.537787	0.679606	0.618884	0.737693	1	1	Omrix	Human	KLF7	KLF7_HUMAN	261	Krueppel-like factor 7
LQPGLPSLAMIPKDW	0	0.537223	0.682941	0.0182724	0.0808936	1	1	Octagam	Human	ERVK6	POK3_HUMAN	105	HERV-K_19q12 provirus ancestral Pol protein
DGCPRAFHLACLSPP	0	0.536532	0.678404	0.776074	0.72883	0	1	Sclavo	Human	AIRE	AIRE_HUMAN	312	Autoimmune regulator
KRRTCRPTRCSVKSI	0	0.535943	0.694459	0.697709	0.645902	0	0	Sclavo	Neo
THTNMRRHQRRVHER	0	0.535456	0.71041	0.964636	0.968325	3	0	Octagam	Human	PRDM2	PRDM2_HUMAN	494	PR domain zinc finger protein 2
EPPDLCPRCKKGKHW	0	0.535227	0.720101	0.230505	0.449192	1	1	LFB	Human		POK4_HUMAN	577	HERV-K_6q14.1 provirus ancestral Gag-Pol polyprotein
DVFETFMFPCQHCER	0	0.533307	0.711417	0.0157518	0.396425	3	3	Sclavo	Human	PRDM2	PRDM2_HUMAN	353	PR domain zinc finger protein 2
LDFLKSDHPAVARMR	0	0.533248	0.702019	0.264617	0.565136	0	1	Omrix	Human	PDGFRA	PGFRA_HUMAN	967	Alpha-type platelet-derived growth factor receptor
RLGPLPHLQALLQDR	0	0.532642	0.636766	0.0237236	0.163009	2	0	Octagam	Human	FOXP3	FOXP3_HUMAN	85	Forkhead box protein P3
SAILGMHGIFDRPVA	0	0.529868	0.652423	0.733251	0.756868	0	1	Omrix	Human	DLST	ODO2_HUMAN	391	Dihydrolipoyllysine-residue succinyltransferase component of 2-oxoglutarate dehydrogenase complex, mitochondrial
MGPKMAESQSYWGTM	0	0.528711	0.685476	0.509818	0.630826	2	2	Omrix	Random
KRDMAPDSGMFMMAS	0	0.528203	0.708692	0.217688	0.530091	0	1	Omrix	Random
EMSLYLISFFETQNR	0	0.527878	0.665016	0.80591	0.890375	4	3	Omrix	Random
QHSWENVSRHLKAWD	0	0.527265	0.702823	0.208634	0.481906	3	2	Sclavo	Human		ENK14_HUMAN	393	HERV-K_16p3.3 provirus ancestral Env polyprotein
EGRFPDLTVELNRWD	0	0.527084	0.682335	0.035167	0.135683	3	2	Intratect	Human	MSH6	MSH6_HUMAN	899	DNA mismatch repair protein Msh6
IEDMISITYMFNESF	0	0.527065	0.661709	0.499527	0.695772	3	3	Omrix	Random
AYTEQKMTSGKIKKF	0	0.526139	0.64607	0.108571	0.180348	2	2	Octagam	Human	PDIA3	PDIA3_HUMAN	221	Protein disulfide-isomerase A3
LRFPWEPGLVVIRIL	0	0.52371	0.763561	0.11647	0.369816	1	2	Omrix	Random
AAVDTYCRHNYGVGE	0	0.521535	0.680143	0.740052	0.766032	2	2	Omrix	Human	HLA-DRB1	2B1A_HUMAN	102	HLA class II histocompatibility antigen, DRB1-10 beta chain
SLHVSLGQVCFRTPA	0	0.521385	0.685222	0.817827	0.813086	1	1	Sclavo	Mutation	HNF1A	HNF1A_HUMAN		Hepatocyte nuclear factor 1-alpha
GIYVYITMLTSFE	0	0.520704	0.670469	0.951243	0.870351	1	3	Omrix	Random
LRPFPQVLQMVLNQR	0	0.520354	0.651291	0.0193574	0.290948	4	1	Sclavo	Mutation	APC	APC_HUMAN		Adenomatous polyposis coli protein
MGSVDWMYHHLDLKA	0	0.520032	0.688203	0.69964	0.718125	0	2	Omrix	Random
FDVCQIVSMGSLFPV	0	0.519321	0.658592	0.0267616	0.337173	1	2	Sclavo	Human	ERV3	ENR1_HUMAN	121	HERV-R_7q21.2 provirus ancestral Env polyprotein
ASHKNEFGYSSDRHV	0	0.518998	0.639373	0.362043	0.59467	2	2	Omrix	Random
SHYFKIIEDLRAQIF	0	0.518716	0.672847	0.113807	0.254885	2	3	LFB	Human	KRT18	K1C18_HUMAN	127	Keratin, type I cytoskeletal 18
SNLRDNYRFAHTNVE	0	0.517616	0.653986	0.777767	0.81596	4	2	Omrix	Human	PDIA3	PDIA3_HUMAN	176	Protein disulfide-isomerase A3
TIIDWAPRGQFYHNC	0	0.517459	0.690491	0.00520115	0.163049	2	3	Omrix	Human		ENK1_HUMAN	260	HERV-K_12q14.1 provirus ancestral Env polyprotein
FVSNFIYLFLIFLRR	0	0.516788	0.785047	0.0818435	0.909323	1	5	Omrix	Neo
TCQLSEKFIKAAHLY	0	0.516702	0.656947	0.139883	0.17355	2	2	LFB	Neo
LKPLKTYVDPHTY	0	0.516645	0.617397	0.12274	0.548929	0	2	Omrix	Human	EPHA2	EPHA2_HUMAN	582	Ephrin type-A receptor 2
DQNREFMVFAHAQWK	0	0.516537	0.67095	0.207047	0.505965	4	3	IVIG-mix	Human	UGT1A10	UD110_HUMAN	85	UDP-glucuronosyltransferase 1-10
PELWRLTVASHHIRI	0	0.51608	0.688847	0.0064471	0.0723612	1	1	Sclavo	Human		ENK1_HUMAN	336	HERV-K_12q14.1 provirus ancestral Env polyprotein
DIQMNMHSMWPSASK	0	0.515665	0.612534	0.130245	0.34579	2	1	Omrix	Random
KIMVLVYLMLLFRSV	0	0.515555	0.783118	0.948803	0.972085	0	2	Octagam	Neo
NGFYIPKKCCVFVNQ	0	0.515266	0.730767	0.229346	0.58852	3	3	Octagam	Human	CYP1A2	CP1A2_HUMAN	397	Cytochrome P450 1A2
SVKKCIFLLFINHRL	0	0.514731	0.688055	0.0136704	0.101559	1	2	Intratect	Human	MLH1	MLH1_HUMAN	252	DNA mismatch repair protein Mlh1
VNSIATSKVILFLNY	0	0.514729	0.625602	0.0114685	0.0691246	2	2	Omrix	Neo
FLVGTLTYRSQTNTL	0	0.514365	0.682621	0.606646	0.456942	2	2	Sclavo	Human	APC	APC_HUMAN	615	Adenomatous polyposis coli protein
EIRVLHLFGTDTRLL	0	0.514122	0.699598	0.813241	0.655828	1	1	Sclavo	Mutation	APC	APC_HUMAN		Adenomatous polyposis coli protein
YPFVKPTYLLIYE	0	0.513937	0.721106	0.966427	0.905673	1	4	Omrix	Random
HWAEFIIGHDHAAKR	0	0.513929	0.672318	0.225209	0.494294	1	2	Omrix	Random
RTLVAHYPPVQVLFE	0	0.51364	0.659769	0.0567272	0.362702	2	2	Octagam	Human	MSH6	MSH6_HUMAN	583	DNA mismatch repair protein Msh6
HQHVFIQCLLWTSHC	0	0.513253	0.70027	0.00883341	0.113724	2	2	Sclavo	Human
NDANVVCRQLGCGWA	0	0.513147	0.634552	0.241795	0.527576	3	1	Omrix	Human	DMBT1	DMBT1_HUMAN	134	Deleted in malignant brain tumors 1 protein
GKLADKKVIDCLYTC	0	0.512607	0.66682	0.12417	0.232268	0	1	Omrix	Human	CLSTN1	CSTN1_HUMAN	547	Calsyntenin-1
KYSGRDSLIFLVDAS	0	0.512445	0.604466	0.141157	0.404316	0	2	IVIG-mix	Human	XRCC6	XRCC6_HUMAN	31	X-ray repair cross-complementing protein 6
LHHGRHTGGNTVFFV	0	0.512174	0.665901	0.312968	0.59427	1	2	Omrix	Human
APHLTRAYAKDVKFG	0	0.511941	0.693443	0.754056	0.867338	0	2	Omrix	Human	HSPD1	CH60_HUMAN	19	60 kDa heat shock protein, mitochondrial
SLTVPLQSCVKPPYM	0	0.511741	0.660496	0.0142762	0.0417463	1	1	LFB	Human		ENK1_HUMAN	373	HERV-K_12q14.1 provirus ancestral Env polyprotein
EQLKCEFLLLKVYCD	0	0.511202	0.719474	0.383014	0.418848	3	2	Octagam	Human	SP140	LY10_HUMAN	758	Nuclear body protein SP140
GPDGRFLRGYQQDAY	0	0.511063	0.722971	0.46359	0.751418	2	3	Omrix	Human	HLA-A	1A26_HUMAN	128	HLA class I histocompatibility antigen, A-26 alpha chain
LGLLLCVLGPVVSHA	0	0.509951	0.662811	0.956391	0.598931	0	0	Omrix	Human	UGT1A1	UD11_HUMAN	13	UDP-glucuronosyltransferase 1-1
WLCLLLLPIPLIVWG	0	0.509382	0.757251	0.000899059	0.0749954	0	2	Sclavo	Mutation	FAS	TNR6_HUMAN		Tumor necrosis factor receptor superfamily member 6
RPFPQVLQMVLNQRL	0	0.508959	0.612679	0.00505499	0.137446	4	1	Intratect	Mutation	APC	APC_HUMAN		Adenomatous polyposis coli protein
LYGPDLPZIYPSFTY	0	0.508822	0.658569	0.858402	0.80963	0	4	Omrix	Human	PSG4	PSG4_HUMAN	328	Pregnancy-specific beta-1-glycoprotein 4
YPLNLEQVAGNFIHL	0	0.50815	0.605969	0.0117566	0.056685	4	2	Omrix	Random
LFGPSEFRPRWPPTP	0	0.508036	0.707367	0.0308446	0.177232	1	3	Sclavo	Human
KFTTKQGLERHMHIH	0	0.50794	0.670705	0.020661	0.111501	2	1	LFB	Human	PRDM2	PRDM2_HUMAN	368	PR domain zinc finger protein 2
WVFYRITNYDEPN	0	0.507755	0.598634	0.877614	0.849699	3	4	Omrix	Random
LMILTLILRKLFRKQ	0	0.507527	0.733861	0.974395	0.915394	1	1	Intratect	Neo
QKFDQVIQSIPSYFG	0	0.507091	0.638986	0.562922	0.421031	3	3	Omrix	Random
RDRAFLKRKLVHAII	0	0.507017	0.680955	0.79383	0.794185	0	1	Omrix	Human	MED23	MED23_HUMAN	1017	Mediator of RNA polymerase II transcription subunit 23
HVQLTPKRSKRHKHT	0	0.506837	0.629007	0.0477914	0.162309	1	0	Omrix	Random
NEYPAGWYNLGHDIE	0	0.506432	0.634663	0.552194	0.751571	4	3	Omrix	Random
VTVKKTAAKKSVFHL	0	0.505383	0.616406	0.00665066	0.0187373	0	1	Octagam	Neo
HMGRNGISSELFARQ	0	0.505104	0.604696	0.0745264	0.140929	3	1	Omrix	Random
GQSTSRHKKLMFKTE	0	0.505058	0.607344	0.948082	0.658423	2	1	LFB	Human	TP53	P53_HUMAN	374	Cellular tumor antigen p53
QLNLALYTLNFLNIY	0	0.504782	0.71927	0.544722	0.655309	4	3	Octagam	Human		POK7_HUMAN	774	HERV-K_1q23.3 provirus ancestral Pol protein
IMVGGWVCCFLLALL	0	0.504308	0.753054	0.686306	0.682689	0	2	Sclavo	Human	TSHR	TSHR_HUMAN	541	Thyrotropin receptor
SSRMYFTQTLLPGLA	0	0.503957	0.694399	0.0486086	0.534247	1	2	Intratect	Human	MLH1	MLH1_HUMAN	339	DNA mismatch repair protein Mlh1
NLYAGDYYRVQGR	0	0.503663	0.729845	0.970113	0.921723	2	3	Omrix	Human	DDR1	DDR1_HUMAN	790	Epithelial discoidin domain-containing receptor 1
GHNIMFILIEGFFQM	0	0.503607	0.640822	0.371228	0.658491	3	3	Omrix	Random
MVAIFWFLMNDFTSD	0	0.502501	0.710395	0.436481	0.73058	1	4	Omrix	Random
IFKPIISKVMEMYQP	0	0.50237	0.626772	0.142026	0.452696	2	2	Omrix	Human	HDAC2	HDAC2_HUMAN	241	Histone deacetylase 2
KGGKKVYKSLITGKV	0	0.502356	0.637771	0.977961	0.629534	0	1	Sclavo	Human	APC	APC_HUMAN	2189	Adenomatous polyposis coli protein
HSSVQSVNFVNYWQK	0	0.501982	0.602937	0.0617263	0.045352	4	3	Omrix	Human		ENK7_HUMAN	381	HERV-K_1q23.3 provirus ancestral Env polyprotein
MMCTSWTFLAISLKT	0	0.501814	0.686098	0.15384	0.409725	0	2	LFB	Mutation	PRDM2	PRDM2_HUMAN		PR domain zinc finger protein 2
TTNSRLSWWWQSQDG	0	0.501546	0.6722	0.850586	0.622678	3	3	Omrix	Random
VHALQASELVVTYFS	0	0.500914	0.62819	0.0910941	0.0501889	2	2	Octagam	Human	AXIN2	AXN2_HUMAN	755	Axin-2
WMIYWQEEFPHDNTA	0	0.499215	0.65898	0.175304	0.425115	4	4	Omrix	Random
YKLRALFRQEWEQEY	0	0.499033	0.709672	0.358825	0.443919	5	4	Omrix	Random
RPPLMASGKSLPCFE	0	0.499028	0.648253	0.0292034	0.114161	1	1	LFB	Human	POLR1A	RPA1_HUMAN	925	DNA-directed RNA polymerase I subunit RPA1
FKGILIGSGYTGEAN	0	0.498486	0.615383	0.697831	0.471862	2	2	Omrix	Random
KILMWKWWKMIPERK	0	0.498318	0.707928	0.732448	0.809921	1	3	Sclavo	Mutation	MLH1	MLH1_HUMAN		DNA mismatch repair protein Mlh1
IKNSFGQRVYFAA	0	0.498119	0.649383	0.896392	0.735881	2	3	Omrix	Human	PLSCR1	PLS1_HUMAN	131	Phospholipid scramblase 1
NLGWLCLLLFANSTN	0	0.497689	0.665796	0.90927	0.696157	3	2	LFB	Mutation	FAS	TNR6_HUMAN		Tumor necrosis factor receptor superfamily member 6
NFIYLFLIFLRRSFT	0	0.497634	0.764859	0.062946	0.870386	1	5	Sclavo	Neo
VFFFLPIPLIVWVKR	0	0.497216	0.75949	0.824331	0.802762	0	4	LFB	Mutation	FAS	TNR6_HUMAN		Tumor necrosis factor receptor superfamily member 6
GLWNTLSIKPCAHTF	0	0.496937	0.684882	0.0484305	0.325973	1	2	Octagam	Mutation	MLH1	MLH1_HUMAN		DNA mismatch repair protein Mlh1
AERMFPYQNQALKFP	0	0.496735	0.674115	0.171489	0.475808	4	3	Omrix	Random
LEREDFFPDYEENGT	0	0.49651	0.639676	0.210275	0.476667	5	3	Sclavo	Human	PAIP1	PAIP1_HUMAN	427	Polyadenylate-binding protein-interacting protein 1
GYLEKSTLYRNHI	0	0.496067	0.649228	0.810319	0.742491	2	2	Omrix	Random
NKNMQFLFVNKRLVL	0	0.495885	0.633136	0.0130972	0.281464	4	2	LFB	Human	MLH3	MLH3_HUMAN	246	DNA mismatch repair protein Mlh3
SSLHVASCYVCGGMN	0	0.494818	0.725087	0.226855	0.647658	1	1	LFB	Human	ERV3	ENR1_HUMAN	285	HERV-R_7q21.2 provirus ancestral Env polyprotein
WCFECEQLLCAKCFE	0	0.493802	0.743919	0.960948	0.833983	4	3	Sclavo	Human	PML	PML_HUMAN	139	Probable transcription factor PML
KRPRFQTLPSSCPLL	0	0.493325	0.659425	0.218904	0.153717	1	1	LFB	Human
QELKDFSYSLRLASR	0	0.49284	0.655473	0.932327	0.933423	2	2	Sclavo	Human	PRDM2	PRDM2_HUMAN	1673	PR domain zinc finger protein 2
RRYAGMALTNLTLEM	0	0.492324	0.657568	0.287725	0.178028	2	1	Intratect	Mutation	APC	APC_HUMAN		Adenomatous polyposis coli protein
TCLVKGFYPSDIAVE	0	0.492312	0.636688	0.872569	0.938902	1	2	Intratect	Human	IGHG3	IGHG3_HUMAN	296	Ig gamma-3 chain C region
TKMRNVIYQNRLALD	0	0.492237	0.611845	0.0332238	0.589355	3	1	LFB	Human	ERV3	ENR1_HUMAN	541	HERV-R_7q21.2 provirus ancestral Env polyprotein
WAISEYIATKIGAFC	0	0.491776	0.64367	0.413919	0.489928	1	3	Octagam	Human	MSH2	MSH2_HUMAN	764	DNA mismatch repair protein Msh2
RFSESILTYVAHTSA	0	0.491637	0.629378	0.202069	0.546779	1	2	Omrix	Human	PTPRN2	PTPR2_HUMAN	187	Receptor-type tyrosine-protein phosphatase N2
DLERLLSKFIMLGLP	0	0.491574	0.661941	0.881797	0.630809	1	1	Sclavo	Mutation	MSH6	MSH6_HUMAN		DNA mismatch repair protein Msh6
QMGCYVPAEVCRLTP	0	0.491317	0.679865	0.0549314	0.348754	2	1	Octagam	Human	MSH6	MSH6_HUMAN	1155	DNA mismatch repair protein Msh6
NRYLIESGNEDGFFK	0	0.491017	0.679117	0.541559	0.376209	4	3	Omrix	Human	FBN1	FBN1_HUMAN	2791	Fibrillin-1
KTKRKRQKKLLILKR	0	0.4909	0.707151	0.0784451	0.33397	1	0	Octagam	Mutation	APC	APC_HUMAN		Adenomatous polyposis coli protein
VSMLKNLIHSKHKMI	0	0.490806	0.65089	0.0740082	0.194617	1	0	Intratect	Human	APC	APC_HUMAN	704	Adenomatous polyposis coli protein
YVMLMDYLQNNFREQ	0	0.490043	0.671368	0.23175	0.449144	5	3	LFB	Human	PTPRZ1	PTPRZ_HUMAN	274	Receptor-type tyrosine-protein phosphatase zeta
IYNGVTVWRTLAQES	0	0.489929	0.617481	0.545314	0.3834	3	2	Omrix	Random
TSGYYQRMLVVLLQA	0	0.4896	0.712052	0.748551	0.850487	2	2	Omrix	Human	ANXA5	ANXA5_HUMAN	145	Annexin A5
MVQTDYESTDFFETG	0	0.488807	0.613352	0.160345	0.458713	3	3	Omrix	Random
QFVYTASIPALLCNL	0	0.488767	0.642543	0.919194	0.87317	2	2	Omrix	Human	POLR1B	RPA2_HUMAN	523	DNA-directed RNA polymerase I subunit RPA2
ALLSCCLTVVSFYQV	0	0.488152	0.707317	0.467103	0.710029	1	2	Omrix	Human	TNFSF13B	TN13B_HUMAN	55	Tumor necrosis factor ligand superfamily member 13B
FSNCRSLFKDKKLVE	0	0.487567	0.624935	0.378599	0.353823	2	2	Octagam	Human	UGT1A9	UD19_HUMAN	121	UDP-glucuronosyltransferase 1-9
ILCAAETRDKLIDCY	0	0.487515	0.66438	0.00421207	0.0292113	1	1	Omrix	Human	ERVK2	POKL_HUMAN	115	Putative HERV-K_Xq28 provirus ancestral Pol protein
LTRPDITFTYFQPKP	0	0.487491	0.651035	0.93847	0.965759	1	3	LFB	Human	ADAMTS13	ATS13_HUMAN	668	A disintegrin and metalloproteinase with thrombospondin motifs 13
WHYSVGTDMMKKSRV	0	0.487416	0.65913	0.301149	0.555248	0	2	Omrix	Random
YLFLIFLRRSFTFVT	0	0.486933	0.750749	0.0287074	0.804383	0	5	Omrix	Neo
RHVLGHTQLYFETEH	0	0.486924	0.703231	0.802621	0.859144	3	2	Omrix	Human	UGT1A3	UD13_HUMAN	91	UDP-glucuronosyltransferase 1-3
IRQNKMWVMAVFPCV	0	0.485944	0.703852	0.07206	0.589091	2	2	Intratect	Mutation	APC	APC_HUMAN		Adenomatous polyposis coli protein
CRLAHSVTRGLAY	0	0.4858	0.635153	0.29263	0.642686	0	1	Omrix	Human	BMPR2	BMPR2_HUMAN	302	Bone morphogenetic protein receptor type-2
NYMIYLYIYVFLLFL	0	0.485637	0.751489	0.974245	0.984723	1	6	Omrix	Neo
CTIRRLARHGGVKRI	0	0.483666	0.632739	0.979677	0.962098	0	0	Sclavo	Human	HIST1H4G	H4G_HUMAN	33	Histone H4-like protein type G
CGKFNLTNCCLELDD	0	0.483663	0.619786	0.145654	0.353453	3	1	Omrix	Human	ERV3	ENR1_HUMAN	565	HERV-R_7q21.2 provirus ancestral Env polyprotein
QSGCLPLLIQLFTWQ	0	0.482764	0.612193	0.0137325	0.104507	3	2	Sclavo	Mutation	APC	APC_HUMAN		Adenomatous polyposis coli protein
HLFCQYFSKNALEIA	0	0.482388	0.630514	0.833797	0.638897	3	3	LFB	Human	UGT1A8	UD18_HUMAN	217	UDP-glucuronosyltransferase 1-8
NHWIYWVGPIIGAVL	0	0.482373	0.711656	0.548519	0.607788	1	3	LFB	Human	AQP4	AQP4_HUMAN	229	Aquaporin-4
SGMSLRPRVNYLNAV	0	0.482255	0.616028	0.124006	0.963198	2	1	LFB	Human
TVWYHETLEWLKEER	0	0.481804	0.600824	0.0616771	0.177193	4	3	Omrix	Mutation	MSH6	MSH6_HUMAN		DNA mismatch repair protein Msh6
ALDVEIATYRKLLEG	0	0.481532	0.611747	0.514363	0.392202	2	1	Omrix	Human	KRT76	K22O_HUMAN	477	Keratin, type II cytoskeletal 2 oral
LVLVDQHAAHERIRL	0	0.480557	0.584675	0.0317744	0.0493809	2	0	Octagam	Human	MLH3	MLH3_HUMAN	1219	DNA mismatch repair protein Mlh3
VFLQKKTHKLSHGLD	0	0.48053	0.637622	0.255759	0.27626	1	1	Omrix	Random
IKVPDYKDRSVFGVP	0	0.480196	0.653742	0.387055	0.662555	0	2	Intratect	Human	DLC1	RHG07_HUMAN	1065	Rho GTPase-activating protein 7
LCDLRLFQPFLKVIE	0	0.480008	0.601484	0.994902	0.934836	2	2	Sclavo	Human	PIK3CA	PK3CA_HUMAN	89	Phosphatidylinositol-4,5-bisphosphate 3-kinase catalytic subunit alpha isoform
HLLFPLVIIWRLLSP	0	0.479902	0.691868	0.0195037	0.641795	0	2	Omrix	Mutation	PRDM2	PRDM2_HUMAN		PR domain zinc finger protein 2
HKNKFEATLGRYEPV	0	0.479331	0.634895	0.175811	0.437675	3	2	Omrix	Random
EQVRAICLRAWGKIQ	0	0.479278	0.601996	0.225514	0.350535	3	1	Omrix	Human	ERVK5	GAK8_HUMAN	417	HERV-K_3q12.3 provirus ancestral Gag polyprotein
MPDAQTIECHNCKLF	0	0.477863	0.592329	0.0110323	0.0872045	3	1	Intratect	Human		ENK14_HUMAN	221	HERV-K_16p3.3 provirus ancestral Env polyprotein
IYLFLIFLRRSFTFV	0	0.476784	0.738831	0.0130835	0.791252	0	5	Sclavo	Neo
HAELEIWIPYHRPIE	0	0.476498	0.588141	0.492134	0.465522	3	2	Omrix	Random
HRSYLRSFHAGGTGD	0	0.475628	0.690285	0.990799	0.925009	0	2	Omrix	Random
LDRKIRLRHACAIMV	0	0.475625	0.669646	0.669365	0.684655	0	0	Omrix	Human	TSHR	TSHR_HUMAN	529	Thyrotropin receptor
ESEVPGSIPNSWKWT	0	0.475554	0.561558	0.0433845	0.0645732	3	2	Intratect	Human	MLH1	MLH1_HUMAN	700	DNA mismatch repair protein Mlh1
PIPPGCTSPRLCYQD	0	0.475425	0.639216	0.909971	0.709129	1	1	LFB	Mutation	MLH1	MLH1_HUMAN		DNA mismatch repair protein Mlh1
LPMEFEAYINASGEH	0	0.475294	0.620066	0.0422522	0.166083	4	2	Octagam	Human	UGT1A8	UD18_HUMAN	283	UDP-glucuronosyltransferase 1-8
SEELYTTIKNNGFWN	0	0.475053	0.652997	0.216766	0.10219	5	3	Intratect	Mutation	PRDM2	PRDM2_HUMAN		PR domain zinc finger protein 2
PGKLKFRTLEKIASW	0	0.474247	0.633697	0.415095	0.258215	1	2	Omrix	Random
AETIKMSYIIFNSLP	0	0.474154	0.626573	0.546023	0.598104	2	2	Intratect	Mutation	MSH6	MSH6_HUMAN		DNA mismatch repair protein Msh6
SQSIDGNGYTTEYFI	0	0.474083	0.63436	0.549195	0.643857	3	3	Omrix	Random
TILSNQPYGVAMSDY	0	0.473851	0.623145	0.18002	0.41279	2	2	Omrix	Random
YCRLEDAHLVVVTSW	0	0.473696	0.636078	0.0335787	0.139018	1	2	Octagam	Human	ASGR1	ASGR1_HUMAN	181	Asialoglycoprotein receptor 1
ISIVIFCLETLPEFR	0	0.473643	0.671215	0.894509	0.53734	2	2	Omrix	Human	KCNA4	KCNA4_HUMAN	319	Potassium voltage-gated channel subfamily A member 4
VPAEVCRLTPIDRVF	0	0.473544	0.644933	0.0299851	0.25856	1	1	Omrix	Human	MSH6	MSH6_HUMAN	1160	DNA mismatch repair protein Msh6
WGPHCEICPFQGTVA	0	0.473323	0.575115	0.373697	0.421184	2	2	Omrix	Human	FBN1	FBN1_HUMAN	2371	Fibrillin-1
TKIFQFLKMTTWILP	0	0.472964	0.677728	0.0227307	0.271084	1	3	LFB	Human	ERVK6	POK3_HUMAN	441	HERV-K_19q12 provirus ancestral Pol protein
RPVRLSNDLFDIHHK	0	0.472871	0.581648	0.0735911	0.414292	1	1	Omrix	Random
GSAFQFATWPERRTP	0	0.472711	0.627083	0.16077	0.389062	2	3	Omrix	Random
QLVFLPFADDKRKMP	0	0.471808	0.662243	0.97163	0.948288	1	2	Omrix	Human	XRCC6	XRCC6_HUMAN	433	X-ray repair cross-complementing protein 6
TKVEMVYSLLSMLGT	0	0.47176	0.6373	0.762165	0.693148	1	1	LFB	Human	APC	APC_HUMAN	310	Adenomatous polyposis coli protein
AFGCGARVCLGEPLA	0	0.471561	0.6404	0.668854	0.384486	1	1	Omrix	Human	CYP21A2	CP21A_HUMAN	420	Steroid 21-hydroxylase
VAQMNLLQKYSLLKL	0	0.471112	0.603735	0.0333266	0.0899798	3	1	Omrix	Human	DLC1	RHG07_HUMAN	1025	Rho GTPase-activating protein 7
AYIVKQEPELRTYAT	0	0.470356	0.61679	0.123381	0.189238	3	2	Omrix	Random
RLCSMVCFSLLALSF	0	0.470328	0.694759	0.55967	0.761603	0	2	Octagam	Human	ASGR2	ASGR2_HUMAN	52	Asialoglycoprotein receptor 2
GSHPLLMILTLILRK	0	0.470199	0.60655	0.0270784	0.293395	0	0	Sclavo	Neo
NLYSGDYYRIQGR	0	0.469672	0.682009	0.999745	0.977972	2	3	Omrix	Human	DDR2	DDR2_HUMAN	734	Discoidin domain-containing receptor 2
MENWAVHMIWKKVEF	0	0.469464	0.613329	0.334305	0.504485	3	3	Omrix	Random
LWVGSKSSLMGHKDL	0	0.469296	0.631184	0.327756	0.281408	0	1	Omrix	Random
AISWSLMYLVTKPEI	0	0.469177	0.621444	0.740584	0.732551	1	2	Sclavo	Human	CYP1A2	CP1A2_HUMAN	325	Cytochrome P450 1A2
DRVCKSHLLDCCPHD	0	0.468443	0.651864	0.0607002	0.502313	0	0	Omrix	Human	LUC7L	LUC7L_HUMAN	33	Putative RNA-binding protein Luc7-like 1
GVYYQESFPVVGSVH	0	0.468429	0.653802	0.0807459	0.260671	2	3	Omrix	Random
GWGIRKDSSMHNWKQ	0	0.467375	0.642938	0.128129	0.478643	2	2	Omrix	Random
LHFVAAAWQAVEPSD	0	0.467226	0.589274	0.999757	0.990544	2	2	Sclavo	Human	CENPB	CENPB_HUMAN	365	Major centromere autoantigen B
WAISEYIATKIGAFA	0	0.467189	0.567745	0.193494	0.405931	1	3	Octagam	Mutation	MSH2	MSH2_HUMAN		DNA mismatch repair protein Msh2
RILLVRAREGMWIPV	0	0.467081	0.690041	0.457005	0.950457	1	1	Omrix	Human		ENK7_HUMAN	312	HERV-K_1q23.3 provirus ancestral Env polyprotein
QVWFQNRRAKWRKRE	0	0.467048	0.677143	0.0771223	0.566274	4	3	Omrix	Human	ALX1	ALX1_HUMAN	177	ALX homeobox protein 1
LMLMAKESLYSQLPM	0	0.467022	0.613963	0.214816	0.328594	2	1	LFB	Human	PIK3CA	PK3CA_HUMAN	285	Phosphatidylinositol-4,5-bisphosphate 3-kinase catalytic subunit alpha isoform
LYAMYKYZNRDEGSY	0	0.466873	0.647316	0.754045	0.818161	2	4	Omrix	Human	NRXN2	NRX2B_HUMAN	607	Neurexin-2-beta
REGVWIPVSMDRPWE	0	0.46664	0.654113	0.00617676	0.0461698	2	2	Omrix	Human		ENK1_HUMAN	429	HERV-K_12q14.1 provirus ancestral Env polyprotein
RRGSCGPRPVSVRMV	0	0.466476	0.633047	0.847807	0.471014	0	0	Sclavo	Neo
KYGYLCTVGCVLLSL	0	0.465621	0.648662	0.0423313	0.708734	0	2	Sclavo	Mutation	MLH1	MLH1_HUMAN		DNA mismatch repair protein Mlh1
IITLLWTPSFQVWLQ	0	0.465216	0.673405	0.525759	0.533464	2	3	Sclavo	Mutation	CNOT7	CNOT7_HUMAN		CCR4-NOT transcription complex subunit 7
YSHLLSVGYQIPKSE	0	0.465103	0.591369	0.565849	0.513906	2	2	LFB	Human	ZNF41	ZNF41_HUMAN	102	Zinc finger protein 41
GDKPYECNVCGKAFS	0	0.464522	0.607274	0.143215	0.589734	2	2	Sclavo	Human	ZNF146	OZF_HUMAN	208	Zinc finger protein OZF
FKWGPASQQILFQAY	0	0.464287	0.634549	0.0615925	0.142374	3	4	Octagam	Human	HNF1A	HNF1A_HUMAN	204	Hepatocyte nuclear factor 1-alpha
PMHVQIGWKHGKGLP	0	0.463878	0.641521	0.234744	0.381146	1	1	Omrix	Random
ILTHVPVKEFNFRAK	0	0.46369	0.607348	0.552278	0.581942	2	2	Omrix	Human	POLR3B	RPC2_HUMAN	317	DNA-directed RNA polymerase III subunit RPC2
QLDRISVYYNEATGG	0	0.463076	0.608959	0.34651	0.741539	3	2	LFB	Human	TUBB	TBB5_HUMAN	43	Tubulin beta chain
RQTGGDSTHGPNWVF	0	0.46275	0.569053	0.0174283	0.118384	2	2	Octagam	Mutation	MSH2	MSH2_HUMAN		DNA mismatch repair protein Msh2
DQDREFMVFADARWT	0	0.462692	0.669695	0.603775	0.746622	2	3	Octagam	Human	UGT1A7	UD17_HUMAN	85	UDP-glucuronosyltransferase 1-7
VSQEPAGTPMFLLSR	0	0.462673	0.541298	0.0210089	0.0955623	2	1	Omrix	Human	DSG3	DSG3_HUMAN	199	Desmoglein-3
RLGIDEYPLLAHAMK	0	0.461608	0.652938	0.729209	0.743614	1	1	Omrix	Random
ASDKKRYTPKKTQYH	0	0.46102	0.621291	0.0797813	0.20889	1	2	Octagam	Mutation	PRDM2	PRDM2_HUMAN		PR domain zinc finger protein 2
GRALQPVRDKFSDCY	0	0.46081	0.684508	0.491936	0.590279	1	2	Octagam	Human		POK7_HUMAN	177	HERV-K_1q23.3 provirus ancestral Pol protein
VLYSPALNKMFCQLA	0	0.460379	0.614215	0.354593	0.611287	2	2	Octagam	Neo
LKLLLLLLLLPLRGQ	0	0.460254	0.620772	0.314566	0.00088816	1	0	LFB	Human	C1QC	C1QC_HUMAN	13	Complement C1q subcomponent subunit C
FKTQGVIKYMGPAGA	0	0.460227	0.622002	0.674732	0.583453	1	2	Omrix	Human	MSH2	MSH2_HUMAN	58	DNA mismatch repair protein Msh2
NVLYSPALNKMFCQL	0	0.459988	0.645297	0.254496	0.586434	3	2	Sclavo	Neo
KMFFKARKIICGIIR	0	0.459842	0.707448	0.0440284	0.443505	0	2	LFB	Neo
HEFIHMGKKHYKCEE	0	0.459626	0.687517	0.753049	0.749081	3	2	Intratect	Human	ZNF93	ZNF93_HUMAN	359	Zinc finger protein 93
LKYIDFTSDYARNNP	0	0.459224	0.640955	0.577609	0.753242	2	3	Sclavo	Human	ZNF268	ZN268_HUMAN	210	Zinc finger protein 268
PSILKPFPLWTGKQV	0	0.459077	0.586077	0.832827	0.78951	1	2	Omrix	Human	POLR1A	RPA1_HUMAN	673	DNA-directed RNA polymerase I subunit RPA1
VELWLKNRTLDEYLT	0	0.458941	0.643906	0.23983	0.492519	3	2	Omrix	Human	PRAMEF5	PRAM5_HUMAN	151	PRAME family member 5
AAENFALITALVCWH	0	0.458931	0.627315	0.0877332	0.227459	2	2	Omrix	Human				ZNF
SQNGSYHRIRALKRG	0	0.458737	0.661208	0.944054	0.825357	2	1	Sclavo	Human	NUP210	PO210_HUMAN	403	Nuclear pore membrane glycoprotein 210
PDMPTEYPARFRTLD	0	0.45872	0.654495	0.774695	0.825581	1	2	Omrix	Random
LGHGDFRIMPISPRP	0	0.458665	0.653221	0.640549	0.690248	0	1	Omrix	Random
WDMMEQKQVVPPFKP	0	0.457902	0.539203	0.194268	0.206011	3	2	Octagam	Human	PRKCI	KPCI_HUMAN	527	Protein kinase C iota type
ALEKYPIAAPLVPYP	0	0.457708	0.626053	0.0608713	0.261393	1	2	LFB	Human	ZNF597	ZN597_HUMAN	76	Zinc finger protein 597
SLLQVATFKGWMD	0	0.457608	0.53781	0.187165	0.382997	1	2	Omrix	Human	SCN4A	SCN4A_HUMAN	1236	Sodium channel protein type 4 subunit alpha
KWRVLPNSKTVDVFM	0	0.457551	0.652167	0.106198	0.109579	1	2	Omrix	Random
MPPHSPHFQFCPQQC	0	0.457115	0.597682	0.363113	0.481574	3	2	Octagam	Mutation	PRDM2	PRDM2_HUMAN		PR domain zinc finger protein 2
YLARNMSERSAMAAV	0	0.457039	0.569651	0.0468269	0.145159	2	1	Intratect	Human	PML	PML_HUMAN	733	Probable transcription factor PML
KYDRLFTRRTVHN	0	0.45701	0.593168	0.890126	0.819132	1	2	Omrix	Random
MNSKMEYHDRGFDNL	0	0.456921	0.633986	0.369498	0.698932	3	2	Omrix	Random
FKMRKETMQRKLI	0	0.456659	0.570097	0.719136	0.591021	2	1	Omrix	Random
LGALALAGLGFPAPA	0	0.456222	0.64776	0.954427	0.508298	0	1	Omrix	Human	THBD	TRBM_HUMAN	7	Thrombomodulin
KFSQQDWYVHMGTPA	0	0.456218	0.658447	0.107833	0.520478	2	3	Omrix	Random
YGPAYSGRETVYSNA	0	0.455872	0.60226	0.0725032	0.313993	2	3	Omrix	Human	PSG7	PSG7_HUMAN	91	Putative pregnancy-specific beta-1-glycoprotein 7
KPFECEECGKRFKKN	0	0.455698	0.678397	0.999714	0.984947	4	2	LFB	Human	ZNF275	ZN275_HUMAN	208	Zinc finger protein 275
VFIVFTDNETFAGGV	0	0.455692	0.542825	0.0589022	0.441278	2	3	IVIG-mix	Human	TROVE2	RO60_HUMAN	463	60 kDa SS-A/Ro ribonucleoprotein
TPTTGTRHNIWMHSM	0	0.455559	0.600236	0.325761	0.483027	1	1	Omrix	Random
RIAGEASRLAHYNKR	0	0.455537	0.587424	0.409426	0.3233	2	1	Omrix	Human	HIST1H2BM	H2B1M_HUMAN	73	Histone H2B type 1-M
SFIKILLRRGGVRAS	0	0.455246	0.614884	0.116128	0.229483	0	1	IVIG-mix	Human
FLLFLIYKVDLNIGL	0	0.455019	0.704412	0.00195175	0.455803	1	3	LFB	Neo
RQTVIWMGDRLMSLE	0	0.454913	0.561811	0.00398727	0.106993	2	1	Octagam	Human		ENK1_HUMAN	529	HERV-K_12q14.1 provirus ancestral Env polyprotein
DFGMSRNLYAGDY	0	0.454623	0.631693	0.824828	0.87155	1	3	Omrix	Human	DDR1	DDR1_HUMAN	784	Epithelial discoidin domain-containing receptor 1
SGKFMPTLFFFMT	0	0.454198	0.6106	0.759906	0.805566	0	4	Omrix	Random
EREQGEKLFRSSCPR	0	0.453698	0.567294	0.560257	0.310597	4	1	LFB	Mutation	MSH2	MSH2_HUMAN		DNA mismatch repair protein Msh2
SEVPGSIPNSWKWTV	0	0.453671	0.532015	0.0401275	0.106841	2	2	Sclavo	Human	MLH1	MLH1_HUMAN	702	DNA mismatch repair protein Mlh1
LGKAAQIALQLGHLR	0	0.45304	0.583312	0.0905765	0.0446114	2	0	Octagam	Mutation	APC	APC_HUMAN		Adenomatous polyposis coli protein
RGCSKPLCCSCALLD	0	0.452914	0.676823	0.400202	0.736644	0	0	Octagam	Human	PML	PML_HUMAN	205	Probable transcription factor PML
DFRNVREERTYFQQP	0	0.452731	0.636035	0.586115	0.702511	5	3	Omrix	Mutation	MLH1	MLH1_HUMAN		DNA mismatch repair protein Mlh1
MPALALKGELLLLSL	0	0.452328	0.623926	0.999182	0.471742	1	0	Omrix	Human	PDGFRB	PGFRB_HUMAN	7	Beta-type platelet-derived growth factor receptor
HSFLIVFRVLCGEWI	0	0.452144	0.705306	0.916712	0.895176	1	3	Omrix	Human	SCN9A	SCN9A_HUMAN	915	Sodium channel protein type 9 subunit alpha
RKEMTAACTPRRRII	0	0.451694	0.569748	0.0324488	0.0285437	1	0	Octagam	Human	MLH1	MLH1_HUMAN	487	DNA mismatch repair protein Mlh1
GRLQVSHRKGLPHVI	0	0.451327	0.580268	0.0226742	0.20469	1	0	Omrix	Human	SMAD9	SMAD9_HUMAN	77	Mothers against decapentaplegic homolog 9
QYVQTVWHLILLETT	0	0.450726	0.585988	0.286646	0.354924	3	2	Octagam	Neo
IYVFLLFLIYKVDLN	0	0.449962	0.701797	0.00239114	0.771981	1	4	LFB	Neo
KIIAPPERKYSVWIG	0	0.4499	0.575657	0.473008	0.679778	1	2	Omrix	Human	ACTG1	ACTG_HUMAN	328	Actin, cytoplasmic 2
SSVLAQFFESFLFVA	0	0.449815	0.576976	0.155828	0.486438	2	4	Omrix	Neo
KYLTDDKLSQYLIQL	0	0.449126	0.622028	0.217126	0.235309	2	2	Octagam	Human	PIK3CA	PK3CA_HUMAN	621	Phosphatidylinositol-4,5-bisphosphate 3-kinase catalytic subunit alpha isoform
WRQATWDQVFRGNDR	0	0.448217	0.617338	0.61392	0.748303	3	3	Omrix	Random
DKLYNIWIRLQSHVN	0	0.448122	0.594902	0.444346	0.568423	3	2	Omrix	Human	POLR1A	RPA1_HUMAN	385	DNA-directed RNA polymerase I subunit RPA1
SRPMRGRRTLARRSE	0	0.447989	0.579601	0.97361	0.803143	1	0	Intratect	Mutation	HNF1A	HNF1A_HUMAN		Hepatocyte nuclear factor 1-alpha
KIMASGIKTKRSRCS	0	0.447737	0.614713	0.471637	0.304673	0	0	Octagam	Mutation	PRDM2	PRDM2_HUMAN		PR domain zinc finger protein 2
CFQSCLCCCCYQSKS	0	0.447418	0.708005	0.999656	0.987541	2	2	LFB	Human	EDNRA	EDNRA_HUMAN	379	Endothelin-1 receptor
FYRDVLQKKNGLSLG	0	0.447171	0.628554	0.21767	0.155346	2	2	LFB	Human	ZNF205	ZN205_HUMAN	148	Zinc finger protein 205
FYYVPNKTTSINPMQ	0	0.446936	0.587215	0.0296672	0.0846887	3	3	Omrix	Random
TTGGFRHPYPTALTV	0	0.446858	0.640709	0.975917	0.919217	0	2	Sclavo	Human	TCF7L2	TF7L2_HUMAN	272	Transcription factor 7-like 2
VFLLFLIYKVDLNIG	0	0.446664	0.688045	0.00121565	0.551289	1	3	Omrix	Neo
QSLNDRLASYLDRVR	0	0.446521	0.609759	0.30146	0.766588	2	1	LFB	Human	KRT18	K1C18_HUMAN	85	Keratin, type I cytoskeletal 18
ANMPSISRGRTMIHI	0	0.446442	0.584929	0.453115	0.56329	1	0	Sclavo	Human	APC	APC_HUMAN	2219	Adenomatous polyposis coli protein
NTLSIKPCAHTFCLL	0	0.446424	0.634169	0.190693	0.448696	1	1	Omrix	Mutation	MLH1	MLH1_HUMAN		DNA mismatch repair protein Mlh1
GFGGGRGRGGGFRGR	0	0.446039	0.674895	0.920968	0.311714	0	2	Sclavo	Human	FBL	FBRL_HUMAN	29	rRNA 2'-O-methyltransferase fibrillarin
YQRSLKFRPKGKPCP	0	0.445836	0.679652	0.0337275	0.688642	1	2	Octagam	Human		ENK1_HUMAN	213	HERV-K_12q14.1 provirus ancestral Env polyprotein
YGPNSPYMRTLLDSI	0	0.445643	0.605393	0.040744	0.15023	1	2	Omrix	Human		POK4_HUMAN	325	HERV-K_6q14.1 provirus ancestral Gag-Pol polyprotein
NCDKSLHTLFGDKLC	0	0.445408	0.600229	0.403349	0.637977	1	1	Omrix	Human	ALB	ALBU_HUMAN	85	Serum albumin
SLGFERKEIGGFGPH	0	0.445348	0.63752	0.258916	0.25556	2	2	Omrix	Random
STVELYTRLHFSA	0	0.444794	0.578841	0.978437	0.924448	1	2	Omrix	Random
TGEKLFECNECGKSF	0	0.444655	0.608864	0.795303	0.564498	4	2	Omrix	Human	ZNF146	OZF_HUMAN	67	Zinc finger protein OZF
VGFLVKTMKVLRCVC	0	0.444522	0.662482	0.840795	0.817138	0	1	IVIG-mix	Human	POLR2A	RPB1_HUMAN	97	DNA-directed RNA polymerase II subunit RPB1
GGLGASIAQGGRHWS	0	0.444165	0.57285	0.0410262	0.0695926	1	1	Omrix	Neo
KVSFRGLRRQVSASE	0	0.4439	0.563732	0.0087043	0.234787	2	1	Omrix	Human	EPPK1	EPIPL_HUMAN	2705	Epiplakin
YVFLLFLIYKVDLNI	0	0.443892	0.687026	0.00128448	0.645104	1	4	Sclavo	Neo
GKKHKWLKFCLLRVV	0	0.443344	0.661448	0.165711	0.840782	0	2	Omrix	Neo
THIYYSHENLIEDFN	0	0.441834	0.592221	0.360702	0.458843	4	3	Omrix	Human	F5	FA5_HUMAN	169	Coagulation factor V
SLFQRPPISSWGGNR	0	0.441755	0.623604	0.589383	0.593496	2	2	Omrix	Human	ZNF589	ZN589_HUMAN	169	Zinc finger protein 589
NYPNAGLTMNYCRNP	0	0.441235	0.613651	0.341328	0.706666	4	2	Omrix	Human	PLG	PLMN_HUMAN	415	Plasminogen
FQTESRLFFVIEYVN	0	0.441223	0.614144	0.198048	0.597323	4	4	Sclavo	Human	PRKCI	KPCI_HUMAN	322	Protein kinase C iota type
GGGCALLRCIPALDS	0	0.440637	0.612967	0.370741	0.595652	0	0	Sclavo	Human	HSPD1	CH60_HUMAN	439	60 kDa heat shock protein, mitochondrial
SHPQLFSIVRQACVR	0	0.440575	0.58826	0.0170291	0.300205	2	1	Sclavo	Human	FLCN	FLCN_HUMAN	113	Folliculin
WQWQEPRRGIMGSHS	0	0.439858	0.602444	0.171066	0.439809	3	2	Omrix	Random
TGVVHQAPYFGAEDY	0	0.439144	0.636041	0.712734	0.639433	2	3	Omrix	Human	IARS	SYIC_HUMAN	319	Isoleucyl-tRNA synthetase, cytoplasmic
PKWAAGSYAMWVM	0	0.439129	0.594008	0.367358	0.583617	0	3	Omrix	Random
RNGKDQNSADWIRHY	0	0.43904	0.558708	0.0888741	0.207271	3	2	Omrix	Random
YIYVFLLFLIYKVDL	0	0.438992	0.692699	0.0056242	0.858572	0	5	Octagam	Neo
SSSNHILDSRNVFLH	0	0.438666	0.553238	0.0389906	0.359496	2	1	Sclavo	Mutation	APC	APC_HUMAN		Adenomatous polyposis coli protein
AFGTQINRRRHERRH	0	0.438644	0.577844	0.0217152	0.257584	3	1	Omrix	Human	PRDM2	PRDM2_HUMAN	398	PR domain zinc finger protein 2
YHIHCLNPPLPDIPN	0	0.438571	0.553342	0.995571	0.90679	2	1	IVIG-mix	Human	CHD3	CHD3_HUMAN	478	Chromodomain-helicase-DNA-binding protein 3
CSFLRIKRTCQNIAF	0	0.438117	0.654309	0.193355	0.649529	2	2	LFB	Mutation	PRDM2	PRDM2_HUMAN		PR domain zinc finger protein 2
LYDNLIIFSPSVEDF	0	0.43795	0.556806	0.151118	0.260676	2	3	Omrix	Human	DDOST	OST48_HUMAN	93	Dolichyl-diphosphooligosaccharide--protein glycosyltransferase 48 kDa subunit
LGAKWREFSTNNPFK	0	0.437445	0.656099	0.346287	0.736333	3	3	Omrix	Human	CHD4	CHD4_HUMAN	205	Chromodomain-helicase-DNA-binding protein 4
KTIRIWYSQFSDPLE	0	0.437288	0.609774	0.27609	0.450638	2	3	Omrix	Random
IDFLSALEGFKVMCK	0	0.437246	0.569151	0.0097912	0.0950793	1	2	Octagam	Human	MSH6	MSH6_HUMAN	856	DNA mismatch repair protein Msh6
CYCVCVEZSRHRRLH	0	0.437186	0.550031	0.880303	0.815926	1	1	Sclavo	Human		NP11_HUMAN	56	HERV-K_22q11.21 provirus Np9 protein
ATKIGAFLHVCNPFS	0	0.437178	0.63044	0.151915	0.553362	1	2	LFB	Mutation	MSH2	MSH2_HUMAN		DNA mismatch repair protein Msh2
RQRVKFTDDRVCKSH	0	0.436495	0.600643	0.680457	0.627558	1	1	Omrix	Human	LUC7L	LUC7L_HUMAN	25	Putative RNA-binding protein Luc7-like 1
VPRPPVEYLYPSREP	0	0.436431	0.612382	0.641771	0.585927	2	2	Omrix	Human	FBN1	FBN1_HUMAN	427	Fibrillin-1
PIDGAPHRSYSECYP	0	0.43564	0.617097	0.444451	0.49556	1	2	LFB	Human	POLR1B	RPA2_HUMAN	541	DNA-directed RNA polymerase I subunit RPA2
GYPGMPPALQGRAPY	0	0.435073	0.599436	0.0550951	0.134535	1	2	Intratect	Human	ERVK5	GAK8_HUMAN	229	HERV-K_3q12.3 provirus ancestral Gag polyprotein
YRKYILDNNGIVSRQ	0	0.435022	0.579071	0.75777	0.528978	3	2	Intratect	Human	AXIN1	AXN1_HUMAN	145	Axin-1
LCHVSQQKCPLWTAS	0	0.434846	0.540128	0.094851	0.147936	2	1	Octagam	Mutation	MSH2	MSH2_HUMAN		DNA mismatch repair protein Msh2
KHVDSHVYMNKDALY	0	0.434241	0.67915	0.286784	0.564626	1	2	Omrix	Random
KVAFKNGKLFIVAMN	0	0.434193	0.593333	0.209391	0.523642	2	2	Omrix	Random
VNYRHLALLCDTMTC	0	0.434188	0.697793	0.930966	0.893805	1	1	LFB	Human	POLR2A	RPB1_HUMAN	1393	DNA-directed RNA polymerase II subunit RPB1
YEHANIPTFEFANVL	0	0.433905	0.541264	0.112692	0.314763	4	3	Omrix	Random
EVPTVSPISRFTYNM	0	0.433602	0.616668	0.0376571	0.286314	2	2	LFB	Human		ENK1_HUMAN	181	HERV-K_12q14.1 provirus ancestral Env polyprotein
SVPGAHPVPVYAFSI	0	0.433333	0.584955	0.347009	0.450164	0	2	IVIG-mix	Human	PML	PML_HUMAN	445	Probable transcription factor PML
FPGVNCGQKCPSVLM	0	0.433305	0.606925	0.0992806	0.315666	2	1	LFB	Mutation	APC	APC_HUMAN		Adenomatous polyposis coli protein
VAIVGLYZTGKSYLM	0	0.432235	0.548592	0.952243	0.788058	0	2	Omrix	Human	GBP6	GBP6_HUMAN	40	Guanylate-binding protein 6
RAEEIWQQSVIGDYL	0	0.432074	0.562145	0.0106011	0.0795631	4	2	LFB	Human	UBTF	UBF1_HUMAN	487	Nucleolar transcription factor 1
FVCSVCKKEFAFLCN	0	0.432	0.643108	0.0112367	0.155193	2	3	LFB	Human	PRDM2	PRDM2_HUMAN	1191	PR domain zinc finger protein 2
TLIRARLQEKLSPPY	0	0.431939	0.615589	0.0341808	0.0325185	2	1	Intratect	Human	TRIM28	TIF1B_HUMAN	741	Transcription intermediary factor 1-beta
YRWVCEKRRNATGEV	0	0.431769	0.617386	0.0396215	0.10564	3	2	Omrix	Human	ASGR2	ASGR2_HUMAN	296	Asialoglycoprotein receptor 2
GFDPLRDAEVLRKAM	0	0.431736	0.599168	0.132013	0.220113	1	1	IVIG-mix	Human	ANXA11	ANX11_HUMAN	199	Annexin A11
CERKFTTKQGLERHM	0	0.431456	0.586014	0.00528153	0.0626609	3	1	LFB	Human	PRDM2	PRDM2_HUMAN	365	PR domain zinc finger protein 2
QYHHTKKNKPEWMGD	0	0.431349	0.58701	0.68976	0.478473	3	2	Omrix	Random
APFQTPGSGLWNTLS	0	0.431332	0.557838	0.0171304	0.138853	2	2	Intratect	Mutation	MLH1	MLH1_HUMAN		DNA mismatch repair protein Mlh1
QIYAKVSGHHAWR	0	0.431296	0.605311	0.582556	0.645673	1	2	Omrix	Random
KGGHFYSAKPEILRA	0	0.431034	0.611959	0.569781	0.659798	1	2	Intratect	Human	MSH6	MSH6_HUMAN	161	DNA mismatch repair protein Msh6
IPNSWKWTVEHIVYK	0	0.430986	0.622755	0.0811563	0.511334	2	3	Octagam	Human	MLH1	MLH1_HUMAN	708	DNA mismatch repair protein Mlh1
RLTRASNTFFFLLFI	0	0.430368	0.668208	0.0371274	0.276749	1	4	Sclavo	Mutation	PRDM2	PRDM2_HUMAN		PR domain zinc finger protein 2
GFPLPPVREVTRHVI	0	0.430334	0.59093	0.146937	0.301818	1	1	Omrix	Human	TPO	PERT_HUMAN	199	Thyroid peroxidase
GLGASIAQGGRHWSS	0	0.429986	0.528277	0.0680447	0.117352	1	1	Intratect	Neo
YYRIIIPVLLMLVFL	0	0.429502	0.678521	0.390834	0.744693	0	3	Omrix	Human	VRK2	VRK2_HUMAN	489	Serine/threonine-protein kinase VRK2
PMGKHNQSARYGSIK	0	0.429056	0.576224	0.52693	0.680674	2	1	Omrix	Random
LIIIDLKDCFFTIPL	0	0.428508	0.548193	0.0915533	0.126592	0	2	Octagam	Human		POK4_HUMAN	1041	HERV-K_6q14.1 provirus ancestral Gag-Pol polyprotein
ALQKLSGTGFTWQDD	0	0.428425	0.586415	0.511249	0.358999	2	2	Omrix	Human	PTPRN2	PTPR2_HUMAN	85	Receptor-type tyrosine-protein phosphatase N2
LCEVSGFSPPNILLM	0	0.428292	0.557091	0.448512	0.427032	2	1	Intratect	Human	IGHD	IGHD_HUMAN	293	Ig delta chain C region
ILAVGRFRPVLKLTE	0	0.428059	0.616929	0.913673	0.813637	1	1	Omrix	Human	PDHX	ODPX_HUMAN	439	Pyruvate dehydrogenase protein X component, mitochondrial
YIPSGRTYSQHTVIE	0	0.427909	0.564289	0.124998	0.424105	2	2	Omrix	Random
YAPRALSRIHRAS	0	0.427652	0.528402	0.669188	0.767234	0	1	Omrix	Random
LPTRHLKFYNEPIGD	0	0.427453	0.62244	0.0289579	0.583601	2	2	Omrix	Human		POK10_HUMAN	849	HERV-K_5q33.3 provirus ancestral Pol protein
FGLAWAISEYIATKI	0	0.427318	0.575557	0.435745	0.525936	1	3	Omrix	Human	MSH2	MSH2_HUMAN	760	DNA mismatch repair protein Msh2
YMRGYYTGPNLTV	0	0.42722	0.587714	0.993089	0.784362	1	3	Omrix	Random
ENGAVRYTTFEYPNT	0	0.426467	0.608279	0.855257	0.852241	4	3	IVIG-mix	Human	APOH	APOH_HUMAN	91	Beta-2-glycoprotein 1
PAGAAAANYTNWAYV	0	0.426398	0.53124	0.827036	0.0601634	2	3	Omrix	Human		ENK1_HUMAN	92	HERV-K_12q14.1 provirus ancestral Env polyprotein
QAVLSLYASGRTTGI	0	0.426241	0.60578	0.507157	0.539519	1	1	LFB	Human	ACTG1	ACTG_HUMAN	137	Actin, cytoplasmic 2
DSYLRIRYAIEVQKI	0	0.425657	0.628965	0.994329	0.92638	2	2	Omrix	Random
DVMLENYRNLVSLGL	0	0.425632	0.60074	0.587167	0.79547	3	1	Omrix	Human	ZNF667	ZN667_HUMAN	41	Zinc finger protein 667
IFVCSVCKKEFAFLC	0	0.424766	0.658821	0.00904744	0.139821	1	3	Sclavo	Human	PRDM2	PRDM2_HUMAN	1190	PR domain zinc finger protein 2
TYLHYLSQVNAQR	0	0.424673	0.550896	0.450487	0.45135	3	2	Omrix	Random
LRDYIPRILGPEAFQ	0	0.424559	0.624835	0.86767	0.621048	2	2	Octagam	Human	TPO	PERT_HUMAN	450	Thyroid peroxidase
KIKTDNGPGYCSKAF	0	0.424231	0.592584	0.0139345	0.0801663	1	2	Octagam	Human		POK7_HUMAN	706	HERV-K_1q23.3 provirus ancestral Pol protein
YELYHMDALIGVSEL	0	0.423981	0.574159	0.00535546	0.0847668	2	2	Sclavo	Human	MSH6	MSH6_HUMAN	433	DNA mismatch repair protein Msh6
IIAYHTVCTPRDLAV	0	0.423559	0.534976	0.917189	0.74054	0	1	Omrix	Human	NUP210	PO210_HUMAN	1825	Nuclear pore membrane glycoprotein 210
GKSQHNFSQWSDGLH	0	0.423237	0.588378	0.198564	0.427721	3	2	Omrix	Random
LVEWSFLPHSTVKTF	0	0.423026	0.622389	0.317208	0.459739	1	3	LFB	Human		POK7_HUMAN	358	HERV-K_1q23.3 provirus ancestral Pol protein
VMSQMVLVHIAMYVT	0	0.422941	0.592346	0.398233	0.635436	1	1	Omrix	Random
YYGSGTPSSFPTVSL	0	0.422633	0.577283	0.0278997	0.056551	0	3	LFB	Human	ACAN	PGCA_HUMAN	1807	Aggrecan core protein
PAPLFDLAMLALDSP	0	0.42168	0.55679	0.0491311	0.202226	0	1	Octagam	Human	MLH1	MLH1_HUMAN	579	DNA mismatch repair protein Mlh1
YRHNYKNWAVTQPDN	0	0.421074	0.530679	0.108583	0.368228	4	3	Omrix	Human	ASGR2	ASGR2_HUMAN	252	Asialoglycoprotein receptor 2
LFCIQEGVKNVFKAR	0	0.421046	0.571615	0.0225931	0.0998918	3	2	Omrix	Neo
PTVSPISRFTYNMVS	0	0.420926	0.608305	0.143197	0.609466	1	2	Sclavo	Human		ENK1_HUMAN	183	HERV-K_12q14.1 provirus ancestral Env polyprotein
MVARFRDMPNIKLTE	0	0.420705	0.570983	0.163827	0.391654	2	1	Omrix	Random
DLFPMDYHCLGDN	0	0.420474	0.489248	0.600265	0.700348	1	2	Omrix	Human	RYK	RYK_HUMAN	486	Tyrosine-protein kinase RYK
QVYNVFSTNSFQLLT	0	0.420458	0.551927	0.187376	0.269076	4	3	Omrix	Human		ENK14_HUMAN	13	HERV-K_16p3.3 provirus ancestral Env polyprotein
VLLSLGSTINWGGTE	0	0.420222	0.522833	0.767983	0.362963	2	1	LFB	Human	AQP4	AQP4_HUMAN	49	Aquaporin-4
FHFAGRGEMNVTLGI	0	0.419868	0.545493	0.0171812	0.171866	2	2	Omrix	Human	POLR1A	RPA1_HUMAN	1231	DNA-directed RNA polymerase I subunit RPA1
AYAVPWTQKEFDRVT	0	0.419829	0.578218	0.157385	0.459605	2	3	Octagam	Human	UGT1A4	UD14_HUMAN	79	UDP-glucuronosyltransferase 1-4
DDLFLKCEAIILSNY	0	0.419751	0.559137	0.12916	0.205169	2	2	Intratect	Neo
QNRHSGVHAVKDDYY	0	0.419325	0.608639	0.13202	0.467447	2	2	Omrix	Random
FVRTVRDYINRSP	0	0.419178	0.540189	0.764429	0.768288	1	2	Omrix	Human	PTPRB	PTPRB_HUMAN	1883	Receptor-type tyrosine-protein phosphatase beta
KRRRRKRRRMKKKKK	0	0.41911	0.67998	0.508865	0.469	0	0	Omrix	Mutation	PRDM2	PRDM2_HUMAN		PR domain zinc finger protein 2
GKWRMLTDLRAVNAV	0	0.418847	0.576401	0.0688934	0.138476	1	1	Sclavo	Human		POK4_HUMAN	1004	HERV-K_6q14.1 provirus ancestral Gag-Pol polyprotein
MNHMWQPNSSDVGEW	0	0.418695	0.536751	0.0414968	0.148365	4	2	Omrix	Random
YMIYLYIYVFLLFLI	0	0.418366	0.665975	0.484165	0.954471	0	6	LFB	Neo
TSPVPLCVCLLLTCG	0	0.418198	0.616922	0.00320354	0.370469	0	0	Omrix	Human	UGT1A10	UD110_HUMAN	7	UDP-glucuronosyltransferase 1-10
CSFGEIQKTKLLLFK	0	0.417669	0.538276	0.013537	0.0394264	2	2	LFB	Mutation	PRDM2	PRDM2_HUMAN		PR domain zinc finger protein 2
ISVEPKSTWKDLMMG	0	0.417629	0.563174	0.111369	0.20849	1	1	Omrix	Random
VAAVTYSRWLTIP	0	0.417122	0.5374	0.830158	0.826546	0	2	Omrix	Random
DPDLGPGSGFPAPYC	0	0.417095	0.604204	0.0274068	0.0850906	0	2	Sclavo	Mutation	PRDM2	PRDM2_HUMAN		PR domain zinc finger protein 2
ARNYYTDTSQKEAFH	0	0.41697	0.599895	0.0277199	0.209565	3	3	Sclavo	Human	CR2	CR2_HUMAN	1003	Complement receptor type 2
ISCRTSSRKRAGKLL	0	0.416955	0.586158	0.193347	0.101397	0	0	Sclavo	Human	BCL10	BCL10_HUMAN	55	B-cell lymphoma/leukemia 10
YKPRPKRTCIVEGKR	0	0.416412	0.579573	0.0612518	0.216596	1	1	Intratect	Human	SOX13	SOX13_HUMAN	493	Transcription factor SOX-13
SGKNAFRRMGQPKKA	0	0.415505	0.564311	0.171626	0.75665	2	1	Octagam	Mutation	PRDM2	PRDM2_HUMAN		PR domain zinc finger protein 2
EDQSYRVSQNYADGW	0	0.415019	0.603515	0.47396	0.66138	4	3	Omrix	Random
DRMRDHFEINMQFQW	0	0.414361	0.581775	0.126735	0.509898	4	3	Omrix	Random
CVCLLLTCGFAEAGK	0	0.414037	0.595199	0.00206211	0.194356	1	1	Sclavo	Human	UGT1A9	UD19_HUMAN	13	UDP-glucuronosyltransferase 1-9
LSEPAPLFDLAMLAL	0	0.413917	0.542583	0.0505814	0.0819964	1	1	LFB	Human	MLH1	MLH1_HUMAN	576	DNA mismatch repair protein Mlh1
PHFQFCPQQCPPLPL	0	0.413591	0.579195	0.99538	0.40428	3	2	Octagam	Mutation	PRDM2	PRDM2_HUMAN		PR domain zinc finger protein 2
EANKHGYNRFPYPET	0	0.413455	0.579353	0.987501	0.922173	4	3	Omrix	Random
HRFKDLGEENFKALV	0	0.413098	0.55991	0.0268927	0.102167	3	2	Omrix	Human	ALB	ALBU_HUMAN	33	Serum albumin
IILMDLVRPQDTYQF	0	0.413088	0.590971	0.287175	0.623598	2	2	Omrix	Human	CENPC1	CENPC_HUMAN	835	Centromere protein C 1
LTRASNTFFFLLFIF	0	0.413074	0.635638	0.0235945	0.172564	1	5	Omrix	Mutation	PRDM2	PRDM2_HUMAN		PR domain zinc finger protein 2
IKIWFQNRRMKWKKD	0	0.412774	0.655484	0.0275487	0.509875	2	3	Omrix	Human	HOXD4	HXD4_HUMAN	198	Homeobox protein Hox-D4
LVLLLAVCATSSHWI	0	0.412602	0.557468	0.811872	0.503567	0	1	Omrix	Mutation	PRDM2	PRDM2_HUMAN		PR domain zinc finger protein 2
RGRGGFGGRGGFRGG	0	0.412308	0.644857	0.0910513	0.480943	0	2	Omrix	Human	NCL	NUCL_HUMAN	679	Nucleolin
IFNTGLKMFPDLTKV	0	0.410904	0.556973	0.841087	0.719022	1	2	Sclavo	Human	TSHR	TSHR_HUMAN	133	Thyrotropin receptor
RRCPTMSAAQIAMVW	0	0.410898	0.611764	0.0194882	0.130386	1	1	Omrix	Neo
FCFHLDCHLPALQDV	0	0.410011	0.621422	0.419513	0.570541	1	2	Intratect	Human	TRIM28	TIF1B_HUMAN	645	Transcription intermediary factor 1-beta
SLGMYPTYYGDKH	0	0.409874	0.556839	0.982665	0.91655	0	3	Omrix	Random
VNMVPFPZLHFFMPG	0	0.409861	0.497984	0.305809	0.721281	1	3	Omrix	Human	TUBB4	TBB4_HUMAN	254	Tubulin beta-4 chain
GLRKEWLLGMLGAES	0	0.409722	0.579602	0.987683	0.400294	2	1	Octagam	Human	TOP2A	TOP2A_HUMAN	1031	DNA topoisomerase 2-alpha
NREFTYIGSLNKHAA	0	0.409627	0.548108	0.0293947	0.220641	3	2	Intratect	Human	PRDM2	PRDM2_HUMAN	1461	PR domain zinc finger protein 2
QVGLFRKSGSSPGFR	0	0.409626	0.605475	0.157057	0.334881	1	2	Intratect	Neo
TPWPWVPSSETGWNA	0	0.409581	0.558491	0.224859	0.173666	2	3	Omrix	Random
DWVKVGSTKAVSRFH	0	0.409131	0.587869	0.296177	0.327519	0	2	Sclavo	Human	MSH3	MSH3_HUMAN	767	DNA mismatch repair protein Msh3
RIRPLPEEMLSYARD	0	0.40899	0.603112	0.342154	0.293413	2	1	LFB	Human	EXOSC10	EXOSX_HUMAN	425	Exosome component 10
MPRGRISSIQVLHRV	0	0.40889	0.581414	0.0147797	0.212211	1	0	Intratect	Mutation	APC	APC_HUMAN		Adenomatous polyposis coli protein
MAQKHVDKQKTPKGY	0	0.408836	0.525679	0.144962	0.146162	2	1	Omrix	Random
VSLFMRHLCEPGADG	0	0.408624	0.608041	0.671593	0.593346	1	1	IVIG-mix	Human	CHD5	CHD5_HUMAN	1468	Chromodomain-helicase-DNA-binding protein 5
CINSAMPKGKSHKPF	0	0.407902	0.57662	0.00851794	0.0391747	1	1	Sclavo	Human	APC	APC_HUMAN	1727	Adenomatous polyposis coli protein
WACSGEEQNLFPLEI	0	0.407422	0.472107	0.00844563	0.028263	5	2	Octagam	Human	PRDM2	PRDM2_HUMAN	104	PR domain zinc finger protein 2
LCETCVEAHQRVKYT	0	0.407304	0.543614	0.10165	0.221245	3	1	Octagam	Human	TRIM28	TIF1B_HUMAN	173	Transcription intermediary factor 1-beta
QFLLKIRNVKLIKRT	0	0.407187	0.571351	0.33141	0.490776	2	1	Octagam	Mutation	MSH3	MSH3_HUMAN		DNA mismatch repair protein Msh3
CVISTCPRPLCCASS	0	0.407121	0.55854	0.150437	0.446032	0	0	Omrix	Human	KRTAP4-5	KRA45_HUMAN	170	Keratin-associated protein 4-5
FQKGLLTFIRWFK	0	0.406988	0.615075	0.544533	0.641352	1	4	Omrix	Random
GGKGLGKGGAKRHRK	0	0.406945	0.570812	0.0604874	0.0407954	0	0	Omrix	Human	HIST1H4A	H4_HUMAN	7	Histone H4
LSYTRFSLARQVD	0	0.406546	0.546249	0.978674	0.945092	1	2	Omrix	Human	TFRC	TFR1_HUMAN	18	Transferrin receptor protein 1
FKLSGLSFKRNRK	0	0.406292	0.548269	0.937204	0.899144	1	2	Omrix	Human	MARCKSL1	MRP_HUMAN	98	MARCKS-related protein
PMTRAFITHAGSHGV	0	0.405911	0.59538	0.0181831	0.101139	0	1	Omrix	Human	UGT1A1	UD11_HUMAN	364	UDP-glucuronosyltransferase 1-1
KCLGKKGRVKKAHKS	0	0.405662	0.614347	0.975154	0.500384	0	0	Omrix	Human	UGT1A1	UD11_HUMAN	516	UDP-glucuronosyltransferase 1-1
GASDRIMSGESTFFV	0	0.405464	0.526971	0.0049891	0.084622	1	2	Intratect	Human	MSH6	MSH6_HUMAN	1178	DNA mismatch repair protein Msh6
EAADAMSRLARLAPV	0	0.405311	0.591718	1	0.998369	1	0	LFB	Human	POLR3A	RPC1_HUMAN	675	DNA-directed RNA polymerase III subunit RPC1
DYLHFHKTYEVPS	0	0.405257	0.541942	0.89984	0.837324	1	3	Omrix	Human	KCNJ12	IRK12_HUMAN	340	ATP-sensitive inward rectifier potassium channel 12
PTYYQRLKHMVDDKI	0	0.404937	0.564432	0.87621	0.879645	1	2	Omrix	Human	POLR2B	RPB2_HUMAN	1045	DNA-directed RNA polymerase II subunit RPB2
RLPGFHGLRSPLDTS	0	0.404153	0.613506	0.592776	0.649751	0	1	Sclavo	Human	PDGFRB	PGFRB_HUMAN	991	Beta-type platelet-derived growth factor receptor
LARLLFPPKDDHTLK	0	0.404069	0.577883	0.886064	0.957535	0	1	Sclavo	Human	TOP2A	TOP2A_HUMAN	813	DNA topoisomerase 2-alpha
PPLCLGHATRCIHLE	0	0.403749	0.576459	0.0834283	0.425046	1	0	Intratect	Human		ENK13_HUMAN	29	HERV-K_1p13.3 provirus ancestral Env polyprotein
AGVIQSTYNRFQDHS	0	0.403494	0.531478	0.414134	0.533141	3	2	Omrix	Random
LGKREVTIPPKYREL	0	0.403412	0.542302	0.0389425	0.083992	2	1	LFB	Human	CAST	ICAL_HUMAN	194	Calpastatin
SELKIVFWSMMAFHV	0	0.403407	0.588584	0.191263	0.590908	1	3	Omrix	Random
HNHRTREHSQDWHRG	0	0.403073	0.598761	0.0642111	0.301746	3	1	Omrix	Random
GAYFNVLINLRDITD	0	0.402911	0.530664	0.0578116	0.382531	2	2	Sclavo	Human	FTCD	FTCD_HUMAN	493	Formimidoyltransferase-cyclodeaminase
ALRRRRTLTELYT	0	0.402701	0.522926	0.74514	0.637422	1	1	Omrix	Human	ABCA3	ABCA3_HUMAN	1338	ATP-binding cassette sub-family A member 3
LPVRTWTQTYKEQVL	0	0.402678	0.574549	0.387047	0.474135	3	2	LFB	Human	TOP2A	TOP2A_HUMAN	926	DNA topoisomerase 2-alpha
MRELEDRFASEASGY	0	0.402594	0.580763	0.0301756	0.105841	3	2	LFB	Human	DES	DESM_HUMAN	349	Desmin
SIALHVGFDNFEQLL	0	0.40207	0.559196	0.226401	0.585853	3	2	Omrix	Human	GPI	G6PI_HUMAN	283	Glucose-6-phosphate isomerase
HGYIPSKFPNKNLKK	0	0.401945	0.582638	0.0996908	0.264669	2	2	Omrix	Human	PLG	PLMN_HUMAN	217	Plasminogen
PKATNDQPHFAKFRV	0	0.401806	0.507372	0.156214	0.339865	2	2	Omrix	Random
YDAQMIPMNNRFVSV	0	0.401345	0.549743	0.162265	0.402389	3	2	Omrix	Random
FKCKYCGKAFGTQIN	0	0.40132	0.5769	0.163738	0.752905	2	3	Octagam	Human	PRDM2	PRDM2_HUMAN	390	PR domain zinc finger protein 2
KTSGIINKFLFSQRL	0	0.400847	0.505302	0.300663	0.298125	2	2	Octagam	Neo
LECSGTISAHCNLRL	0	0.400727	0.516475	0.292252	0.319907	2	0	Octagam	Human	CXorf62	CX062_HUMAN	80	Putative uncharacterized protein CXorf62
PQTFTTAIRCTKCGK	0	0.400278	0.564716	0.140035	0.349134	1	1	Sclavo	Human	PRDM2	PRDM2_HUMAN	1326	PR domain zinc finger protein 2
FGIPTYSTYPNWP	0	0.399937	0.550001	0.353502	0.589039	1	4	Omrix	Random
DREMQGKTPFKHIFK	0	0.399585	0.50167	0.0347883	0.251777	2	2	Omrix	Random
SDRHALLVILSEWNL	0	0.399027	0.517745	0.0162498	0.104201	2	1	LFB	Human	Ro52A		271
EKKQFLDYLKRPGLT	0	0.398933	0.610849	0.979729	0.830417	2	2	Omrix	Human	POLR3A	RPC1_HUMAN	121	DNA-directed RNA polymerase III subunit RPC1
FLPNDAEELFIFLTE	0	0.398511	0.554116	0.0582182	0.170348	4	3	IVIG-mix	Human	PDGFRB	PGFRB_HUMAN	127	Beta-type platelet-derived growth factor receptor
STLRTLCMQHGPLIT	0	0.398092	0.52489	0.0868295	0.434001	1	0	Omrix	Human	TNRC6A	TNR6A_HUMAN	1795	Trinucleotide repeat-containing gene 6A protein
PELYGIYVINVQCQF	0	0.398038	0.621942	0.295697	0.875114	4	3	LFB	Human	MLH3	MLH3_HUMAN	300	DNA mismatch repair protein Mlh3
QTLLYFLSDVTAAVK	0	0.397926	0.525235	0.0263679	0.228967	1	2	Intratect	Human	DLC1	RHG07_HUMAN	1202	Rho GTPase-activating protein 7
YKRYIENNSIVSKQL	0	0.397778	0.513962	0.03297	0.0805498	4	2	Sclavo	Human	AXIN2	AXN2_HUMAN	135	Axin-2
FVWLVPFSFFLFFFK	0	0.397754	0.646253	0.0176627	0.734551	0	8	Intratect	Neo
VLSLYASGRTTGIVM	0	0.397728	0.618137	0.219462	0.406801	0	1	Omrix	Human	ACTG1	ACTG_HUMAN	139	Actin, cytoplasmic 2
HLPGPLRAGYYDL	0	0.397727	0.581052	0.964298	0.886852	0	2	Omrix	Human	RYR1	RYR1_HUMAN	1701	Ryanodine receptor 1
YPGNRWGERHDMLHE	0	0.397655	0.557368	0.248495	0.550527	3	2	Omrix	Random
VDSNKQYQLADWRIR	0	0.397649	0.545706	0.112152	0.375285	3	2	Sclavo	Human	EXOSC10	EXOSX_HUMAN	413	Exosome component 10
EDPSQETITFLYKFI	0	0.397004	0.531039	0.403635	0.259471	3	3	Sclavo	Human	MSH6	MSH6_HUMAN	1276	DNA mismatch repair protein Msh6
GMALALAVTKYKQRN	0	0.396553	0.581249	0.966013	0.823685	2	1	LFB	Human	TROVE2	RO60_HUMAN	161	60 kDa SS-A/Ro ribonucleoprotein
SAKGTWRKIKENEFF	0	0.396423	0.584436	0.00883348	0.106187	3	3	Omrix	Mutation	APC	APC_HUMAN		Adenomatous polyposis coli protein
PQHLIRVEGNLRVEY	0	0.396123	0.523965	0.125753	0.344536	4	1	Intratect	Human	TP53	P53_HUMAN	191	Cellular tumor antigen p53
NHPDSRAIMYEETTY	0	0.3958	0.570877	0.0515038	0.237367	3	2	Omrix	Human	MSH6	MSH6_HUMAN	836	DNA mismatch repair protein Msh6
NWACSGEEQNLFPLE	0	0.395645	0.492671	0.0152012	0.0312288	6	2	Intratect	Human	PRDM2	PRDM2_HUMAN	103	PR domain zinc finger protein 2
TLAVSGLGVVGRDKY	0	0.395569	0.559764	0.116241	0.0425813	0	1	Intratect	Human	TOP2A	TOP2A_HUMAN	467	DNA topoisomerase 2-alpha
LMSLEHRFQLQCDWN	0	0.395	0.564325	0.029681	0.511032	4	2	LFB	Human		ENK1_HUMAN	539	HERV-K_12q14.1 provirus ancestral Env polyprotein
WLKPVRGSLLLLALL	0	0.394956	0.602137	0.877108	0.462963	0	1	Octagam	Human		ENK14_HUMAN	453	HERV-K_16p3.3 provirus ancestral Env polyprotein
DFEGGIGLILEWWEQ	0	0.394367	0.5255	0.0457646	0.112264	4	3	Omrix	Random
AGPKGRVFVSPLAKK	0	0.393462	0.536311	0.414081	0.357627	0	1	Octagam	Human	DLAT	ODP2_HUMAN	349	Dihydrolipoyllysine-residue acetyltransferase component of pyruvate dehydrogenase complex, mitochondrial
YQVQAHSYLSVVEPI	0	0.393288	0.57077	0.537714	0.303252	3	2	Omrix	Random
RSVADKILDLYKHPD	0	0.393269	0.55629	0.260928	0.351704	0	1	LFB	Human	TPO	PERT_HUMAN	616	Thyroid peroxidase
QSLRLFREVCLASER	0	0.393235	0.595166	0.0211965	0.256806	3	1	Intratect	Human	MSH6	MSH6_HUMAN	1328	DNA mismatch repair protein Msh6
FINSGAWQIGLANFV	0	0.392705	0.526983	0.026472	0.171025	3	3	LFB	Human		POK7_HUMAN	414	HERV-K_1q23.3 provirus ancestral Pol protein
LMVKMWPSKMTSASG	0	0.392344	0.557217	0.381222	0.325005	0	1	Omrix	Random
GDHHNLAVFHGLLNI	0	0.392113	0.513341	0.446692	0.65772	2	1	Omrix	Random
VFTPVVPTVDTYDGR	0	0.392017	0.565651	0.0391112	0.319846	0	2	Omrix	Human	SPP1	OSTP_HUMAN	145	Osteopontin
AARDFVNYLVRINEI	0	0.391883	0.576688	0.719782	0.760136	3	2	LFB	Human	DHX9	DHX9_HUMAN	61	ATP-dependent RNA helicase A
SLPHLGLKLLLLLLL	0	0.391859	0.618831	0.933783	0.0165845	0	0	IVIG-mix	Human	C1QC	C1QC_HUMAN	7	Complement C1q subcomponent subunit C
NNYEPRSGKFTCKVP	0	0.391357	0.584633	0.635845	0.638599	3	2	Sclavo	Human	C1QB	C1QB_HUMAN	151	Complement C1q subcomponent subunit B
MPTRHLKFYNEPIGD	0	0.390969	0.570743	0.0179631	0.533358	2	2	Sclavo	Human		POK5_HUMAN	849	HERV-K_19p13.11 provirus ancestral Pol protein
PKPIPLTWKTEKLVW	0	0.390898	0.55717	0.0325441	0.0240763	1	2	LFB	Human		POK7_HUMAN	21	HERV-K_1q23.3 provirus ancestral Pol protein
NNDFYWYTGSQDSNP	0	0.390694	0.581027	0.664139	0.457925	4	4	Omrix	Random
TLQGIEQISKVYMHL	0	0.390356	0.512294	0.245654	0.147798	3	1	LFB	Human	POLR2A	RPB1_HUMAN	1297	DNA-directed RNA polymerase II subunit RPB1
LVTWERPRVVYDTMI	0	0.390121	0.619697	0.14762	0.669581	1	2	Omrix	Human	PTPRZ1	PTPRZ_HUMAN	329	Receptor-type tyrosine-protein phosphatase zeta
LPPTAGWGMGIDRVA	0	0.389992	0.529859	0.169976	0.416517	0	1	IVIG-mix	Human	KARS	SYK_HUMAN	541	Lysyl-tRNA synthetase
YCLFSKYEELASAVL	0	0.389978	0.604736	0.7874	0.676964	2	3	IVIG-mix	Human	UGT1A6	UD16_HUMAN	223	UDP-glucuronosyltransferase 1-6
SHRSKQRHKQSLYGD	0	0.389791	0.580988	0.522573	0.639471	2	1	Omrix	Human	APC	APC_HUMAN	784	Adenomatous polyposis coli protein
AFLDAVMLEREGMGM	0	0.389706	0.569859	0.107303	0.414362	2	1	IVIG-mix	Human	MADD	MADD_HUMAN	1327	MAP kinase-activating death domain protein
HMNLILCDCDEFRKI	0	0.389232	0.578362	0.152782	0.539755	2	1	LFB	Human	SNRPN	RSMN_HUMAN	37	Small nuclear ribonucleoprotein-associated protein N
GKWRMLTDLRAVNAI	0	0.389087	0.524253	0.0724948	0.143414	1	1	Omrix	Human		POK4_HUMAN	1003	HERV-K_6q14.1 provirus ancestral Gag-Pol polyprotein
TNLCGSRSRTCGGCE	0	0.388846	0.570993	0.344085	0.542206	2	0	Sclavo	Neo
SCTPGMRKWWQIKSQ	0	0.388686	0.562591	0.10009	0.83517	2	2	Intratect	Human	MSH6	MSH6_HUMAN	405	DNA mismatch repair protein Msh6
AEFWSMQMKSVDYLQ	0	0.388348	0.570706	0.833643	0.722998	3	3	Omrix	Random
GRKGNIIPLTVWNDW	0	0.388289	0.563141	0.0139623	0.0315819	2	2	Omrix	Human		POK4_HUMAN	71	HERV-K_6q14.1 provirus ancestral Gag-Pol polyprotein
EEAMVKKWADFAGRP	0	0.388162	0.542116	0.362053	0.462095	2	2	Octagam	Human	CYP21A2	CP21A_HUMAN	78	Steroid 21-hydroxylase
PFGFTRNSIMMQSKI	0	0.38799	0.537158	0.237128	0.543171	2	2	Omrix	Random
GFPLLTYQDRSDNKL	0	0.387982	0.54343	0.632375	0.620799	2	2	LFB	Human	POLR1B	RPA2_HUMAN	697	DNA-directed RNA polymerase I subunit RPA2
FYELYHMDALIGVSE	0	0.387958	0.585959	0.00841394	0.163688	2	3	Octagam	Human	MSH6	MSH6_HUMAN	432	DNA mismatch repair protein Msh6
RCIMHKTCRSGQRSS	0	0.387915	0.556276	0.153086	0.338585	1	0	Intratect	Mutation	MSH3	MSH3_HUMAN		DNA mismatch repair protein Msh3
DAEMTGYVVTRWY	0	0.387578	0.604715	0.303361	0.679009	1	3	Omrix	Human	MAPK13	MK13_HUMAN	176	Mitogen-activated protein kinase 13
HSLDHLLKLYCNVDS	0	0.387015	0.595872	0.961997	0.720686	1	1	Sclavo	Human	EXOSC10	EXOSX_HUMAN	401	Exosome component 10
GNYLCKIASASVSFN	0	0.386308	0.546279	0.118452	0.15111	2	2	Omrix	Human	AGTR1	AGTR1_HUMAN	97	Type-1 angiotensin II receptor
ERVPFFDRHNGSKDH	0	0.385698	0.55012	0.41004	0.695586	2	2	Omrix	Random
LDDCINGGKSPYACR	0	0.385654	0.564446	0.0282636	0.267449	1	1	IVIG-mix	Human	ERVK6	POK2_HUMAN	938	HERV-K_7p22.1 provirus ancestral Pol protein
ICQTFVGRALQPVRE	0	0.3855	0.520628	0.0268547	0.259137	3	1	Octagam	Human	ERVK6	POK2_HUMAN	171	HERV-K_7p22.1 provirus ancestral Pol protein
ILLVRAREGVWIPVS	0	0.384957	0.544983	0.0284395	0.540929	1	1	Omrix	Human		ENK1_HUMAN	423	HERV-K_12q14.1 provirus ancestral Env polyprotein
VGHVDEFLSFVPAPD	0	0.384763	0.529629	0.222996	0.440128	1	2	Sclavo	Human	PADI3	PADI3_HUMAN	468	Protein-arginine deiminase type-3
DAANNYARGHYTIGK	0	0.384548	0.511918	0.773187	0.73997	2	2	Omrix	Human	TUBA3C	TBA3C_HUMAN	98	Tubulin alpha-3C/D chain
FCDEGYRLQGPPSSR	0	0.38418	0.596828	0.853064	0.396163	2	2	Omrix	Human	CR2	CR2_HUMAN	241	Complement receptor type 2
VYSLLSMLGTHDKDD	0	0.383864	0.581032	0.477764	0.438888	0	1	Octagam	Human	APC	APC_HUMAN	315	Adenomatous polyposis coli protein
ATFNLMLTFKLQKMI	0	0.383789	0.496681	0.326118	0.497011	2	2	Omrix	Random
ESAENCDKSLHTLFG	0	0.383679	0.508082	0.109949	0.255622	3	1	Omrix	Human	ALB	ALBU_HUMAN	81	Serum albumin
KAHPWRRRHHNRAPL	0	0.38365	0.564173	0.00987462	0.0313275	1	1	Omrix	Human	ERVK4	REC15_HUMAN	9	HERV-K_3q21.2 provirus Rec protein
FENWRPNQPDNFFAA	0	0.383601	0.563918	0.12959	0.351357	5	4	IVIG-mix	Human	ACAN	PGCA_HUMAN	2283	Aggrecan core protein
ELFEQLGEYKFQNAL	0	0.383537	0.540219	0.627498	0.527534	6	3	Omrix	Human	ALB	ALBU_HUMAN	417	Serum albumin
RVGLHKVFKLQTSLT	0	0.383256	0.512061	0.0287325	0.218174	1	1	Omrix	Human	TOP2A	TOP2A_HUMAN	982	DNA topoisomerase 2-alpha
AQMHAAVGQLGRARA	0	0.382424	0.441573	0.157476	0.152368	2	0	Omrix	Human	PML	PML_HUMAN	259	Probable transcription factor PML
VPLCLWKEKPMNFGE	0	0.382407	0.573074	0.479732	0.562056	3	2	Intratect	Neo
EQLKIYTPTKKWW	0	0.382196	0.54601	0.451262	0.644722	2	3	Omrix	Random
LCSIPSGSSTYLRSR	0	0.381575	0.560526	0.937043	0.611388	0	1	Omrix	Mutation	MLH1	MLH1_HUMAN		DNA mismatch repair protein Mlh1
KKRIECLMEFVSTLH	0	0.381504	0.557369	0.0271411	0.123877	2	1	Sclavo	Mutation	APC	APC_HUMAN		Adenomatous polyposis coli protein
WPCRLTIGSNLSIRI	0	0.381283	0.502173	0.0039545	0.121408	1	1	IVIG-mix	Human	XRCC5	XRCC5_HUMAN	247	X-ray repair cross-complementing protein 5
RNQQGQMYRGSRPEW	0	0.381227	0.561697	0.468389	0.589269	5	2	Omrix	Random
LEHICSAQTPTLVLW	0	0.381117	0.47964	0.0287064	0.0506749	2	1	Omrix	Neo
GKKRKRSRKESYSIY	0	0.38088	0.634311	0.0295841	0.0504493	1	2	Omrix	Human	HIST1H2BO	H2B1O_HUMAN	27	Histone H2B type 1-O
PIHYRVYDSNSQLAE	0	0.380427	0.555677	0.1677	0.32765	3	2	Omrix	Human	MADD	MADD_HUMAN	589	MAP kinase-activating death domain protein
VFVTPLTDLRSDFSK	0	0.380116	0.513261	0.00725636	0.128046	0	2	Sclavo	Human	MSH2	MSH2_HUMAN	435	DNA mismatch repair protein Msh2
VKSKKTKLLLFKELQ	0	0.379783	0.451663	0.0523996	0.134216	2	1	Octagam	Mutation	PRDM2	PRDM2_HUMAN		PR domain zinc finger protein 2
WSYSQQRRQRVCSGE	0	0.379545	0.54671	0.0101598	0.22651	4	2	Omrix	Human	PCDHA6	PCDA6_HUMAN	748	Protocadherin alpha-6
CPMSRLRLALTVPPS	0	0.379169	0.545429	0.734364	0.849662	0	0	Sclavo	Neo
VIDEIRMHLQEIRKY	0	0.37843	0.525658	0.0843341	0.0887661	3	1	Octagam	Mutation	MSH3	MSH3_HUMAN		DNA mismatch repair protein Msh3
GGFGSRSLYNLRG	0	0.378262	0.517071	0.932942	0.872317	1	2	Omrix	Human	KRT4	K2C4_HUMAN	45	Keratin, type II cytoskeletal 4
EAPQHIWDAGLYSDG	0	0.378185	0.534883	0.742378	0.742144	2	2	Omrix	Random
SFKCLCPEGFSLSSS	0	0.378134	0.497585	0.966116	0.628653	1	2	LFB	Human	FBN1	FBN1_HUMAN	2035	Fibrillin-1
YGPIYREKLGNVESV	0	0.378028	0.515403	0.724399	0.532276	3	2	Sclavo	Human	CYP11A1	CP11A_HUMAN	85	Cholesterol side-chain cleavage enzyme, mitochondrial
SKQTIPHYYLSIDVN	0	0.377678	0.551285	0.81126	0.793273	2	2	Omrix	Human	DLAT	ODP2_HUMAN	439	Dihydrolipoyllysine-residue acetyltransferase component of pyruvate dehydrogenase complex, mitochondrial
RYKVQVVYEQGAQLG	0	0.377499	0.562064	0.139651	0.175029	4	2	Omrix	Random
DSFKVKIKVRQAWRE	0	0.376724	0.557913	0.0140754	0.306681	2	2	Octagam	Human	CYP17A1	CP17A_HUMAN	487	Steroid 17-alpha-hydroxylase/17,20 lyase
PPFGGTAYLHSSTSH	0	0.376585	0.552787	0.0384977	0.308306	0	2	Intratect	Mutation	MLH1	MLH1_HUMAN		DNA mismatch repair protein Mlh1
LGEASQIDCALVVSW	0	0.376382	0.492604	0.00876514	0.013535	2	1	Omrix	Human	Ro52B		585
KFLRIVVWFVSLLAL	0	0.376327	0.649503	0.307923	0.646401	0	3	Octagam	Human	TSHR	TSHR_HUMAN	415	Thyrotropin receptor
RGLCPNALWQMDVTH	0	0.375788	0.560246	0.0208123	0.305171	2	1	LFB	Human	ERVK6	POK2_HUMAN	642	HERV-K_7p22.1 provirus ancestral Pol protein
RSRLIKTHIMRPH	0	0.375783	0.492162	0.564977	0.66116	0	0	Omrix	Random
IRPTLGIPTYAMSNL	0	0.375614	0.532414	0.0253304	0.254866	1	1	Omrix	Human		POK7_HUMAN	278	HERV-K_1q23.3 provirus ancestral Pol protein
SMLVLHRGMICHGCI	0	0.37534	0.615999	0.0616966	0.891416	0	0	Intratect	Mutation	APC	APC_HUMAN		Adenomatous polyposis coli protein
ICHTFSAPYASLASE	0	0.375316	0.531066	0.260639	0.403587	1	2	Intratect	Human	UGT1A4	UD14_HUMAN	223	UDP-glucuronosyltransferase 1-4
LTADSQPPVFKVFPG	0	0.375309	0.484692	0.259364	0.270422	1	2	Sclavo	Human	TRIM28	TIF1B_HUMAN	497	Transcription intermediary factor 1-beta
KRQERGNTRHYSMPV	0	0.375165	0.53466	0.189949	0.53513	3	1	Omrix	Random
EETCTILQGLGYS	0	0.37465	0.442542	0.698848	0.449334	3	1	Omrix	Human	ADCY7	ADCY7_HUMAN	1035	Adenylate cyclase type 7
IIKKTRTRSTQQFRV	0	0.374349	0.522898	0.00196891	0.0922178	2	1	Sclavo	Human	ERV3	ENR1_HUMAN	239	HERV-R_7q21.2 provirus ancestral Env polyprotein
HLIRLFSRDAPGR	0	0.374291	0.49	0.613079	0.735221	0	1	Omrix	Human	MBP	MBP_HUMAN	90	Myelin basic protein
TFCGTPNYIAPEILR	0	0.374246	0.561036	0.285607	0.558923	2	2	Intratect	Human	PRKCI	KPCI_HUMAN	412	Protein kinase C iota type
KLELLDHRQVDFPTL	0	0.374223	0.559418	0.255387	0.485141	2	1	Omrix	Random
RFRHQEHKQLLKRGQ	0	0.374127	0.562457	0.142477	0.168617	4	1	IVIG-mix	Human	TNRC6A	TNR6A_HUMAN	139	Trinucleotide repeat-containing gene 6A protein
VIEGPVFRPGSKTYV	0	0.374013	0.546166	0.301171	0.595217	1	2	Omrix	Human	DSG1	DSG1_HUMAN	379	Desmoglein-1
SNSSRMYFTQTLLPG	0	0.373657	0.573798	0.010956	0.425849	2	2	Octagam	Human	MLH1	MLH1_HUMAN	337	DNA mismatch repair protein Mlh1
VKDWMPSYSMLLNIL	0	0.373636	0.579063	0.144475	0.542635	1	2	Omrix	Random
NFYHHKTGCNPKSML	0	0.3734	0.593916	0.540984	0.66998	2	2	Intratect	Mutation	APC	APC_HUMAN		Adenomatous polyposis coli protein
PNPFSYVPRPLSSHS	0	0.373307	0.569943	0.546203	0.621302	1	2	LFB	Human	UGT1A1	UD11_HUMAN	187	UDP-glucuronosyltransferase 1-1
LSWDTTKKDLKDYFS	0	0.372276	0.546386	0.0193218	0.343261	0	3	Intratect	Human	HNRNPD	HNRPD_HUMAN	104	Heterogeneous nuclear ribonucleoprotein D0
LALNRYICSAVLP	0	0.372088	0.565735	0.562515	0.727725	1	1	Omrix	Human	RYR3	RYR3_HUMAN	2411	Ryanodine receptor 3
ERVRNHIMHLEEHLF	0	0.371814	0.554127	0.970581	0.828505	4	1	Sclavo	Human	UGT1A8	UD18_HUMAN	205	UDP-glucuronosyltransferase 1-8
EKRHVDQPIDYSLKY	0	0.371464	0.558348	0.322979	0.746715	2	2	LFB	Human	APC	APC_HUMAN	1169	Adenomatous polyposis coli protein
GPSPINAFSNFPIGL	0	0.370959	0.468799	0.0165161	0.336115	2	2	IVIG-mix	Human	TNRC6A	TNR6A_HUMAN	1501	Trinucleotide repeat-containing gene 6A protein
YYNHAIDWQTGPGCN	0	0.370629	0.509949	0.527318	0.557839	3	3	Omrix	Human	TSHR	TSHR_HUMAN	481	Thyrotropin receptor
CRQEAIFELLGGITS	0	0.370524	0.449003	0.0476527	0.14292	3	1	Omrix	Human	POP1	POP1_HUMAN	481	Ribonucleases P/MRP protein subunit POP1
SARPAAEEYGYIVTD	0	0.370273	0.512681	0.199214	0.133709	2	2	Omrix	Human	PTPRN	PTPRN_HUMAN	463	Receptor-type tyrosine-protein phosphatase-like N
VGDKLLVVPQDGSHW	0	0.370176	0.519218	0.00346305	0.0429418	1	1	Octagam	Human	UGT1A6	UD16_HUMAN	25	UDP-glucuronosyltransferase 1-6
GVEGEKFWGSRLTDR	0	0.369529	0.545977	0.278911	0.497851	2	2	Omrix	Random
DNVYPPLPMEKHANW	0	0.36947	0.547148	0.146906	0.488552	3	2	Omrix	Random
AACLCAAFANHSGRP	0	0.369093	0.520161	0.0155784	0.181474	1	1	Intratect	Human	CYP2D6	CP2D6_HUMAN	157	Cytochrome P450 2D6
QHANLFINLFLNDAW	0	0.368334	0.543282	0.0304772	0.278496	4	3	Octagam	Neo
ILKNKRAILASERKY	0	0.368279	0.529342	0.0319009	0.0711654	2	1	Omrix	Human	CENPB	CENPB_HUMAN	45	Major centromere autoantigen B
DARIPRNTLRFPTGH	0	0.368253	0.528394	0.455409	0.650858	1	1	Omrix	Random
IKPHMLIAASNLQWR	0	0.367807	0.541202	0.0545721	0.120307	2	1	Omrix	Human	BRCA2	BRCA2_HUMAN	3114	Breast cancer type 2 susceptibility protein
HKMMGTAIEMSKAEM	0	0.367795	0.543933	0.0613762	0.196785	2	0	Omrix	Random
LRVHSREKPFDCEEC	0	0.367759	0.571965	0.99562	0.952937	3	1	Sclavo	Human	ZNF275	ZN275_HUMAN	229	Zinc finger protein 275
IPTLYSIIFVVGIFG	0	0.367753	0.60135	0.603094	0.758463	0	3	Omrix	Human	AGTR1	AGTR1_HUMAN	31	Type-1 angiotensin II receptor
KYTNLLTYKKIPP	0	0.366981	0.46172	0.917817	0.829543	1	2	Omrix	Random
KRTRYKDKETNYIGI	0	0.366811	0.550814	0.0187812	0.310621	2	2	Omrix	Neo
GKSTLMRQAGLLAVM	0	0.366806	0.561225	0.0204626	0.176051	1	0	Intratect	Human	MSH6	MSH6_HUMAN	1139	DNA mismatch repair protein Msh6
ILGVCASIIPFPDHN	0	0.366634	0.460044	0.0195196	0.229498	1	1	Sclavo	Human	POLR2B	RPB2_HUMAN	703	DNA-directed RNA polymerase II subunit RPB2
INSALRIKILCATYV	0	0.366531	0.581733	0.0159234	0.0824883	1	1	Omrix	Human	PIK3CA	PK3CA_HUMAN	330	Phosphatidylinositol-4,5-bisphosphate 3-kinase catalytic subunit alpha isoform
GSASPMELLSYFKQP	0	0.366421	0.493941	0.668555	0.417011	2	2	IVIG-mix	Human	MPO	PERM_HUMAN	91	Myeloperoxidase
RILLVRAREGVWILV	0	0.366319	0.569027	0.061253	0.814109	1	1	Sclavo	Human		ENK11_HUMAN	312	HERV-K_22q11.21 provirus ancestral Env polyprotein
HRYQILPLHSQIPRE	0	0.366243	0.530993	0.132936	0.330464	3	1	Omrix	Human	DHX9	DHX9_HUMAN	679	ATP-dependent RNA helicase A
WGWHQSTQWQVLH	0	0.366139	0.516545	0.158021	0.435408	3	3	Omrix	Random
AAVSITYGTPFAARG	0	0.366112	0.533468	0.920025	0.817438	0	2	Omrix	Human	THBD	TRBM_HUMAN	187	Thrombomodulin
RGGVRVSTKNLIKLF	0	0.366103	0.500214	0.0181322	0.0349001	1	1	Intratect	Human	ERVK5	GAK8_HUMAN	25	HERV-K_3q12.3 provirus ancestral Gag polyprotein
IGSTLSYFGLAAV	0	0.365927	0.509914	0.974584	0.824484	0	2	Omrix	Human	P2RX7	P2RX7_HUMAN	337	P2X purinoceptor 7
FFKRMNDIVVTEFFE	0	0.365281	0.579432	0.59055	0.446878	3	4	Omrix	Random
ISLTQRTRMYSAS	0	0.36526	0.477151	0.198978	0.659408	1	1	Omrix	Random
GLPIFILRLATEVNW	0	0.36482	0.54533	0.00117044	0.100578	2	2	Intratect	Human	MLH1	MLH1_HUMAN	652	DNA mismatch repair protein Mlh1
LEDNSNHLTNWKLRH	0	0.364812	0.483099	0.210248	0.305097	4	1	Intratect	Mutation	APC	APC_HUMAN		Adenomatous polyposis coli protein
CAAADPHECYAKVFD	0	0.364806	0.522716	0.20426	0.48117	1	2	Omrix	Human	ALB	ALBU_HUMAN	385	Serum albumin
IQQLSNGKWVPFDGD	0	0.364434	0.478902	0.177615	0.252456	3	2	Omrix	Human	DDOST	OST48_HUMAN	337	Dolichyl-diphosphooligosaccharide--protein glycosyltransferase 48 kDa subunit
DEEMTGYVATRWY	0	0.364249	0.568909	0.1536	0.647013	2	3	Omrix	Human	MAPK11	MK11_HUMAN	176	Mitogen-activated protein kinase 11
NPSNGMKVILISYCL	0	0.364184	0.585964	0.205139	0.515773	2	1	LFB	Mutation	MSH2	MSH2_HUMAN		DNA mismatch repair protein Msh2
CQRPYRWVCETELDK	0	0.363968	0.601748	0.0803731	0.367289	3	2	LFB	Human	ASGR1	ASGR1_HUMAN	269	Asialoglycoprotein receptor 1
RKGKKKSQENKNKGN	0	0.363825	0.414312	0.0331883	0.0294312	5	0	Octagam	Human	PRDM2	PRDM2_HUMAN	169	PR domain zinc finger protein 2
RYKDCSMAALTSHLQ	0	0.363581	0.489908	0.0660944	0.140966	1	1	Sclavo	Human	MBD4	MBD4_HUMAN	154	Methyl-CpG-binding domain protein 4
YMKITIQAAWWKENK	0	0.363266	0.509655	0.370454	0.42619	3	3	Omrix	Random
LKYPIEHGIVTNWDD	0	0.362904	0.526012	0.0952914	0.360707	2	2	LFB	Human	ACTG1	ACTG_HUMAN	67	Actin, cytoplasmic 2
QPNRGLSVTCISIYP	0	0.36263	0.543717	0.0286418	0.246817	2	1	Intratect	Mutation	PRDM2	PRDM2_HUMAN		PR domain zinc finger protein 2
LNHIKKCNTVRGVFV	0	0.362577	0.526099	0.948234	0.800409	2	1	Omrix	Human	MADD	MADD_HUMAN	1579	MAP kinase-activating death domain protein
ERAPASEEEFQFLRC	0	0.362423	0.513583	0.0578199	0.0283581	5	2	Sclavo	Human	PML	PML_HUMAN	43	Probable transcription factor PML
TSRPGTGLRCRSCSG	0	0.362208	0.533116	0.130165	0.241673	0	0	Omrix	Human	AIRE	AIRE_HUMAN	463	Autoimmune regulator
LAWAISEYIATKIGA	0	0.36186	0.449857	0.280821	0.334951	1	2	Intratect	Human	MSH2	MSH2_HUMAN	762	DNA mismatch repair protein Msh2
LNATSKFMEFYQDVK	0	0.361403	0.526887	0.174066	0.554853	3	3	IVIG-mix	Human	EDNRA	EDNRA_HUMAN	241	Endothelin-1 receptor
HKMNKMMMSEEQMKL	0	0.361088	0.564558	0.0926051	0.0467447	4	0	Octagam	Human		REC16_HUMAN	25	HERV-K_10p14 provirus Rec protein
LIGGFAGLTSTVICR	0	0.360103	0.56185	0.804494	0.524655	0	1	Octagam	Human	TPO	PERT_HUMAN	858	Thyroid peroxidase
VWGEPGTNGQHAFYQ	0	0.359684	0.480862	0.0438883	0.18502	4	3	Omrix	Human	GPI	G6PI_HUMAN	379	Glucose-6-phosphate isomerase
TTSILLVRAREGVWI	0	0.359636	0.519724	0.0354705	0.658388	1	1	Intratect	Human		ENK14_HUMAN	245	HERV-K_16p3.3 provirus ancestral Env polyprotein
KEEYHAWTTDYRRKN	0	0.359466	0.50772	0.342966	0.704804	3	3	Omrix	Random
MESEKQRFFGGSIVG	0	0.35896	0.472932	0.428207	0.383696	3	2	Omrix	Random
GMGGHLGGRLMGQPQ	0	0.358921	0.497236	0.823212	0.635383	2	0	Octagam	Human
NYWGKKWDESKKRGS	0	0.358697	0.546793	0.301858	0.289332	2	3	Omrix	Random
ENIASSLHVASCYVC	0	0.357968	0.601324	0.211773	0.167035	2	1	Omrix	Human	ERV3	ENR1_HUMAN	281	HERV-R_7q21.2 provirus ancestral Env polyprotein
GSLAVLAHQPHGLHD	0	0.357667	0.524305	0.18689	0.411534	1	0	Omrix	Human	RPL7
AEMWTQKWEMGAYTA	0	0.357312	0.526395	0.208532	0.463573	3	3	Omrix	Random
AFDNLYYWDQDPP	0	0.357235	0.529486	0.844988	0.77138	2	4	Omrix	Human	ERBB2	ERBB2_HUMAN	1216	Receptor tyrosine-protein kinase erbB-2
ACSKNIHTGETFCKG	0	0.357197	0.518086	0.177325	0.338345	2	1	Omrix	Human	ZNF175	ZN175_HUMAN	240	Zinc finger protein 175
MRLALGSIGLLFK	0	0.356715	0.502683	0.830176	0.871165	0	1	Omrix	Random
KCPQLMARDRLELGM	0	0.35667	0.48266	0.0806441	0.29334	2	0	Intratect	Mutation	MSH2	MSH2_HUMAN		DNA mismatch repair protein Msh2
EQEYKSWGSFHQNPL	0	0.356288	0.515077	0.428812	0.700428	5	3	LFB	Human	ZNF570	ZN570_HUMAN	162	Zinc finger protein 570
VNPRGLCPNALWQMD	0	0.355996	0.548924	0.0690201	0.387691	3	1	Omrix	Human	ERVK6	POK2_HUMAN	639	HERV-K_7p22.1 provirus ancestral Pol protein
PLLIPHRSLFPSTLS	0	0.355892	0.494248	0.205902	0.569919	0	1	Octagam	Mutation	PRDM2	PRDM2_HUMAN		PR domain zinc finger protein 2
TVKCMGLLMTTTVLH	0	0.355787	0.549161	0.313963	0.428489	0	0	Sclavo	Mutation	APC	APC_HUMAN		Adenomatous polyposis coli protein
RYQLEIPENFTTRNL	0	0.355249	0.515267	0.0327684	0.142133	5	2	Intratect	Human	MSH6	MSH6_HUMAN	976	DNA mismatch repair protein Msh6
LENQEIVLASWGRTL	0	0.355221	0.438391	0.155581	0.145591	4	1	Omrix	Random
EAKINHGREGTGYPF	0	0.355118	0.520438	0.0618021	0.106103	3	2	Omrix	Human		VPK7_HUMAN	142	HERV-K_1q23.3 provirus ancestral Pro protein
MKTGGPFASGFHPGS	0	0.355094	0.542627	0.0912572	0.394289	0	2	Intratect	Mutation	BAX	BAX_HUMAN		Apoptosis regulator BAX
NMPHGYTSQQLKGFG	0	0.354624	0.546592	0.089098	0.264306	3	2	Omrix	Random
NMGGKSTLMRQAGLL	0	0.353676	0.534865	0.00583988	0.0395333	2	0	Sclavo	Human	MSH6	MSH6_HUMAN	1136	DNA mismatch repair protein Msh6
FQAIEQFRPWFPEQG	0	0.353655	0.497091	0.0354571	0.205341	5	4	LFB	Human
KGGKGLGKGGAKRHR	0	0.353331	0.527336	0.128174	0.02448	0	0	Omrix	Human	HIST1H4A	H4_HUMAN	6	Histone H4
RRDSDHRERAMMTMV	0	0.352575	0.536188	0.034756	0.206683	1	0	LFB	Human		ENK1_HUMAN	661	HERV-K_12q14.1 provirus ancestral Env polyprotein
HHNFRFTAMAWIG	0	0.352276	0.568893	0.577998	0.786901	1	3	Omrix	Random
TQYFAELLMTSGVVL	0	0.352267	0.537679	0.271492	0.301213	2	2	Sclavo	Human	CNOT7	CNOT7_HUMAN	133	CCR4-NOT transcription complex subunit 7
LKKKAEMLADYFSLE	0	0.352141	0.515626	0.0473262	0.288536	2	2	LFB	Human	MLH1	MLH1_HUMAN	615	DNA mismatch repair protein Mlh1
MGAMGGMGGGMGGGM	0	0.351876	0.587007	0.99765	0.803294	0	0	LFB	Human	HSPD1	CH60_HUMAN	558	60 kDa heat shock protein, mitochondrial
LAVSGLGVVGRDKYG	0	0.351583	0.519538	0.197399	0.0543619	0	1	Sclavo	Human	TOP2A	TOP2A_HUMAN	468	DNA topoisomerase 2-alpha
SSSVLAQFFESFLFV	0	0.351347	0.468115	0.180197	0.356741	2	4	Omrix	Neo
DDRIRVERMDNIYFE	0	0.351261	0.50117	0.763175	0.794915	3	2	Intratect	Human	MSH3	MSH3_HUMAN	450	DNA mismatch repair protein Msh3
QAPPDVTYEQNYLYN	0	0.350554	0.537923	0.377873	0.485537	5	3	Omrix	Random
RKRVETSEHFRIDGP	0	0.350454	0.448507	0.0567004	0.120499	2	1	LFB	Human	TMPO	LAP2B_HUMAN	259	Lamina-associated polypeptide 2, isoforms beta/gamma
DVSIIALNQWPKNWP	0	0.350133	0.470692	0.0313087	0.0910697	3	2	Omrix	Human		POK4_HUMAN	809	HERV-K_6q14.1 provirus ancestral Gag-Pol polyprotein
FQAVTEFYAKDTVDI	0	0.349815	0.495189	0.2203	0.636241	2	3	Sclavo	Human	MSH3	MSH3_HUMAN	469	DNA mismatch repair protein Msh3
RGWLHPPYMATMNED	0	0.349809	0.532346	0.580444	0.718466	2	2	Omrix	Random
KWADFAGRPEPLTYK	0	0.349542	0.529572	0.357885	0.716849	1	3	Omrix	Human	CYP21A2	CP21A_HUMAN	84	Steroid 21-hydroxylase
LSAFLMLEHVVRPSV	0	0.349469	0.525797	0.0209834	0.282447	1	1	Intratect	Neo
PHHFLDEGGNFKKSK	0	0.348684	0.496594	0.810976	0.673737	2	2	Intratect	Human	CYP2C9	CP2C9_HUMAN	409	Cytochrome P450 2C9
DMDYSMSELKLMKSF	0	0.348618	0.524129	0.0709882	0.15757	1	2	Omrix	Random
NTGMSGPAVSFEAWD	0	0.348433	0.501756	0.0335142	0.100164	2	2	Omrix	Random
NEHNYAMGNIIIYHG	0	0.348218	0.56621	0.923975	0.791414	4	2	Omrix	Random
KTKKGRSIPVWIKIL	0	0.34811	0.517472	0.594231	0.411772	0	1	Omrix	Human	TMPO	LAP2B_HUMAN	404	Lamina-associated polypeptide 2, isoforms beta/gamma
DKFHRNPTPMHYNIA	0	0.347953	0.488408	0.178646	0.617949	2	2	Omrix	Random
FTDPVGELTCLGQQY	0	0.347848	0.492855	0.00253478	0.0784431	3	2	Sclavo	Human	ERV3	ENR1_HUMAN	353	HERV-R_7q21.2 provirus ancestral Env polyprotein
YSHQVGELPHGILGQ	0	0.347771	0.41801	0.0336197	0.123496	3	1	Sclavo	Mutation	MSH3	MSH3_HUMAN		DNA mismatch repair protein Msh3
PFEGDNIYKLFENIG	0	0.347143	0.501727	0.858808	0.754767	4	3	LFB	Human	STK11	STK11_HUMAN	254	Serine/threonine-protein kinase 11
ISMSLAALLIGGFAG	0	0.346278	0.534148	0.00285148	0.0384995	0	1	Sclavo	Human	TPO	PERT_HUMAN	850	Thyroid peroxidase
TGPLFACLIGKQMKA	0	0.346213	0.504888	0.45142	0.636157	1	1	Intratect	Human	TPO	PERT_HUMAN	649	Thyroid peroxidase
ASDNWGETSRNNHWG	0	0.346132	0.504898	0.0313546	0.145889	4	2	Omrix	Human	TNRC6A	TNR6A_HUMAN	853	Trinucleotide repeat-containing gene 6A protein
FCVQLFKDKNGLVRT	0	0.346126	0.534647	0.0307144	0.159731	2	2	Omrix	Mutation	PRDM2	PRDM2_HUMAN		PR domain zinc finger protein 2
GLGIPISAWYMGA	0	0.346	0.51127	0.661691	0.638229	0	2	Omrix	Random
TPQMQLNLALYTLNF	0	0.345804	0.51682	0.371981	0.317933	4	2	Omrix	Human		POK7_HUMAN	770	HERV-K_1q23.3 provirus ancestral Pol protein
NWHIHFSGPPRRV	0	0.345411	0.478163	0.742877	0.793714	1	2	Omrix	Random
KRGILTLKYPIEHGI	0	0.344738	0.521462	0.894912	0.700513	1	1	LFB	Human	ACTG1	ACTG_HUMAN	61	Actin, cytoplasmic 2
RAAPKSLLMLSLNRN	0	0.344653	0.463108	0.148846	0.210801	2	0	Octagam	Neo
MTAACTPRRRIINLT	0	0.344551	0.446112	0.0133393	0.0254135	1	0	LFB	Human	MLH1	MLH1_HUMAN	490	DNA mismatch repair protein Mlh1
EYDDPRFLRLLDLAQ	0	0.344456	0.552346	0.999935	0.976693	2	2	Intratect	Human	CYP2D6	CP2D6_HUMAN	196	Cytochrome P450 2D6
CRHGYELQGREQLTC	0	0.344296	0.525448	0.373909	0.127651	4	1	Omrix	Human	TPO	PERT_HUMAN	768	Thyroid peroxidase
YRAMTVSYSIRED	0	0.343935	0.492829	0.493883	0.719321	1	2	Omrix	Random
FRPSHLTNKFEDKTV	0	0.343781	0.467941	0.0127964	0.117277	2	2	Omrix	Human	PDIA3	PDIA3_HUMAN	206	Protein disulfide-isomerase A3
IEPSFSPWNSPVFVI	0	0.343711	0.527839	0.0640057	0.414624	2	3	Omrix	Human		POK4_HUMAN	985	HERV-K_6q14.1 provirus ancestral Gag-Pol polyprotein
FSKWWNSGNGHEDSQ	0	0.343472	0.508202	0.270051	0.305196	4	3	Omrix	Random
GKLDVELWDRVGAKF	0	0.343281	0.540864	0.0501724	0.241499	1	2	LFB	Other
APASMLPVTSSRFKR	0	0.342827	0.52205	0.0358353	0.0860601	0	1	Octagam	Human	PRDM2	PRDM2_HUMAN	721	PR domain zinc finger protein 2
LPVHLHTHAPLHSQM	0	0.34273	0.511726	0.0643476	0.398442	1	0	Intratect	Mutation	PRDM2	PRDM2_HUMAN		PR domain zinc finger protein 2
LQYAPSIYQATDMVK	0	0.342596	0.500497	0.159994	0.568173	2	2	Omrix	Random
CNNILDSYEMFNLQS	0	0.342208	0.460905	0.15112	0.689104	5	2	Octagam	Human	MLH3	MLH3_HUMAN	394	DNA mismatch repair protein Mlh3
KIREYFGGFGEVESI	0	0.341907	0.522507	0.364225	0.286128	3	3	Intratect	Human	HNRNPD	HNRPD_HUMAN	197	Heterogeneous nuclear ribonucleoprotein D0
AKKGKAVRRGRRGKK	0	0.341806	0.503689	0.969961	0.857667	0	0	Omrix	Human	VCX3A	VCX3_HUMAN	39	Variable charge X-linked protein 3
IGLTPGEKVNWPSLL	0	0.341785	0.467555	0.206861	0.119091	2	1	Intratect	Mutation	MSH6	MSH6_HUMAN		DNA mismatch repair protein Msh6
EGTPQHSYKYLPRIP	0	0.34162	0.562387	0.827836	0.780162	2	2	Omrix	Random
DNPIEIYVNDSVWVP	0	0.341429	0.499713	0.0261075	0.0770152	3	2	Omrix	Human		POK12_HUMAN	880	HERV-K_1q22 provirus ancestral Pol protein
EGILLMWDTEDHLIR	0	0.340235	0.488046	0.17597	0.455214	2	1	Omrix	Random
DPSSPPPCPPGINCC	0	0.340198	0.52356	0.0240197	0.024849	1	0	Intratect	Mutation	PRDM2	PRDM2_HUMAN		PR domain zinc finger protein 2
SDFEGFSYVNPQF	0	0.339812	0.465368	0.613103	0.827695	3	4	Omrix	Human	PRKCA	KPCA_HUMAN	651	Protein kinase C alpha type
VYKGKWHGDVAVKML	0	0.339599	0.557378	0.371141	0.516488	0	2	Sclavo	Human	BRAF	BRAF_HUMAN	471	Serine/threonine-protein kinase B-raf
WYWWIFTMSNIFL	0	0.339571	0.519307	0.420205	0.754468	1	6	Omrix	Random
VGSQLVGLVPLKALL	0	0.33938	0.483706	0.0963805	0.104311	1	0	Sclavo	Human	FTCD	FTCD_HUMAN	265	Formimidoyltransferase-cyclodeaminase
QELLSMANFEEYIPL	0	0.338483	0.479192	0.0211922	0.220884	5	2	Octagam	Human	MSH6	MSH6_HUMAN	698	DNA mismatch repair protein Msh6
GIHSGACSDIWKVDH	0	0.33838	0.516696	0.034251	0.273091	0	1	LFB	Human	ZNF350	ZN350_HUMAN	72	Zinc finger protein 350
HLMPRGRISSIQVLH	0	0.33816	0.509602	0.00803567	0.138299	1	0	Octagam	Mutation	APC	APC_HUMAN		Adenomatous polyposis coli protein
LQQWGVEITMPAPLY	0	0.338131	0.494237	0.0217594	0.0192853	3	2	Sclavo	Human		VPK5_HUMAN	97	HERV-K_19p13.11 provirus ancestral Pro protein
QGPAESSSLSGCGSW	0	0.338106	0.498759	0.00180205	0.00329535	2	1	Intratect	Human	FLCN	FLCN_HUMAN	324	Folliculin
DGSHWLSMREALRDL	0	0.337946	0.546333	0.107162	0.627903	1	1	Omrix	Human	UGT1A5	UD15_HUMAN	37	UDP-glucuronosyltransferase 1-5
FSTACNTPLSNFESH	0	0.337581	0.489766	0.0948725	0.181654	3	2	Sclavo	Human	IARS	SYIC_HUMAN	181	Isoleucyl-tRNA synthetase, cytoplasmic
GLQFPVGZVHRLLRK	0	0.337424	0.406257	0.521287	0.672166	1	1	Omrix	Human	HIST2H2AC	H2A2C_HUMAN	22	Histone H2A type 2-C
DWYLAYKASPGNLSQ	0	0.337263	0.536845	0.309498	0.281413	2	3	Octagam	Human	MSH2	MSH2_HUMAN	116	DNA mismatch repair protein Msh2
SNIYHRSNWSRQY	0	0.337187	0.549233	0.849387	0.846525	3	3	Omrix	Random
EPQYLLRAPSRMPRP	0	0.33706	0.582696	0.72494	0.808379	2	1	Sclavo	Human	PTPRN2	PTPR2_HUMAN	264	Receptor-type tyrosine-protein phosphatase N2
QVLPDADTLLHFATE	0	0.336732	0.420954	0.0161921	0.18983	2	1	Sclavo	Human	APC	APC_HUMAN	1480	Adenomatous polyposis coli protein
AEDAVYGRDGYDYDG	0	0.336529	0.546399	0.999817	0.926909	1	3	LFB	Human	SFRS1	SFRS1_HUMAN	67	Splicing factor, arginine/serine-rich 1
PSYRTSSSPLFQCIS	0	0.336213	0.455611	0.0040386	0.00505418	1	2	Octagam	Mutation	PRDM2	PRDM2_HUMAN		PR domain zinc finger protein 2
NQNKYGYKAQARRVN	0	0.335882	0.533026	0.978318	0.801189	5	2	Omrix	Random
AEEEKILEFWTEFNC	0	0.335879	0.480623	0.0142515	0.0480537	6	3	Omrix	Human	IARS	SYIC_HUMAN	13	Isoleucyl-tRNA synthetase, cytoplasmic
MLYTKVPWDQVETFI	0	0.335611	0.521887	0.727302	0.661842	2	3	Omrix	Random
CDVIEMESASADLYG	0	0.335587	0.435461	0.0718316	0.0699935	2	1	Intratect	Human	PRDM2	PRDM2_HUMAN	583	PR domain zinc finger protein 2
PPHATLVFDVELLKL	0	0.335568	0.458345	0.0148989	0.132298	1	1	Omrix	Human	FKBP1A	FKB1A_HUMAN	93	Peptidyl-prolyl cis-trans isomerase FKBP1A
RYFHNENTRMQNNVR	0	0.335362	0.531857	0.106239	0.417647	6	2	Omrix	Random
QTTYSVCDPGRGQPY	0	0.335248	0.513646	0.0141965	0.182887	2	2	Omrix	Human	ERV3	ENR1_HUMAN	65	HERV-R_7q21.2 provirus ancestral Env polyprotein
EEEQRIRLVVSRLGL	0	0.334958	0.474514	0.383499	0.293259	4	0	Intratect	Human	FTCD	FTCD_HUMAN	295	Formimidoyltransferase-cyclodeaminase
SLGPKGWTESIKKQW	0	0.334584	0.562846	0.050214	0.0930712	2	2	Omrix	Random
DHYWPADQDSLYY	0	0.334514	0.535106	0.339058	0.568121	1	4	Omrix	Human	PTPRB	PTPRB_HUMAN	1813	Receptor-type tyrosine-protein phosphatase beta
PAVVKFVCAPPSRLT	0	0.334465	0.495675	0.418775	0.435315	0	1	Omrix	Human	NUP210	PO210_HUMAN	739	Nuclear pore membrane glycoprotein 210
VDLNVERSMAYGANH	0	0.334377	0.458165	0.229118	0.375857	3	1	Omrix	Random
STTRSGAIFTKAYQR	0	0.333965	0.498656	0.232153	0.592335	1	2	Intratect	Human	MSH6	MSH6_HUMAN	718	DNA mismatch repair protein Msh6
CCQTTCCRTTCCRPS	0	0.333589	0.575983	0.412903	0.706202	1	0	Omrix	Human	KRTAP4-2	KRA42_HUMAN	25	Keratin-associated protein 4-2
IQLRVASWANTQWRQ	0	0.333535	0.504233	0.0158472	0.184898	4	2	Omrix	Random
SHSDHMTFLQRVKNM	0	0.33337	0.523837	0.649726	0.828991	2	1	Omrix	Human	UGT1A1	UD11_HUMAN	199	UDP-glucuronosyltransferase 1-1
GTDYRHNYKNWAVTQ	0	0.333189	0.510664	0.396375	0.735452	3	3	Omrix	Human	ASGR2	ASGR2_HUMAN	249	Asialoglycoprotein receptor 2
PMRTVGLENRLNSFI	0	0.333032	0.441624	0.0166153	0.100959	3	1	Omrix	Human	APC	APC_HUMAN	2712	Adenomatous polyposis coli protein
WENSHVFTDAQRREL	0	0.332987	0.463814	0.445618	0.5066	4	2	Octagam	Human	TPO	PERT_HUMAN	672	Thyroid peroxidase
QHQTKLYLLNTTKLS	0	0.332925	0.489682	0.235715	0.306824	3	1	Octagam	Human	MLH1	MLH1_HUMAN	542	DNA mismatch repair protein Mlh1
QYPADLAHKYIVQII	0	0.332773	0.455891	0.156076	0.530977	2	2	LFB	Mutation	APC	APC_HUMAN		Adenomatous polyposis coli protein
DPWKLLIATIFLNRT	0	0.332751	0.494033	0.00761748	0.208543	1	2	Intratect	Human	MBD4	MBD4_HUMAN	455	Methyl-CpG-binding domain protein 4
AVDGTYTEDHYTY	0	0.332723	0.510333	0.24738	0.549796	1	3	Omrix	Random
RGMRFAESYSAHPQT	0	0.332584	0.501703	0.207908	0.525752	2	2	Omrix	Random
GISLCVLFVKKNLLF	0	0.332239	0.562888	0.0101657	0.0381954	1	2	Intratect	Mutation	PRDM2	PRDM2_HUMAN		PR domain zinc finger protein 2
VFGQSGAGNNWAKGH	0	0.332198	0.459562	0.0321267	0.206218	3	2	LFB	Human	TUBB4	TBB4_HUMAN	91	Tubulin beta-4 chain
LRNRDRLAKEWQALC	0	0.332153	0.475007	0.414342	0.378536	3	1	Omrix	Human	PTPRN	PTPRN_HUMAN	703	Receptor-type tyrosine-protein phosphatase-like N
KARFADLHHCSPDCQ	0	0.332054	0.501286	0.288209	0.63547	1	1	Intratect	Mutation	APC	APC_HUMAN		Adenomatous polyposis coli protein
CRRLAEVSKPPKQRC	0	0.332017	0.422558	0.0125473	0.0168958	2	0	Intratect	Human	AXIN2	AXN2_HUMAN	701	Axin-2
RDTLNFFKESKFDAL	0	0.33156	0.471149	0.380289	0.556774	2	3	IVIG-mix	Human	UGT1A6	UD16_HUMAN	133	UDP-glucuronosyltransferase 1-6
NTFRHSVVVPYEPPE	0	0.331523	0.512677	0.102285	0.588478	3	2	Intratect	Human	TP53	P53_HUMAN	210	Cellular tumor antigen p53
HPCKYCKRFLELILI	0	0.33147	0.571065	0.322463	0.665754	1	2	Octagam	Mutation	PRDM2	PRDM2_HUMAN		PR domain zinc finger protein 2
CMRRVGRTGSRRS	0	0.330895	0.45519	0.268653	0.37569	0	0	Omrix	Human	ATP8B2	AT8B2_HUMAN	1134	Probable phospholipid-transporting ATPase ID
YDVGLMHSFTKQIRQ	0	0.330703	0.506193	0.451942	0.733392	2	2	Omrix	Random
GYMDVETMRNQFREM	0	0.330574	0.544546	0.0587109	0.330358	4	2	Omrix	Random
SVCKKEFAFFVQFAA	0	0.330405	0.515488	0.00380954	0.117844	2	4	LFB	Mutation	PRDM2	PRDM2_HUMAN		PR domain zinc finger protein 2
AKTNVQFSTRRNMEM	0	0.330398	0.480539	0.0529799	0.185086	4	1	Omrix	Random
EHHWDMVRHHLQGRE	0	0.330314	0.494498	0.00981943	0.0196736	3	1	Omrix	Human		ENK11_HUMAN	458	HERV-K_22q11.21 provirus ancestral Env polyprotein
RMQDKNPYSFQSDVY	0	0.330248	0.557059	0.0458076	0.2911	3	3	Intratect	Human	BRAF	BRAF_HUMAN	626	Serine/threonine-protein kinase B-raf
LYFINCQSLLQDRDT	0	0.330217	0.501883	0.0666661	0.330482	3	2	Sclavo	Human	UGT1A6	UD16_HUMAN	121	UDP-glucuronosyltransferase 1-6
LKDYFSKFGEVVDCT	0	0.329892	0.555784	0.522115	0.598939	1	3	Omrix	Human	HNRNPD	HNRPD_HUMAN	113	Heterogeneous nuclear ribonucleoprotein D0
GCKIKALRAKTNTYI	0	0.329783	0.487346	0.301365	0.384889	1	1	Omrix	Human	MEX3D	MEX3D_HUMAN	199	RNA-binding protein MEX3D
ELTLQNHSPDFEEWP	0	0.329669	0.507165	0.0415422	0.103252	5	2	Omrix	Random
APSYYWTAAGLGR	0	0.329439	0.497092	0.918563	0.866435	0	3	Omrix	Random
LAALADQWQFLVQKS	0	0.329087	0.415518	0.0636308	0.12236	3	2	Omrix	Human	SPTAN1	SPTA2_HUMAN	1633	Spectrin alpha chain, brain
IGVQWEHKASMAIMF	0	0.329076	0.526679	0.112818	0.299815	2	2	Omrix	Random
LFYFASKLVLKALCT	0	0.328476	0.57922	0.449102	0.615256	0	3	Sclavo	Human	BAX	BAX_HUMAN	113	Apoptosis regulator BAX
LGAPRTRRTTMGKTS	0	0.328127	0.447219	0.195303	0.406804	0	0	Intratect	Mutation	HNF1A	HNF1A_HUMAN		Hepatocyte nuclear factor 1-alpha
ILAQGDNKVDDRDYY	0	0.328098	0.495765	0.00315691	0.0834919	2	2	Omrix	Human	POLR3B	RPC2_HUMAN	343	DNA-directed RNA polymerase III subunit RPC2
QDMLRAEVLAARHQA	0	0.327764	0.456271	0.198786	0.172686	3	0	Octagam	Human	CYP11A1	CP11A_HUMAN	349	Cholesterol side-chain cleavage enzyme, mitochondrial
IIASNYTDQRTRY	0	0.32776	0.466498	0.225583	0.465046	2	2	Omrix	Random
PKRRKDWMQLKAPPG	0	0.327756	0.468949	0.101103	0.339835	1	1	Omrix	Random
RREKYMPVKGHNAPH	0	0.327183	0.485719	0.488221	0.650385	2	1	Omrix	Random
KIIWDIIFIRWPSPI	0	0.327009	0.518354	0.558761	0.645892	0	3	Omrix	Random
LWRYTGTRPSNLANN	0	0.32698	0.427649	0.0255239	0.184117	3	2	Octagam	Human	UGT1A1	UD11_HUMAN	334	UDP-glucuronosyltransferase 1-1
LTERGYSFTTTAERE	0	0.326823	0.478235	0.118199	0.434563	3	2	Sclavo	Human	ACTG1	ACTG_HUMAN	193	Actin, cytoplasmic 2
PLIIIDLKDCFFTIP	0	0.326781	0.455627	0.0542225	0.0927906	0	2	Omrix	Human		POK4_HUMAN	1040	HERV-K_6q14.1 provirus ancestral Gag-Pol polyprotein
AQQESRHLLILEWNL	0	0.326757	0.467633	0.026316	0.0480566	5	1	Intratect	Human	Ro52B		601
PCPATPAGPKGRVFV	0	0.326671	0.432005	0.421041	0.17278	0	1	Omrix	Human	DLAT	ODP2_HUMAN	343	Dihydrolipoyllysine-residue acetyltransferase component of pyruvate dehydrogenase complex, mitochondrial
GMQDIIEKAAHPYNW	0	0.326669	0.454071	0.0490445	0.124331	3	2	Omrix	Random
PPYMLLVGNIIMMPD	0	0.326632	0.523039	0.0196247	0.0982313	1	1	Octagam	Human		ENK14_HUMAN	209	HERV-K_16p3.3 provirus ancestral Env polyprotein
AIKMERYKDNFTA	0	0.326183	0.415657	0.311107	0.608096	2	2	Omrix	Human	EPHA7	EPHA7_HUMAN	934	Ephrin type-A receptor 7
IDQKSCFKSMITAGF	0	0.326181	0.522646	0.166018	0.48159	1	2	Omrix	Human	SEPSECS	SPCS_HUMAN	170	O-phosphoseryl-tRNA(Sec) selenium transferase
IPFKMTVYVVQIKGD	0	0.326147	0.485444	0.46345	0.695175	1	2	Omrix	Random
AHALQSSRHDCDLLR	0	0.326019	0.471278	0.365679	0.221839	1	0	Omrix	Human	MYH13	MYH13_HUMAN	1334	Myosin-13
PLQSCVKPPYMLVVG	0	0.325978	0.515742	0.0217564	0.191321	1	1	LFB	Human		ENK1_HUMAN	377	HERV-K_12q14.1 provirus ancestral Env polyprotein
LGLLEQVTVVPSPHL	0	0.325927	0.458319	0.014621	0.00793441	2	0	Sclavo	Mutation	BAX	BAX_HUMAN		Apoptosis regulator BAX
LFAQKHTPIPVPQFR	0	0.325813	0.47525	0.0279835	0.0871098	2	2	Intratect	Mutation	MLH1	MLH1_HUMAN		DNA mismatch repair protein Mlh1
KQQCFSKDIVENYFM	0	0.325796	0.508628	0.148379	0.330702	4	3	Omrix	Human	TRIM28	TIF1B_HUMAN	121	Transcription intermediary factor 1-beta
YTFEKYSVVDIYV	0	0.325761	0.539725	0.804489	0.759625	1	4	Omrix	Random
IYECYEENQDGQTFS	0	0.32564	0.484813	0.10841	0.197024	6	3	LFB	Human	ZNF699	ZN699_HUMAN	164	Zinc finger protein 699
VNDSFNLLVIDMGMR	0	0.325632	0.487597	0.567942	0.491134	2	1	Omrix	Random
MSFVAGVIRRLDETV	0	0.325365	0.457763	0.0367372	0.139402	1	1	Intratect	Human	MLH1	MLH1_HUMAN	1	DNA mismatch repair protein Mlh1
RGLCSIYHKKCSTQE	0	0.325191	0.533298	0.940987	0.79102	2	1	Octagam	Human	MSH3	MSH3_HUMAN	623	DNA mismatch repair protein Msh3
RINFLEKSHRNSVCS	0	0.325139	0.466723	0.0118014	0.0973442	3	1	LFB	Mutation	MLH1	MLH1_HUMAN		DNA mismatch repair protein Mlh1
ACSLDDCINGGKSPY	0	0.324963	0.504217	0.00936181	0.127578	1	1	Octagam	Human	ERVK6	POK2_HUMAN	935	HERV-K_7p22.1 provirus ancestral Pol protein
FYREDKFTRLGIQVQ	0	0.32493	0.517672	0.145778	0.448292	3	3	Omrix	Human
DHSEVHPTWRLIPHI	0	0.324859	0.436629	0.23263	0.499121	1	1	Omrix	Random
WTRMPVTPVRPFV	0	0.324829	0.494466	0.557146	0.608046	0	2	Omrix	Random
HNGQRRGLPKAVCMN	0	0.324745	0.478244	0.010384	0.156867	3	0	Octagam	Human	STK11	STK11_HUMAN	379	Serine/threonine-protein kinase 11
SLALHRCCVELLHNE	0	0.324598	0.527573	0.0929969	0.31203	3	0	Omrix	Human	UGT1A4	UD14_HUMAN	121	UDP-glucuronosyltransferase 1-4
KAFQKFLSQWKISHT	0	0.324151	0.526886	0.0194101	0.384527	2	3	Sclavo	Human		POK7_HUMAN	718	HERV-K_1q23.3 provirus ancestral Pol protein
LMKAADFSATILDHK	0	0.323877	0.4397	0.0162108	0.101036	0	1	Omrix	Random
SAFEMPSAHYHFH	0	0.32369	0.517042	0.354869	0.652783	1	3	Omrix	Random
GKSQKLREISFKYKE	0	0.323353	0.472954	0.168928	0.288797	3	2	Octagam	Human	MLH3	MLH3_HUMAN	218	DNA mismatch repair protein Mlh3
ERHHKSWPAHYVASE	0	0.32318	0.521542	0.16091	0.50874	2	2	Omrix	Random
KVEHLAVRFKLQDVA	0	0.322605	0.450267	0.376582	0.520971	2	1	Omrix	Human	RGPD8	RGPD8_HUMAN	1439	RANBP2-like and GRIP domain-containing protein 8
AGRGAPGLVQWGRQP	0	0.322455	0.442562	0.006192	0.0688791	2	1	Omrix	Mutation	PRDM2	PRDM2_HUMAN		PR domain zinc finger protein 2
ALFYFASKLVLKALC	0	0.322405	0.584627	0.775059	0.760197	0	3	Octagam	Human	BAX	BAX_HUMAN	112	Apoptosis regulator BAX
GKAFGTQINRRRHER	0	0.32221	0.473645	0.0164944	0.261368	3	1	Octagam	Human	PRDM2	PRDM2_HUMAN	396	PR domain zinc finger protein 2
TFVNKKWRIKNTNCT	0	0.322037	0.516044	0.0158005	0.178036	3	2	Intratect	Mutation	MSH3	MSH3_HUMAN		DNA mismatch repair protein Msh3
DAFEVDVCGQCGLLG	0	0.321832	0.492924	0.994625	0.840518	2	1	LFB	Human	POLR3B	RPC2_HUMAN	1073	DNA-directed RNA polymerase III subunit RPC2
GECTKIHDLALRADY	0	0.321822	0.506289	0.401165	0.4858	1	1	Omrix	Human	LUC7L	LUC7L_HUMAN	57	Putative RNA-binding protein Luc7-like 1
MMIKEAVNVIPCYKN	0	0.321806	0.448329	0.0689775	0.187515	3	1	Sclavo	Neo
PFKCEFCVQLFKDKT	0	0.321796	0.523395	0.0199931	0.177895	2	3	Intratect	Human	PRDM2	PRDM2_HUMAN	1161	PR domain zinc finger protein 2
EEFCPECSVEFTLDV	0	0.321605	0.490129	0.0170126	0.213743	4	2	Sclavo	Human	POLR2C	RPB3_HUMAN	91	DNA-directed RNA polymerase II subunit RPB3
SGDGVTHNVPIYEGY	0	0.321516	0.460972	0.044594	0.416279	2	2	IVIG-mix	Human	ACTG2	ACTH_HUMAN	156	Actin, gamma-enteric smooth muscle
EKPFECKDCGKAFIQ	0	0.321196	0.414357	0.476543	0.705208	3	2	LFB	Human	ZNF146	OZF_HUMAN	97	Zinc finger protein OZF
EHQYFMTEYVATR	0	0.321012	0.491001	0.196525	0.67162	3	3	Omrix	Human	MAPK7	MK07_HUMAN	213	Mitogen-activated protein kinase 7
FLARRFKLLEQALVI	0	0.320985	0.505117	0.88915	0.497492	2	2	Omrix	Human	CHD5	CHD5_HUMAN	1788	Chromodomain-helicase-DNA-binding protein 5
VFHRTYTPQTTNF	0	0.320948	0.428029	0.369344	0.613874	2	3	Omrix	Random
MQSNHMFSSGESMHD	0	0.320805	0.464891	0.242768	0.343903	3	1	Omrix	Random
SKSANKRSKKHLYAA	0	0.320759	0.489988	0.172519	0.35985	1	1	Intratect	Mutation	MSH3	MSH3_HUMAN		DNA mismatch repair protein Msh3
LKKTAELLFFILKNK	0	0.320578	0.4838	0.719151	0.32381	2	2	Omrix	Human
QDDRIRVERMDNIYF	0	0.320209	0.492783	0.503953	0.683676	3	2	Octagam	Human	MSH3	MSH3_HUMAN	449	DNA mismatch repair protein Msh3
PVPYVRPAIWRKDKE	0	0.320209	0.496083	0.0711412	0.55851	1	2	LFB	Mutation	MSH2	MSH2_HUMAN		DNA mismatch repair protein Msh2
PPSAARQCTRLVDFA	0	0.320153	0.507996	0.264028	0.338133	1	1	Sclavo	Neo
TTKLRVKCLAPFQTP	0	0.319596	0.44739	0.103045	0.576842	1	1	LFB	Human
QWESVLDLSVHKKHC	0	0.319319	0.50197	0.0410588	0.0292878	2	1	Octagam	Human	PRDM2	PRDM2_HUMAN	843	PR domain zinc finger protein 2
SHVSLVQLTLRSEGF	0	0.319291	0.502553	0.0344511	0.182462	2	1	IVIG-mix	Human	PCNA	PCNA_HUMAN	43	Proliferating cell nuclear antigen
KFYATFLIQEDFR	0	0.319167	0.468208	0.19104	0.48952	2	4	Omrix	Human	CACNA1C	CAC1C_HUMAN	1664	Voltage-dependent L-type calcium channel subunit alpha-1C
MGKRVDFSARTVITP	0	0.318268	0.533992	0.108804	0.278591	0	1	Sclavo	Human	POLR2A	RPB1_HUMAN	355	DNA-directed RNA polymerase II subunit RPB1
LFNDNTECLARLHGK	0	0.318239	0.495966	0.104282	0.35581	3	1	IVIG-mix	Human	LTF	TRFL_HUMAN	661	Lactotransferrin
AAMLLCRPRPRTSGA	0	0.31818	0.486107	0.100777	0.301268	0	0	Octagam	Neo
DVIQGLEASATYANY	0	0.317857	0.436981	0.0476694	0.0479302	3	2	Omrix	Random
ETKRKSKRGITIGDW	0	0.31752	0.482345	0.0167283	0.106723	1	1	IVIG-mix	Human	ERV3	ENR1_HUMAN	464	HERV-R_7q21.2 provirus ancestral Env polyprotein
MTTLSAACPLPRNCP	0	0.317469	0.473458	0.32291	0.324867	1	0	Sclavo	Neo
HPEVSMMYKQIFITI	0	0.317043	0.419469	0.441474	0.587343	2	2	Omrix	Random
HNEALIRHLHATSFD	0	0.317043	0.500488	0.0633224	0.556812	2	1	Sclavo	Human	UGT1A5	UD15_HUMAN	133	UDP-glucuronosyltransferase 1-5
SLEGIPKVVFLIDSF	0	0.316501	0.415979	0.0554405	0.265467	1	2	Sclavo	Human	CYP17A1	CP17A_HUMAN	475	Steroid 17-alpha-hydroxylase/17,20 lyase
KPQKIEIRKYTLKTL	0	0.31624	0.458216	0.449076	0.22314	2	1	Sclavo	Human		POK7_HUMAN	250	HERV-K_1q23.3 provirus ancestral Pol protein
GYHYGLTDGQLHW	0	0.316216	0.529783	0.964565	0.799877	1	3	Omrix	Random
LVCLFCLLLVCRCTQ	0	0.316194	0.582541	0.0318985	0.146663	1	1	Intratect	Human		ENK1_HUMAN	644	HERV-K_12q14.1 provirus ancestral Env polyprotein
IAIPVTVAFVVDRRG	0	0.31604	0.424957	0.478442	0.369172	0	1	LFB	Human	NUP210	PO210_HUMAN	1777	Nuclear pore membrane glycoprotein 210
YDRGVPSSSRSLLDF	0	0.315887	0.483951	0.00425899	0.0122378	0	2	Sclavo	Human	PTPRN2	PTPR2_HUMAN	912	Receptor-type tyrosine-protein phosphatase N2
GHDITRLFYSNIQTV	0	0.3155	0.464141	0.642217	0.804697	2	2	IVIG-mix	Human	POLR2A	RPB1_HUMAN	661	DNA-directed RNA polymerase II subunit RPB1
EELAVICANYDIPHI	0	0.315441	0.410456	0.251607	0.384828	3	1	IVIG-mix	Human	SEPSECS	SPCS_HUMAN	236	O-phosphoseryl-tRNA(Sec) selenium transferase
RSTKKEVFNILQAAY	0	0.3154	0.447023	0.00861104	0.073742	3	2	LFB	Human	MET	MET_HUMAN	307	Hepatocyte growth factor receptor
AAHQFRFRGWSRAAA	0	0.315298	0.498913	0.178794	0.209797	1	3	Omrix	Citrulline
SSQRVSSYRRTFGGA	0	0.315204	0.511007	0.848149	0.829658	1	2	Sclavo	Human	DES	DESM_HUMAN	7	Desmin
WGPLQSTYAIMMDSK	0	0.315094	0.488958	0.297972	0.52563	1	2	Omrix	Random
WGIHLMPPRILVECL	0	0.314725	0.538854	0.0755883	0.491347	1	1	Intratect	Human	PIK3CA	PK3CA_HUMAN	11	Phosphatidylinositol-4,5-bisphosphate 3-kinase catalytic subunit alpha isoform
DLPGQELYLTGACAV	0	0.314664	0.474242	0.267832	0.328802	2	1	Omrix	Human	ZNF416	ZN416_HUMAN	121	Zinc finger protein 416
KTLEVDTHVFNHW	0	0.313676	0.439286	0.0898057	0.285365	2	2	Omrix	Random
WMAINWTINMTYF	0	0.313436	0.445794	0.319044	0.542232	2	4	Omrix	Random
TKALGISYGRKKR	0	0.312863	0.459073	0.998231	0.880954	0	1	Omrix	Other
FLVYVYTMAANQQ	0	0.312805	0.44867	0.706331	0.760863	3	3	Omrix	Random
GAGRSGTYVLIDMVL	0	0.312705	0.528139	0.739346	0.688102	0	1	Octagam	Human	PTPRN2	PTPR2_HUMAN	948	Receptor-type tyrosine-protein phosphatase N2
SQGYDIMEPAAKKCY	0	0.312698	0.488257	0.0177796	0.140431	2	2	Omrix	Human	MSH2	MSH2_HUMAN	860	DNA mismatch repair protein Msh2
NRQPSLHKLSIMAHL	0	0.312568	0.503682	0.182837	0.327129	2	0	Omrix	Human	POLR3A	RPC1_HUMAN	463	DNA-directed RNA polymerase III subunit RPC1
NLTFIIWQNHVLMFK	0	0.312382	0.508922	0.116319	0.383042	3	3	Omrix	Random
MNLLPWPIRYQLLII	0	0.311995	0.563456	0.00590474	0.497907	2	2	Octagam	Mutation	MSH2	MSH2_HUMAN		DNA mismatch repair protein Msh2
KFSEVLLWLVASSQP	0	0.311956	0.469448	0.162751	0.167239	2	2	Omrix	Random
QWYTILSTMNTNAFP	0	0.31176	0.492743	0.478924	0.522025	3	3	Omrix	Random
RGLPEEVRLFPSAVD	0	0.311754	0.466442	0.201401	0.24673	2	1	Intratect	Human	PRDM2	PRDM2_HUMAN	24	PR domain zinc finger protein 2
EVMRKPRCGVPDVGH	0	0.311697	0.47884	0.169632	0.391027	1	0	Omrix	Human	MMP3	MMP3_HUMAN	85	Stromelysin-1
GLTERFELFVMKKEI	0	0.311584	0.460975	0.776648	0.538579	3	2	LFB	Human	KARS	SYK_HUMAN	481	Lysyl-tRNA synthetase
SEMFLPLRSRTVSRQ	0	0.311408	0.484996	0.578046	0.6153	2	1	Sclavo	Human	BCL10	BCL10_HUMAN	219	B-cell lymphoma/leukemia 10
NLWGRDLLQQWGAEI	0	0.311122	0.417902	0.014737	0.0245289	4	2	Octagam	Human		POK4_HUMAN	869	HERV-K_6q14.1 provirus ancestral Gag-Pol polyprotein
HSKHKMIAMGSAAAL	0	0.31073	0.494319	0.789554	0.274677	0	0	Sclavo	Human	APC	APC_HUMAN	712	Adenomatous polyposis coli protein
ATFLNASQICDGLRG	0	0.310581	0.425039	0.0819545	0.251615	2	1	LFB	Human	THBD	TRBM_HUMAN	43	Thrombomodulin
NLGWLCLLLLPIPLI	0	0.310484	0.55308	0.00588255	0.16162	1	1	LFB	Human	FAS	TNR6_HUMAN	173	Tumor necrosis factor receptor superfamily member 6
LAQAIRDYVNSLLVQ	0	0.310091	0.432906	0.770888	0.576185	3	1	Omrix	Human	TMPO	LAP2A_HUMAN	373	Lamina-associated polypeptide 2, isoform alpha
GIDYQNKSHERHLRN	0	0.309651	0.47091	0.0970333	0.298732	4	1	LFB	Human	ZNF699	ZN699_HUMAN	144	Zinc finger protein 699
PLLSPQVPVSLLKYA	0	0.309589	0.478467	0.0444224	0.0553799	1	1	LFB	Human	TNRC6A	TNR6A_HUMAN	1369	Trinucleotide repeat-containing gene 6A protein
ATWKNAIRHNLSLHK	0	0.309552	0.508215	0.147515	0.416682	2	1	Omrix	Human	FOXP3	FOXP3_HUMAN	379	Forkhead box protein P3
HKEKVFICHQSSNNF	0	0.309388	0.423453	0.301966	0.476611	4	2	LFB	Mutation	PRDM2	PRDM2_HUMAN		PR domain zinc finger protein 2
LFIFLLLFVFFFIFL	0	0.308799	0.521986	0.000825894	0.00243131	0	7	Omrix	Mutation	PRDM2	PRDM2_HUMAN		PR domain zinc finger protein 2
IHTRDVVYMEHAQRE	0	0.308761	0.46716	0.713758	0.687229	3	1	Omrix	Random
RREICRIITKGTQTY	0	0.308694	0.483136	0.0132094	0.0558501	2	1	Omrix	Human	MSH6	MSH6_HUMAN	510	DNA mismatch repair protein Msh6
TTADGQRMRRLKCKA	0	0.308538	0.494121	0.999053	0.917323	1	0	Sclavo	Mutation	PRDM2	PRDM2_HUMAN		PR domain zinc finger protein 2
KNPSEEYGKFWKLLA	0	0.308484	0.458439	0.183579	0.295323	3	3	Intratect	Mutation	MLH1	MLH1_HUMAN		DNA mismatch repair protein Mlh1
SNIYHRTNWSRQY	0	0.308373	0.518735	0.793659	0.794473	3	3	Omrix	Random
QKPVFDISPWLGGQP	0	0.308121	0.499196	0.602835	0.668263	2	2	Omrix	Random
VYMLNRIIRLQAVLE	0	0.307981	0.470134	0.0446335	0.132999	3	1	Intratect	Human	ERV3	ENR1_HUMAN	509	HERV-R_7q21.2 provirus ancestral Env polyprotein
EVGVLRKTRHVNILL	0	0.307782	0.44848	0.056781	0.376928	2	0	Intratect	Human	BRAF	BRAF_HUMAN	501	Serine/threonine-protein kinase B-raf
KQGDLEAWRFLVILQ	0	0.30749	0.4189	0.0179495	0.133044	3	2	Intratect	Human	ERVK5	GAK8_HUMAN	273	HERV-K_3q12.3 provirus ancestral Gag polyprotein
SGAMLTINTNYCGVM	0	0.306397	0.499331	0.116384	0.26049	2	1	Sclavo	Mutation	CNOT7	CNOT7_HUMAN		CCR4-NOT transcription complex subunit 7
GPNMGGKSSYINKLH	0	0.305853	0.476424	0.0244828	0.0434415	2	1	Intratect	Mutation	MSH3	MSH3_HUMAN		DNA mismatch repair protein Msh3
ENESITLDWMFRY	0	0.305836	0.470491	0.75963	0.65724	3	3	Omrix	Human	NPR1	ANPRA_HUMAN	625	Atrial natriuretic peptide receptor 1
HALLVILSEWNLKDL	0	0.305671	0.429765	0.00190158	0.0163455	2	1	Omrix	Human	Ro52A		285
KRTYEDTRFFPIG	0	0.305385	0.478821	0.463097	0.797069	1	3	Omrix	Random
VYRIQDGEKKPIGWD	0	0.305135	0.445715	0.0224256	0.0630523	2	2	LFB	Human	BRAF	BRAF_HUMAN	197	Serine/threonine-protein kinase B-raf
MILSFIWFLNVSKQR	0	0.305008	0.529565	0.581121	0.75894	2	3	Omrix	Random
WACSHSMZYFYTAVS	0	0.304612	0.46616	0.24505	0.674517	0	4	Omrix	Human	HLA-C	1C02_HUMAN	22	HLA class I histocompatibility antigen, Cw-2 alpha chain
IHHIDYYKKTTNG	0	0.304464	0.445947	0.90829	0.802706	1	2	Omrix	Human	FGFR1	FGFR1_HUMAN	648	Basic fibroblast growth factor receptor 1
SSDMLYWLDNDTTIH	0	0.3044	0.523401	0.712632	0.728433	1	2	Omrix	Random
GGGSRLEENRLAPVY	0	0.304131	0.467911	0.473874	0.127887	3	1	Omrix	Other
LALAGLLAILATPQP	0	0.304033	0.431155	0.976093	0.319465	1	0	IVIG-mix	Human	MPO	PERM_HUMAN	31	Myeloperoxidase
SLEEKIGCLLKFSGD	0	0.303437	0.409464	0.235961	0.297876	2	1	Omrix	Human	SSB	LA_HUMAN	225	Lupus La protein
VLHRGMICHGCIVLK	0	0.303252	0.550092	0.0106931	0.679444	0	0	Octagam	Mutation	APC	APC_HUMAN		Adenomatous polyposis coli protein
ELLSMANFEEYIPLD	0	0.30252	0.452217	0.0137114	0.225428	4	2	Octagam	Human	MSH6	MSH6_HUMAN	699	DNA mismatch repair protein Msh6
INDLRQTVIWMGDRL	0	0.302366	0.433834	0.0135865	0.0866962	2	1	LFB	Human		ENK1_HUMAN	525	HERV-K_12q14.1 provirus ancestral Env polyprotein
EMLWMTGFAIVVEMF	0	0.302219	0.505127	0.0485082	0.326061	2	3	Omrix	Random
KLYLLNTTKLSEELF	0	0.302078	0.458049	0.0349019	0.0198416	3	2	Octagam	Human	MLH1	MLH1_HUMAN	546	DNA mismatch repair protein Mlh1
TFNPTTSILLVRARE	0	0.301923	0.396176	0.0325547	0.515978	2	1	Sclavo	Human		ENK14_HUMAN	241	HERV-K_16p3.3 provirus ancestral Env polyprotein
SKGQPKKRLTHVYDL	0	0.301543	0.49338	0.125198	0.369591	1	1	Sclavo	Human	POLR2A	RPB1_HUMAN	133	DNA-directed RNA polymerase II subunit RPB1
YHSLCKAVHHLATVD	0	0.30145	0.456876	0.00754238	0.0393165	0	1	Sclavo	Human	MSH3	MSH3_HUMAN	818	DNA mismatch repair protein Msh3
WTRTKIQCQLLLNIR	0	0.30091	0.461884	0.088311	0.13121	3	1	Sclavo	Mutation	APC	APC_HUMAN		Adenomatous polyposis coli protein
MAKNGITSADAWIDY	0	0.299268	0.468655	0.0839365	0.181982	1	2	Omrix	Random
QTASNYLHLWQGNQV	0	0.299259	0.441901	0.964048	0.69213	5	2	Octagam	Mutation	APC	APC_HUMAN		Adenomatous polyposis coli protein
QAHLQIRWPNLPRLQ	0	0.299162	0.441583	0.268469	0.410716	4	1	Sclavo	Neo
CHALLVVLSWNLKDL	0	0.298918	0.487868	0.0018537	0.0415112	1	1	Omrix	Human	Ro52A		291
WFVRVENMVDQLLRN	0	0.298421	0.426798	0.135804	0.210675	4	2	Omrix	Human	IARS	SYIC_HUMAN	415	Isoleucyl-tRNA synthetase, cytoplasmic
DNSNHLTNWKLRHLI	0	0.298413	0.44027	0.469442	0.593931	3	1	Sclavo	Mutation	APC	APC_HUMAN		Adenomatous polyposis coli protein
YKDRARLPLLNATIA	0	0.298393	0.459039	0.117434	0.587849	1	1	Omrix	Human	CYP21A2	CP21A_HUMAN	336	Steroid 21-hydroxylase
MTNKCLLQIALLLCF	0	0.29823	0.510157	0.0636088	0.128809	2	1	LFB	Human	IFNB1	IFNB_HUMAN	1	Interferon beta
QPKDYNGPPTLKFTW	0	0.298144	0.474983	0.0207608	0.21498	2	3	Omrix	Random
INALEKGADDFHHAH	0	0.29778	0.423428	0.0433271	0.121965	2	1	Omrix	Random
SSDDVRYVNAFKF	0	0.29759	0.417318	0.461168	0.672555	1	3	Omrix	Human	FLT1	VGFR1_HUMAN	1207	Vascular endothelial growth factor receptor 1
FYQLIHQGTKMIPCD	0	0.297554	0.485354	0.374799	0.524068	2	2	Omrix	Human	GPI	G6PI_HUMAN	391	Glucose-6-phosphate isomerase
MKSALFTRFFILL	0	0.297338	0.473446	0.653116	0.810872	0	3	Omrix	Human	B3GAT2	B3GA2_HUMAN	1	Galactosylgalactosylxylosylprotein 3-beta-glucuronosyltransferase 2
QIPIFLKYGTGVNVG	0	0.297131	0.457755	0.993005	0.813416	2	2	Omrix	Random
IIDTWSSRHQRAY	0	0.296959	0.449876	0.826831	0.729662	1	2	Omrix	Random
EEGIETQYFAELLMT	0	0.296804	0.452641	0.278106	0.402658	5	2	Sclavo	Human	CNOT7	CNOT7_HUMAN	128	CCR4-NOT transcription complex subunit 7
WRTWPWSSWMIVV	0	0.296526	0.521694	0.217211	0.715373	0	4	Omrix	Random
EGPRSLCSKLACC	0	0.295107	0.419303	0.504567	0.590324	1	0	Omrix	Human	GABRE	GBRE_HUMAN	435	Gamma-aminobutyric acid receptor subunit epsilon
GTPYFSGDFASTTNV	0	0.294691	0.455517	0.249044	0.416482	1	3	LFB	Human	ACAN	PGCA_HUMAN	1885	Aggrecan core protein
FEMDAALMQSFNLLK	0	0.29465	0.423595	0.0704179	0.180733	3	2	Omrix	Random
CESSPCINGVCKNSP	0	0.293969	0.415747	0.147373	0.346579	3	0	LFB	Human	FBN1	FBN1_HUMAN	811	Fibrillin-1
LVEVPTVSPNSRFTY	0	0.293946	0.473418	0.00765827	0.0412028	2	2	Omrix	Human	ERVK5	ENK8_HUMAN	69	HERV-K_3q12.3 provirus ancestral Env polyprotein
IKRLDRCLKAVRKER	0	0.293757	0.470743	0.688079	0.69091	1	0	Sclavo	Human	SEPSECS	SPCS_HUMAN	451	O-phosphoseryl-tRNA(Sec) selenium transferase
KNWAVTQPDNWHGHE	0	0.29322	0.413235	0.0104618	0.122193	4	2	Intratect	Human	ASGR2	ASGR2_HUMAN	257	Asialoglycoprotein receptor 2
GARGPGGTFQGRDLR	0	0.292851	0.425574	0.370284	0.280751	1	1	Intratect	Human	FOXP3	FOXP3_HUMAN	37	Forkhead box protein P3
SGVVFAQRAFDHEQL	0	0.292735	0.439028	0.716412	0.678427	3	2	Omrix	Human	PCDHGB7	PCDGJ_HUMAN	511	Protocadherin gamma-B7
THEVGMKTFLLAMSA	0	0.292686	0.453655	0.204848	0.597339	1	1	Omrix	Random
YSNVEWSTANMGVAM	0	0.292294	0.416646	0.113352	0.253853	3	2	Omrix	Random
GKGFYNVYIASQAEQ	0	0.292244	0.50814	0.855252	0.738242	4	3	Omrix	Random
NGNDQGDSRMFGFVG	0	0.292073	0.450057	0.476221	0.4899	3	2	Omrix	Random
LEKPVICSLAAIIKY	0	0.291552	0.41297	0.0846231	0.0440512	1	1	Octagam	Human	MSH3	MSH3_HUMAN	495	DNA mismatch repair protein Msh3
TRHLKFYNEPIRDAK	0	0.291531	0.474522	0.0427102	0.52828	2	2	Omrix	Human	ERVK6	POK2_HUMAN	851	HERV-K_7p22.1 provirus ancestral Pol protein
GQPQRLPLAKFLLLT	0	0.291184	0.409867	0.267632	0.482871	2	1	Octagam	Mutation	APC	APC_HUMAN		Adenomatous polyposis coli protein
WRMLTDLRAVNAVFD	0	0.290835	0.487267	0.0389442	0.116323	1	2	Intratect	Human
NTFFFLLFIFLLLFV	0	0.290366	0.518773	0.0026665	0.00772951	1	6	Intratect	Mutation	PRDM2	PRDM2_HUMAN		PR domain zinc finger protein 2
IFFWFVSIELKFIRI	0	0.290142	0.507933	0.287927	0.506575	1	5	Intratect	Mutation	MSH2	MSH2_HUMAN		DNA mismatch repair protein Msh2
TIYEMLQNIFAIFRQ	0	0.290016	0.436703	0.0569544	0.307426	4	3	Omrix	Human	IFNB1	IFNB_HUMAN	79	Interferon beta
PHSNYFTTILLQHGE	0	0.289974	0.484018	0.0740973	0.394016	3	2	Omrix	Random
LYTTIKIMASGIKTK	0	0.289917	0.462868	0.0519539	0.0441395	0	1	Octagam	Human	PRDM2	PRDM2_HUMAN	1269	PR domain zinc finger protein 2
IISYEKIPSYRKSKS	0	0.289455	0.454582	0.949582	0.743546	1	2	LFB	Human	ZNF283	ZN283_HUMAN	179	Zinc finger protein 283
ESAGVIAGAFVGILL	0	0.289394	0.391735	0.0739465	0.103534	1	1	Sclavo	Human	PTPRH	PTPRH_HUMAN	750	Receptor-type tyrosine-protein phosphatase H
LQQMNHDFHDYETGA	0	0.289336	0.424372	0.213866	0.519273	4	2	Omrix	Random
QNTDLVEWSFLPHST	0	0.289229	0.453892	0.816527	0.39897	3	2	Omrix	Human		POK7_HUMAN	354	HERV-K_1q23.3 provirus ancestral Pol protein
PQVRDWSHYFKIIED	0	0.28899	0.497751	0.471739	0.730259	2	3	Omrix	Human	KRT18	K1C18_HUMAN	121	Keratin, type I cytoskeletal 18
RDRARLDSMVLLIMK	0	0.288854	0.456752	0.0765205	0.362771	0	0	Omrix	Human	DLC1	RHG07_HUMAN	347	Rho GTPase-activating protein 7
DLLGFSDAMTFKERV	0	0.288834	0.477093	0.0485218	0.622459	1	2	Omrix	Human	UGT1A10	UD110_HUMAN	193	UDP-glucuronosyltransferase 1-10
IKSRYKDCSMAALTS	0	0.288499	0.455597	0.487445	0.397611	0	1	Sclavo	Human	MBD4	MBD4_HUMAN	151	Methyl-CpG-binding domain protein 4
SYRPMLPSPRSGQHI	0	0.288377	0.410426	0.141766	0.127111	1	1	Omrix	Random
VCLTVMVLMSVWQQR	0	0.288309	0.477691	0.229661	0.508274	2	1	Octagam	Human	CYP2A6	CP2A6_HUMAN	13	Cytochrome P450 2A6
DYSERLCLVSEIP	0	0.288185	0.345769	0.403419	0.258404	2	1	Omrix	Human	IL2RG	IL2RG_HUMAN	324	Cytokine receptor common subunit gamma
PQEMIDRYLSLGEHD	0	0.288123	0.434594	0.369721	0.508029	3	1	Omrix	Human	MADD	MADD_HUMAN	1345	MAP kinase-activating death domain protein
EAKINQKREGIGYPF	0	0.287957	0.449769	0.014886	0.0085839	4	2	IVIG-mix	Human		POK4_HUMAN	921	HERV-K_6q14.1 provirus ancestral Gag-Pol polyprotein
GWPSLQEWIVISYIV	0	0.287809	0.528541	0.0368524	0.179177	2	3	Omrix	Human	TRPM1	TRPM1_HUMAN	855	Transient receptor potential cation channel subfamily M member 1
HPDSRAIMYEETTYS	0	0.287709	0.444675	0.0219463	0.188344	2	2	Omrix	Human	MSH6	MSH6_HUMAN	837	DNA mismatch repair protein Msh6
QYVLNREQVETKGKY	0	0.287307	0.423209	0.291196	0.146769	5	2	Omrix	Random
GRLNHQDGKSCLRSL	0	0.287143	0.449072	0.342902	0.479778	2	0	IVIG-mix	Human
SLEIDEEGNLIGLPF	0	0.287043	0.400981	0.0125073	0.0381326	4	1	Intratect	Mutation	MLH1	MLH1_HUMAN		DNA mismatch repair protein Mlh1
VVTRVLSMDQMLR	0	0.286108	0.393168	0.223344	0.420615	1	0	Omrix	Random
WAERTYETSPLAGWK	0	0.286074	0.466515	0.0227639	0.176456	2	3	Omrix	Random
CYTTDPTVRRQECSI	0	0.286069	0.442236	0.053018	0.202641	2	1	Omrix	Human	F2	THRB_HUMAN	169	Prothrombin
SPKEGHFQETFNKMK	0	0.285941	0.419772	0.0316756	0.142021	4	2	Octagam	Human	BRCA2	BRCA2_HUMAN	3149	Breast cancer type 2 susceptibility protein
PIPLIVWGNSGNKFI	0	0.285876	0.383999	0.054222	0.258257	2	2	Sclavo	Mutation	FAS	TNR6_HUMAN		Tumor necrosis factor receptor superfamily member 6
SEEVDLNAGLHGNWT	0	0.285237	0.384886	0.274949	0.218678	4	1	Omrix	Human	DHX9	DHX9_HUMAN	163	ATP-dependent RNA helicase A
VIWKAHTRGKVKTNT	0	0.28515	0.422732	0.109073	0.282124	1	1	Omrix	Random
MRRRMATMNTRNV	0	0.285019	0.410505	0.709685	0.682123	2	0	Omrix	Human	CREBBP	CBP_HUMAN	1865	CREB-binding protein
LGGTTGHCRIIASGL	0	0.285006	0.449447	0.499932	0.40966	0	0	Omrix	Mutation	APC	APC_HUMAN		Adenomatous polyposis coli protein
ELNGIHSYQLGRR	0	0.284833	0.391822	0.910381	0.81507	3	1	Omrix	Random
RARCPPLCVAGILAC	0	0.284485	0.501477	0.558637	0.589379	0	0	LFB	Human	ADAMTS13	ATS13_HUMAN	7	A disintegrin and metalloproteinase with thrombospondin motifs 13
ETLTMLYQVKKGVCD	0	0.284436	0.457571	0.0960148	0.477623	2	1	Sclavo	Human	MSH2	MSH2_HUMAN	809	DNA mismatch repair protein Msh2
LLQGLDEAKNNYIVL	0	0.28442	0.409044	0.00933494	0.0427917	4	1	LFB	Human	CENPF	CENPF_HUMAN	2581	Centromere protein F
GLCSGWEPICETEEL	0	0.284353	0.491907	0.434069	0.262244	4	1	Sclavo	Human	ZNF570	ZN570_HUMAN	82	Zinc finger protein 570
KTLRTLLEEEYFREK	0	0.28433	0.482502	0.0883913	0.772692	4	2	LFB	Human	MSH6	MSH6_HUMAN	632	DNA mismatch repair protein Msh6
TVKTYSTSYTLEDQN	0	0.284141	0.405307	0.0874157	0.312468	3	2	Omrix	Human	UGT1A10	UD110_HUMAN	73	UDP-glucuronosyltransferase 1-10
DGSHTIQRMYGCDVG	0	0.284022	0.477857	0.0284569	0.526841	1	1	Omrix	Human	HLA-A	1A26_HUMAN	114	HLA class I histocompatibility antigen, A-26 alpha chain
LGMYETPLFLAHEEE	0	0.283959	0.474644	0.0482572	0.34424	4	2	Sclavo	Human	TPR	TPR_HUMAN	2191	Nucleoprotein TPR
ESCVIDCEEEAGTDF	0	0.283827	0.437377	0.00810514	0.0136267	4	1	Omrix	Other
WLLIEGHTIGIGDSI	0	0.283755	0.357625	0.0404431	0.091467	1	1	IVIG-mix	Human	POLR2A	RPB1_HUMAN	679	DNA-directed RNA polymerase II subunit RPB1
FLLFIFLLLFVFFFI	0	0.283474	0.492364	0.00203429	0.00396991	0	7	Omrix	Mutation	PRDM2	PRDM2_HUMAN		PR domain zinc finger protein 2
PAIRRLARRGGVKRI	0	0.283062	0.464219	0.994659	0.984064	0	0	LFB	Human	HIST1H4A	H4_HUMAN	33	Histone H4
CTRRASWSGCSSTSR	0	0.282993	0.490249	0.00410006	0.0552975	0	1	Intratect	Mutation	MLH1	MLH1_HUMAN		DNA mismatch repair protein Mlh1
NPQWALAQHQTKLYL	0	0.282987	0.463669	0.0270135	0.224009	4	2	LFB	Human	MLH1	MLH1_HUMAN	535	DNA mismatch repair protein Mlh1
RPVMPNMVFIGGINC	0	0.282954	0.449978	0.00674962	0.138185	2	1	Omrix	Human	UGT1A6	UD16_HUMAN	265	UDP-glucuronosyltransferase 1-6
PKEGLAEYIVEFLKK	0	0.282934	0.405484	0.0205264	0.115507	3	2	Octagam	Human	MLH1	MLH1_HUMAN	603	DNA mismatch repair protein Mlh1
SSSFFFFIFLLFSFS	0	0.282701	0.470102	0.213302	0.145635	0	7	LFB	Mutation	PRDM2	PRDM2_HUMAN		PR domain zinc finger protein 2
CERVVINVSGLRFET	0	0.282267	0.403646	0.0359243	0.223063	3	1	IVIG-mix	Human	KCNA4	KCNA4_HUMAN	175	Potassium voltage-gated channel subfamily A member 4
SQSPHAHGYIPSKFP	0	0.282037	0.452184	0.304678	0.439443	1	2	Sclavo	Human	PLG	PLMN_HUMAN	211	Plasminogen
TRRQLEYEARQIRVA	0	0.281987	0.430697	0.0256231	0.161711	4	1	LFB	Human	APC	APC_HUMAN	185	Adenomatous polyposis coli protein
QLAKTCPVQLWVDST	0	0.281867	0.376668	0.0135549	0.128003	2	1	Sclavo	Human	TP53	P53_HUMAN	136	Cellular tumor antigen p53
HSKKWRQYADHSTKG	0	0.281737	0.497452	0.294813	0.664697	1	2	Omrix	Random
EMRRLNYQTPGMR	0	0.28143	0.40337	0.730344	0.735414	3	1	Omrix	Human	PTPRF	PTPRF_HUMAN	1315	Receptor-type tyrosine-protein phosphatase F
NPAMRTYFTDMPVQD	0	0.281327	0.485239	0.655023	0.764749	2	2	Omrix	Random
EGIETQYFAELLMTS	0	0.280831	0.431383	0.372148	0.447624	4	2	Sclavo	Human	CNOT7	CNOT7_HUMAN	129	CCR4-NOT transcription complex subunit 7
DCYIIHCIDDILCAA	0	0.280702	0.472387	0.891261	0.331607	0	1	Octagam	Human	ERVK6	POK2_HUMAN	189	HERV-K_7p22.1 provirus ancestral Pol protein
EFVFRVRNLKQELVL	0	0.280664	0.466835	0.0141461	0.233105	4	2	Omrix	Neo
TFDVSLLTIDNGVFE	0	0.280653	0.407316	0.0389837	0.14408	2	2	Omrix	Human	HSPA5	GRP78_HUMAN	229	78 kDa glucose-regulated protein
PGYINFSYEVLTP	0	0.280641	0.468452	0.976395	0.925516	2	3	Omrix	Human	AMELX	AMELX_HUMAN	26	Amelogenin, X isoform
LAWRKIAGTENKHLR	0	0.280559	0.46691	0.0267059	0.0891126	2	1	Omrix	Random
KFEDMAKADKAHYER	0	0.280467	0.4395	0.00450616	0.0885557	2	2	Intratect	Human	SP100	SP100_HUMAN	733	Nuclear autoantigen Sp-100
KAFGTQINRRRHERR	0	0.280423	0.430004	0.024787	0.237552	3	1	Omrix	Human	PRDM2	PRDM2_HUMAN	397	PR domain zinc finger protein 2
RDRKPFYTVDLNSSL	0	0.280297	0.450711	0.117082	0.367809	1	2	Intratect	Human		ENK1_HUMAN	360	HERV-K_12q14.1 provirus ancestral Env polyprotein
GFINRNDTKEDVFVH	0	0.280265	0.41438	0.104051	0.278056	3	2	IVIG-mix	Human	YBX2	YBOX2_HUMAN	108	Y-box-binding protein 2
RQMNSSLRHRSTPEL	0	0.279475	0.431423	0.986287	0.77698	3	0	Omrix	Human	MLH3	MLH3_HUMAN	288	DNA mismatch repair protein Mlh3
FEHYDSSMLVHKW	0	0.279024	0.450882	0.275336	0.621766	1	3	Omrix	Random
VTSAILRGSWQGAKA	0	0.27886	0.389589	0.19128	0.43732	1	1	Sclavo	Human	ZNF773	ZN773_HUMAN	81	Zinc finger protein 773
GLLYLAQELPAPSRA	0	0.278658	0.433958	0.00357583	0.0375366	2	1	Omrix	Human	PTPRN	PTPRN_HUMAN	277	Receptor-type tyrosine-protein phosphatase-like N
GEEQIYSHWKSTEPF	0	0.278231	0.451563	0.147729	0.356935	4	3	Sclavo	Mutation	PRDM2	PRDM2_HUMAN		PR domain zinc finger protein 2
IWLKIQKYRTSEEIF	0	0.277965	0.448937	0.152563	0.230339	3	3	Omrix	Neo
VSLIELSAFLMLEHV	0	0.277853	0.403471	0.015461	0.0879567	2	1	Sclavo	Neo
YVKACDGMGGAMHKA	0	0.277642	0.490779	0.191588	0.638547	0	1	Sclavo	Human		GAK3_HUMAN	509	HERV-K_19q12 provirus ancestral Gag polyprotein
TRLLKELLTVFHEMI	0	0.277534	0.42997	0.0222221	0.171943	2	1	LFB	Mutation	APC	APC_HUMAN		Adenomatous polyposis coli protein
KIIHEKYKTNKKVVD	0	0.277325	0.362911	0.579958	0.375533	2	1	Sclavo	Human	POLR3A	RPC1_HUMAN	173	DNA-directed RNA polymerase III subunit RPC1
AAKSRSLVLLGLPVS	0	0.27669	0.484673	0.800759	0.376204	0	0	Sclavo	Human				ZNF
MVRVQLHEWTMKQPV	0	0.276674	0.422189	0.196988	0.447016	3	1	Intratect	Mutation	APC	APC_HUMAN		Adenomatous polyposis coli protein
AREAEQLRAYLEGLC	0	0.27666	0.473947	0.0257963	0.0916637	4	1	Omrix	Human	HLA-B	1B52_HUMAN	174	HLA class I histocompatibility antigen, B-52 alpha chain
NSPLTMALCGSKGSF	0	0.276592	0.461399	0.341296	0.318913	1	1	LFB	Human	POLR3A	RPC1_HUMAN	775	DNA-directed RNA polymerase III subunit RPC1
PDVEPGYLRPLIPAA	0	0.276533	0.434539	0.439073	0.750055	1	1	Sclavo	Human	DDC	DDC_HUMAN	31	Aromatic-L-amino-acid decarboxylase
NIIPVIEDARHPHKY	0	0.27576	0.43749	0.00455607	0.0947489	2	1	Omrix	Human	FBL	FBRL_HUMAN	209	rRNA 2'-O-methyltransferase fibrillarin
WAVQGQNVLHGYPKD	0	0.275757	0.40098	0.135908	0.308208	3	2	Omrix	Human	MMP1	MMP1_HUMAN	349	Interstitial collagenase
QAGPVFEYQYPATLN	0	0.275555	0.446499	0.709969	0.771918	4	3	Omrix	Random
RLYRKKTKEQASGAK	0	0.275513	0.462887	0.953935	0.160554	2	1	Omrix	Random
GPPGEDGVIGMMGFP	0	0.275433	0.419083	0.0118826	0.0707274	1	1	Intratect	Human	COL4A3	CO4A3_HUMAN	883	Collagen alpha-3(IV) chain
LQTLLQHLKSHSLTI	0	0.274991	0.399332	0.0199553	0.0401513	2	0	Octagam	Human	APC	APC_HUMAN	662	Adenomatous polyposis coli protein
KVELQELNDRFANYI	0	0.274568	0.415199	0.0667109	0.127369	5	2	IVIG-mix	Human	VIM	VIME_HUMAN	104	Vimentin
HPHHFLKTTAALRGQ	0	0.274408	0.477114	0.022807	0.406769	1	1	Octagam	Human	DBT	ODB2_HUMAN	49	Lipoamide acyltransferase component of branched-chain alpha-keto acid dehydrogenase complex, mitochondrial
VEPLDLAVFWVEFVM	0	0.274372	0.495136	0.214837	0.518372	2	3	Octagam	Human	UGT1A1	UD11_HUMAN	452	UDP-glucuronosyltransferase 1-1
ACTPRRRIINLTSVF	0	0.274286	0.441548	0.00707393	0.0281259	1	1	Sclavo	Mutation	MLH1	MLH1_HUMAN		DNA mismatch repair protein Mlh1
DYKPMPNTVWMEGNR	0	0.273983	0.434146	0.0937377	0.421731	3	2	Omrix	Random
ANRKGHTSYTTAFTV	0	0.273881	0.446929	0.0482836	0.352146	1	2	Octagam	Mutation	APC	APC_HUMAN		Adenomatous polyposis coli protein
VLDNSGKNAFRRMGQ	0	0.273782	0.441725	0.115403	0.576277	3	1	Omrix	Human	PRDM2	PRDM2_HUMAN	1385	PR domain zinc finger protein 2
NEAADAMSRLARLAP	0	0.27369	0.455773	1	0.996978	2	0	Intratect	Human	POLR3A	RPC1_HUMAN	674	DNA-directed RNA polymerase III subunit RPC1
AVLKRDVDIITLYQK	0	0.273295	0.415617	0.0913707	0.207167	1	1	Octagam	Human	UGT1A6	UD16_HUMAN	235	UDP-glucuronosyltransferase 1-6
LASRCSPPAAPYITR	0	0.272989	0.458578	0.00790099	0.0294211	0	1	Octagam	Human	PRDM2	PRDM2_HUMAN	1684	PR domain zinc finger protein 2
RFRRRHGVVSCSGVA	0	0.272837	0.474036	0.0265926	0.154776	0	1	Omrix	Human	CENPB	CENPB_HUMAN	125	Major centromere autoantigen B
GVYGPLPEGTVGLIL	0	0.272766	0.422908	0.114211	0.09776	1	1	Octagam	Human		POK4_HUMAN	689	HERV-K_6q14.1 provirus ancestral Gag-Pol polyprotein
FHVIQLAMEERMREN	0	0.272693	0.402351	0.0472401	0.0557075	5	1	Omrix	Random
AWFPVEGDWNGVTES	0	0.272493	0.432385	0.0693455	0.172415	3	3	Omrix	Random
SEAHYNKNMQFLFVN	0	0.272492	0.425333	0.013686	0.396035	5	3	LFB	Human	MLH3	MLH3_HUMAN	241	DNA mismatch repair protein Mlh3
ITYIRAHTNLPGPLT	0	0.272417	0.444363	0.638003	0.645124	1	1	IVIG-mix	Human		POK10_HUMAN	561	HERV-K_5q33.3 provirus ancestral Pol protein
DGAISMNFLDSYF	0	0.272194	0.422966	0.390188	0.683202	1	3	Omrix	Human	DSG3	DSG3_HUMAN	781	Desmoglein-3
FLLHGVGNIFVCSVC	0	0.27207	0.498696	0.0147413	0.437457	1	2	Octagam	Human	PRDM2	PRDM2_HUMAN	1182	PR domain zinc finger protein 2
TWARLLSDWTKHH	0	0.271824	0.493336	0.268769	0.749592	0	2	Omrix	Random
LPDFSGLPSGFPTVS	0	0.271686	0.448766	0.138202	0.281866	0	2	Omrix	Human	ACAN	PGCA_HUMAN	1531	Aggrecan core protein
YSIRKQYISEESTLS	0	0.271595	0.439815	0.353366	0.167306	3	2	Omrix	Human	MLH1	MLH1_HUMAN	684	DNA mismatch repair protein Mlh1
NTVRQSSKEPYPDFV	0	0.271171	0.372371	0.0146239	0.062409	3	2	Omrix	Human		GAK1_HUMAN	441	HERV-K_12q14.1 provirus ancestral Gag polyprotein
AGRLTQQRKIGKTYP	0	0.270932	0.454216	0.0988002	0.185538	2	1	Omrix	Human	ANKRD20A2	A20A2_HUMAN	412	Ankyrin repeat domain-containing protein 20A2
GIMAIANTRTHTYEC	0	0.270917	0.450526	0.247303	0.390028	2	1	LFB	Human	POLR2B	RPB2_HUMAN	1123	DNA-directed RNA polymerase II subunit RPB2
SQKLREISFKYKEFE	0	0.270912	0.452905	0.099446	0.379071	4	3	Omrix	Human	MLH3	MLH3_HUMAN	220	DNA mismatch repair protein Mlh3
ISTMYHTPTKRAF	0	0.270586	0.42207	0.154171	0.584801	0	2	Omrix	Random
RFAGEICGFKIHGQN	0	0.270388	0.443447	0.266179	0.497495	3	2	Omrix	Human
DGSPWLSMREALREL	0	0.270288	0.461708	0.0827984	0.537757	2	1	Omrix	Human	UGT1A4	UD14_HUMAN	37	UDP-glucuronosyltransferase 1-4
SCHKNRYAHPACSTD	0	0.270225	0.432386	0.203209	0.557917	1	1	IVIG-mix	Human	ERV3	ENR1_HUMAN	145	HERV-R_7q21.2 provirus ancestral Env polyprotein
LLLFVFFFIFLLFSF	0	0.27021	0.503578	0.0339881	0.0133013	0	7	Omrix	Mutation	PRDM2	PRDM2_HUMAN		PR domain zinc finger protein 2
SKVSGGSTHGTWGSL	0	0.269801	0.403341	0.132118	0.14442	0	1	LFB	Human	TNRC6A	TNR6A_HUMAN	409	Trinucleotide repeat-containing gene 6A protein
RIDQKSCFKSMITAG	0	0.269773	0.424414	0.180937	0.46991	1	1	LFB	Human	SEPSECS	SPCS_HUMAN	169	O-phosphoseryl-tRNA(Sec) selenium transferase
VGCVLLSLYSDTKCC	0	0.269667	0.442873	0.00727622	0.700937	0	1	Octagam	Mutation	MLH1	MLH1_HUMAN		DNA mismatch repair protein Mlh1
GEAARMDSRRTLPAI	0	0.269328	0.38893	0.631228	0.505957	1	0	Intratect	Human	FTCD	FTCD_HUMAN	127	Formimidoyltransferase-cyclodeaminase
PDQNTEDYLFQVILE	0	0.269257	0.363839	0.106657	0.270252	5	2	Intratect	Human	PRKCI	KPCI_HUMAN	462	Protein kinase C iota type
AVISMRDGKLTLM	0	0.269146	0.380647	0.0554223	0.287766	0	0	Omrix	Human	KCNJ3	IRK3_HUMAN	200	G protein-activated inward rectifier potassium channel 1
FVPEIKEVVSHKYKT	0	0.269107	0.399463	0.0345877	0.105084	2	2	Omrix	Human	MADD	MADD_HUMAN	1597	MAP kinase-activating death domain protein
VEYIKDQTNHTAKNW	0	0.268859	0.384505	0.0930447	0.279417	4	2	Omrix	Random
STAKVTYRDTTLKAD	0	0.268815	0.356187	0.81576	0.741074	0	1	Omrix	Random
LPPPPYRHRNTVV	0	0.268535	0.372344	0.676206	0.650583	1	1	Omrix	Human	ERBB4	ERBB4_HUMAN	1296	Receptor tyrosine-protein kinase erbB-4
GHDPQAMAKAWSPLG	0	0.268373	0.406224	0.146513	0.343497	1	1	Omrix	Random
RRLVKSLEDLCSQYD	0	0.268259	0.454651	0.00654542	0.0478232	2	1	Sclavo	Human	POLR3A	RPC1_HUMAN	873	DNA-directed RNA polymerase III subunit RPC1
MFSYLSNQIKKLSEA	0	0.268241	0.389513	0.0882235	0.0963278	3	2	LFB	Human	SEPSECS	SPCS_HUMAN	344	O-phosphoseryl-tRNA(Sec) selenium transferase
ETRSGHTYLVTEIHD	0	0.268167	0.438192	0.214413	0.543801	2	1	Omrix	Random
VGIEIDFSDVDLSKY	0	0.267983	0.388361	0.00785181	0.0659777	1	2	Sclavo	Human
NLNLCGNGQCLNAPG	0	0.267967	0.36964	0.686065	0.823	5	0	IVIG-mix	Human	FBN1	FBN1_HUMAN	1411	Fibrillin-1
HRHAMNELGGTTGHC	0	0.267903	0.375639	0.0874458	0.0769934	2	0	Intratect	Mutation	APC	APC_HUMAN		Adenomatous polyposis coli protein
VHSQYKRSPNVPGDF	0	0.26775	0.464387	0.355308	0.605113	2	2	Omrix	Human	POP1	POP1_HUMAN	649	Ribonucleases P/MRP protein subunit POP1
TYHMVSGMSLRPPVN	0	0.267327	0.427284	0.528396	0.927168	1	1	Omrix	Human		ENK6_HUMAN	192	HERV-K_8p23.1 provirus ancestral Env polyprotein
QTLAMGIVIDWAPKG	0	0.267048	0.398187	0.0221405	0.196781	1	1	Omrix	Human		ENK14_HUMAN	81	HERV-K_16p3.3 provirus ancestral Env polyprotein
QWKRAAASKLMHTEG	0	0.26699	0.390545	0.515601	0.135052	2	1	Omrix	Random
PFYITYIZAHTNLPG	0	0.266943	0.396823	0.790113	0.779757	1	3	Sclavo	Human		POK10_HUMAN	557	HERV-K_5q33.3 provirus ancestral Pol protein
GRVYRHTPRAPFN	0	0.266683	0.421993	0.898749	0.803763	1	2	Omrix	Random
FVNSRIDREELCGRS	0	0.266622	0.454483	0.0944455	0.131247	3	1	Omrix	Human	PCDHA6	PCDA6_HUMAN	85	Protocadherin alpha-6
DTTHLEIEPFTLLGV	0	0.266392	0.395509	0.10716	0.245679	2	1	Omrix	Human	POLR3B	RPC2_HUMAN	653	DNA-directed RNA polymerase III subunit RPC2
AHWDTPQLMILSALF	0	0.26637	0.435518	0.0589745	0.293532	1	2	Omrix	Random
QGNTNHQPVSSRRWI	0	0.266179	0.413613	0.0751077	0.274491	4	1	Omrix	Random
VGKKLYVSQMHEHPQ	0	0.265876	0.444006	0.688356	0.606931	3	1	Omrix	Random
DKLKIIKRGHECDAF	0	0.265569	0.419913	0.0440016	0.28088	1	1	Omrix	Human	ZNF84	ZNF84_HUMAN	96	Zinc finger protein 84
SNIDLMVTWTLPHAD	0	0.265494	0.379496	0.0306179	0.243387	1	1	Omrix	Random
SIVDCILARVGAGDS	0	0.265492	0.323145	0.00920263	0.0211346	0	0	Intratect	Human	MSH2	MSH2_HUMAN	703	DNA mismatch repair protein Msh2
RQPNPDWRYSASLRA	0	0.26518	0.463988	0.776985	0.809304	2	2	Omrix	Human	PCDHA6	PCDA6_HUMAN	800	Protocadherin alpha-6
EAYHPQGTQIDYHSG	0	0.264914	0.362253	0.290114	0.553604	3	2	Omrix	Random
KKKIIDFLSALEGFK	0	0.2648	0.387783	0.0276727	0.0434815	1	2	Intratect	Human	MSH6	MSH6_HUMAN	852	DNA mismatch repair protein Msh6
GAQFRVHLVKMVILT	0	0.264607	0.467751	0.855481	0.774566	1	1	Sclavo	Human	ADAMTS13	ATS13_HUMAN	121	A disintegrin and metalloproteinase with thrombospondin motifs 13
RPAARSARPALLRGP	0	0.264564	0.436338	0.901705	0.578403	0	0	Sclavo	Neo
QYVGVICQEDLLRDS	0	0.264312	0.396591	0.00560477	0.0959222	3	1	Omrix	Human	ZNF214	ZN214_HUMAN	199	Zinc finger protein 214
QIGASLNDDILFGVF	0	0.264236	0.387222	0.101749	0.0899373	2	2	Octagam	Human	MET	MET_HUMAN	332	Hepatocyte growth factor receptor
WYDGYEESRTGPDMP	0	0.263799	0.451218	0.096203	0.203701	2	3	Omrix	Random
TSTSYLLCISENKEN	0	0.263648	0.421169	0.0456348	0.249124	4	1	Octagam	Human	MSH3	MSH3_HUMAN	363	DNA mismatch repair protein Msh3
NMQISSYPHAEKWKS	0	0.263411	0.420934	0.757373	0.555873	3	2	Omrix	Random
ERLLDRNQDETEDTE	0	0.263398	0.294351	0.0883642	0.127359	6	0	IVIG-mix	Human	CHD4	CHD4_HUMAN	1255	Chromodomain-helicase-DNA-binding protein 4
TDWAQDGYMGPSFRQ	0	0.263	0.493912	0.2984	0.708687	2	3	Omrix	Random
DAIYQMFHTSVPMLN	0	0.262875	0.458288	0.673201	0.731305	2	2	Octagam	Human	CYP11A1	CP11A_HUMAN	235	Cholesterol side-chain cleavage enzyme, mitochondrial
HRGRPSLCAHPPVPR	0	0.262404	0.422489	0.0524087	0.146519	0	0	Omrix	Human	ZNF764	ZN764_HUMAN	156	Zinc finger protein 764
KMRRKPESFGTIG	0	0.262327	0.364928	0.250192	0.275267	1	1	Omrix	Human	TRPC4	TRPC4_HUMAN	681	Short transient receptor potential channel 4
LPSPAMIPKDWPLII	0	0.262301	0.373799	0.0197379	0.0432931	0	1	Sclavo	Human		POK4_HUMAN	1029	HERV-K_6q14.1 provirus ancestral Gag-Pol polyprotein
EFLFNQCICIHLKSN	0	0.262097	0.442747	0.219702	0.41798	4	2	Omrix	Human	POLR1B	RPA2_HUMAN	325	DNA-directed RNA polymerase I subunit RPA2
RIHNNMFDPALIGDK	0	0.262047	0.38526	0.0155621	0.180136	2	1	Omrix	Human	MADD	MADD_HUMAN	565	MAP kinase-activating death domain protein
YWQKNSTRLWNSQSS	0	0.261908	0.422173	0.0353718	0.012844	4	3	IVIG-mix	Human		ENK7_HUMAN	392	HERV-K_1q23.3 provirus ancestral Env polyprotein
YTHTGLLPQTMLITD	0	0.261885	0.397642	0.0266962	0.0961196	1	1	Octagam	Human	HNF1A	HNF1A_HUMAN	512	Hepatocyte nuclear factor 1-alpha
REIQTAVRLLLPGEL	0	0.26179	0.39385	0.0911019	0.106164	3	0	Omrix	Human	HIST1H2BM	H2B1M_HUMAN	93	Histone H2B type 1-M
KQYQLADWRIRPLPE	0	0.261621	0.475082	0.0585173	0.38879	3	2	Omrix	Human	EXOSC10	EXOSX_HUMAN	417	Exosome component 10
MFPCQHCERKFTTKQ	0	0.261431	0.451454	0.0122396	0.189088	3	2	Omrix	Human	PRDM2	PRDM2_HUMAN	359	PR domain zinc finger protein 2
LKKILVCDSKSFGRD	0	0.261287	0.423166	0.105416	0.34884	0	1	Intratect	Human	CASP8AP2	C8AP2_HUMAN	1146	CASP8-associated protein 2
DYFSLEIDEEGNLIG	0	0.261286	0.399077	0.00435644	0.0276998	4	2	Sclavo	Human	MLH1	MLH1_HUMAN	624	DNA mismatch repair protein Mlh1
YWVRANPSVKIAANL	0	0.261213	0.379969	0.00525542	0.0426283	2	2	Omrix	Random
VILEIPELLSPVEHY	0	0.26116	0.370481	0.0061	0.00848064	3	1	LFB	Human	MSH3	MSH3_HUMAN	671	DNA mismatch repair protein Msh3
YPQPPTRRQSYGYGT	0	0.261005	0.424888	0.123035	0.176076	2	3	Omrix	Other
KIIRGFCHLCDGQEA	0	0.260889	0.473887	0.982356	0.919011	2	1	Octagam	Human	PDHA1	ODPA_HUMAN	85	Pyruvate dehydrogenase E1 component subunit alpha, somatic form, mitochondrial
ATEKEFFFVKVFNTL	0	0.260685	0.448537	0.0128904	0.090994	3	4	LFB	Human	AIM2	AIM2_HUMAN	182	Interferon-inducible protein AIM2
PLPEGTVGLILGRSS	0	0.260362	0.38447	0.201964	0.13063	1	0	Omrix	Human		POK4_HUMAN	693	HERV-K_6q14.1 provirus ancestral Gag-Pol polyprotein
PGIPGETRGPCFLAG	0	0.260332	0.44381	0.0451964	0.139591	1	1	Intratect	Human	TPO	PERT_HUMAN	379	Thyroid peroxidase
TVGLILGRSSLNLKG	0	0.260003	0.412535	0.0898783	0.193214	1	0	Omrix	Human		POK4_HUMAN	698	HERV-K_6q14.1 provirus ancestral Gag-Pol polyprotein
MDIKSRLEQEIATYR	0	0.259966	0.423931	0.0014931	0.00502385	3	1	LFB	Human	KRT19	K1C19_HUMAN	367	Keratin, type I cytoskeletal 19
SPDWNKQQDIVGSWG	0	0.259633	0.395838	0.0612711	0.120607	3	2	Omrix	Human	TNRC6A	TNR6A_HUMAN	943	Trinucleotide repeat-containing gene 6A protein
LMTLEHHFQLQCDWN	0	0.25962	0.464798	0.0830162	0.547133	4	2	Sclavo	Human		ENK7_HUMAN	429	HERV-K_1q23.3 provirus ancestral Env polyprotein
GGNEEFSIPNDMMLR	0	0.259563	0.41406	0.0876665	0.203591	4	1	Omrix	Random
NLNLLQPIGQFGTRL	0	0.259556	0.354113	0.0610226	0.0555662	4	1	Sclavo	Human	TOP2A	TOP2A_HUMAN	780	DNA topoisomerase 2-alpha
AAAQGPILFEDLAVY	0	0.259514	0.433857	0.196858	0.236391	2	2	LFB	Human				ZNF
SQEFEAYINASGEHG	0	0.259488	0.411712	0.0175607	0.0763941	5	2	Omrix	Human	UGT1A1	UD11_HUMAN	287	UDP-glucuronosyltransferase 1-1
GPPGPPGDIVFRKGP	0	0.259328	0.345671	0.077604	0.080075	0	1	Omrix	Human	COL4A3	CO4A3_HUMAN	433	Collagen alpha-3(IV) chain
LGLALATWWLQVT	0	0.25913	0.413202	0.494458	0.624801	1	2	Omrix	Random
LPQSITKMQCCCDAG	0	0.258911	0.421686	0.671292	0.57394	2	0	IVIG-mix	Human	FBN1	FBN1_HUMAN	349	Fibrillin-1
FEGDNIYKLFENIGK	0	0.258866	0.420138	0.707793	0.687334	4	3	Sclavo	Human	STK11	STK11_HUMAN	255	Serine/threonine-protein kinase 11
SNNSESPHPSPFSRF	0	0.258539	0.445407	0.0387932	0.0567561	3	2	Omrix	Human	ERV3	ENR1_HUMAN	381	HERV-R_7q21.2 provirus ancestral Env polyprotein
TSLAHELWKVPLPPK	0	0.258174	0.422462	0.102376	0.120123	1	1	Omrix	Human	TNRC6A	TNR6A_HUMAN	1711	Trinucleotide repeat-containing gene 6A protein
AAQKSYRKYPHMPAD	0	0.258164	0.415524	0.914806	0.679768	1	2	Omrix	Random
EEYPDRIMNTFSVVP	0	0.258054	0.422551	0.170772	0.487313	3	2	LFB	Human	TUBB	TBB5_HUMAN	157	Tubulin beta chain
DMSLSTHSSVQAGGW	0	0.257878	0.437103	0.0201193	0.00604555	1	1	Octagam	Human	APC	APC_HUMAN	2490	Adenomatous polyposis coli protein
FDYLSDWGPRFKR	0	0.257222	0.453967	0.895021	0.866286	0	4	Omrix	Human	CDH8	CADH8_HUMAN	773	Cadherin-8
LQPGLPSPAMIPKDW	0	0.257131	0.431628	0.00729865	0.00953853	1	1	Intratect	Human		POK4_HUMAN	1025	HERV-K_6q14.1 provirus ancestral Gag-Pol polyprotein
PTVSPISRIISYMVS	0	0.25709	0.45245	0.0155995	0.215771	0	1	Omrix	Human
VLWKFLEKYPSAEVA	0	0.257075	0.41189	0.0825508	0.393289	2	3	Intratect	Human	MBD4	MBD4_HUMAN	477	Methyl-CpG-binding domain protein 4
KNLEPIITLYNRNNA	0	0.256841	0.396294	0.134698	0.298785	5	1	Omrix	Human	ZNF484	ZN484_HUMAN	183	Zinc finger protein 484
KRIKIPDYSDSFKIK	0	0.256758	0.426048	0.0198544	0.326296	0	2	Sclavo	Human	BPI	BPI_HUMAN	61	Bactericidal permeability-increasing protein
FVQSLDKNFMVPVGG	0	0.256714	0.412146	0.0647972	0.252291	2	2	LFB	Human	SEPSECS	SPCS_HUMAN	278	O-phosphoseryl-tRNA(Sec) selenium transferase
FAIENTPVCFLIIPL	0	0.256492	0.393435	0.0769921	0.215321	2	2	Octagam	Mutation	APC	APC_HUMAN		Adenomatous polyposis coli protein
TSYTLFVRENNSPAL	0	0.256276	0.41155	0.065124	0.251855	3	2	Omrix	Human	PCDHB6	PCDB6_HUMAN	452	Protocadherin beta-6
RGGVSLAALKKALAA	0	0.25625	0.389423	0.115244	0.0129594	0	0	Omrix	Human	HIST1H1A	H11_HUMAN	57	Histone H1.1
LKELSLFNRKPLDLE	0	0.256223	0.393625	0.572317	0.479729	3	1	Octagam	Human	MLH3	MLH3_HUMAN	853	DNA mismatch repair protein Mlh3
LKTFSLVTMICQLPL	0	0.256095	0.414589	0.0715568	0.300922	1	1	Octagam	Mutation	MSH2	MSH2_HUMAN		DNA mismatch repair protein Msh2
RRQGWLKEIRKLQKS	0	0.25603	0.421571	0.306828	0.181592	3	1	IVIG-mix	Human	CENPA	CENPA_HUMAN	43	Histone H3-like centromeric protein A
AVRVVLGAHNLSRRE	0	0.255893	0.396242	0.28314	0.347666	2	0	Omrix	Human	ELANE	ELNE_HUMAN	79	Neutrophil elastase
RMIAAVDTDSPREVF	0	0.255792	0.362135	0.011721	0.0170797	1	1	Octagam	Human	BAX	BAX_HUMAN	78	Apoptosis regulator BAX
RSRKRLSQDAYRR	0	0.25556	0.443856	0.881718	0.798828	1	1	Omrix	Human	NCF1C	NCF1C_HUMAN	290	Putative neutrophil cytosol factor 1C
ICPPPSIPTFATLRV	0	0.25533	0.430569	0.472225	0.254909	0	1	LFB	Human	APOH	APOH_HUMAN	141	Beta-2-glycoprotein 1
WGRGFACVSPGENQL	0	0.255277	0.431045	0.0150636	0.0303107	3	2	Intratect	Human	ERVK6	POK2_HUMAN	831	HERV-K_7p22.1 provirus ancestral Pol protein
KGYRGKRATTVTGTP	0	0.25523	0.399767	0.87455	0.499858	0	1	Omrix	Human	PLG	PLMN_HUMAN	487	Plasminogen
MAVVMCRRKSSGGKG	0	0.255142	0.440382	0.0111335	0.0124847	0	0	Omrix	Human	HLA-C	1C15_HUMAN	328	HLA class I histocompatibility antigen, Cw-15 alpha chain
SELGRAEAYVLACTD	0	0.255027	0.422554	0.0573804	0.177548	2	1	Sclavo	Human	POLR1A	RPA1_HUMAN	601	DNA-directed RNA polymerase I subunit RPA1
ERGHLPRAGRHPLPR	0	0.254862	0.437358	0.188465	0.796044	1	0	Intratect	Neo
HTYIWLSGGVAEA	0	0.254687	0.36249	0.235438	0.410482	1	2	Omrix	Random
RAVTELGRPDAEYWN	0	0.254562	0.435697	0.0503729	0.131468	3	2	Omrix	Human	HLA-DRB1	2B1A_HUMAN	77	HLA class II histocompatibility antigen, DRB1-10 beta chain
CITSFISPYTQDR	0	0.254443	0.352454	0.287732	0.551143	1	2	Omrix	Human	PAPSS1	PAPS1_HUMAN	127	Bifunctional 3'-phosphoadenosine 5'-phosphosulfate synthase 1
TTKQGLSVTCISIYP	0	0.254402	0.418025	0.0153719	0.0970906	1	1	Octagam	Mutation	PRDM2	PRDM2_HUMAN		PR domain zinc finger protein 2
MAIYKQSQHMTEVVR	0	0.254065	0.429038	0.0165976	0.197378	3	1	Omrix	Human	TP53	P53_HUMAN	160	Cellular tumor antigen p53
EANVKCPQVVISFYE	0	0.253949	0.395463	0.378457	0.454587	4	2	Omrix	Human	CBX1	CBX1_HUMAN	151	Chromobox protein homolog 1
REFLDGTRKTNNIFC	0	0.253933	0.456975	0.00503933	0.169044	3	2	Omrix	Human	PML	PML_HUMAN	175	Probable transcription factor PML
YNNKSMMESATMITM	0	0.253912	0.418447	0.0670093	0.235163	3	1	Omrix	Random
AKEQVSKMASVRQHL	0	0.253893	0.376741	0.129637	0.179731	3	0	Omrix	Human	TPR	TPR_HUMAN	1099	Nucleoprotein TPR
ECEKNPCAGGECINN	0	0.25388	0.32186	0.0276557	0.110821	6	0	Omrix	Human	FBN1	FBN1_HUMAN	493	Fibrillin-1
ARCGVCGDGTDVLRC	0	0.253868	0.465321	0.00490356	0.0630037	0	0	Octagam	Human	AIRE	AIRE_HUMAN	432	Autoimmune regulator
MRLALGTIGLLFK	0	0.253773	0.420411	0.793181	0.730848	0	1	Omrix	Random
QFFESFLFVAIGCGI	0	0.253772	0.472575	0.0384107	0.1592	2	4	Omrix	Neo
ERFEMFRELNEALEL	0	0.253551	0.424585	0.0170899	0.0643379	6	2	Intratect	Human	TP53	P53_HUMAN	336	Cellular tumor antigen p53
VISEYVKACDGIGGA	0	0.253546	0.350537	0.00830618	0.0903647	1	1	Intratect	Human		POK4_HUMAN	505	HERV-K_6q14.1 provirus ancestral Gag-Pol polyprotein
SSFGGLGGGSVRFGP	0	0.253446	0.432315	0.0141674	0.0640263	0	2	Sclavo	Human	KRT19	K1C19_HUMAN	13	Keratin, type I cytoskeletal 19
YVNKMTGLSTFIAPN	0	0.253436	0.410188	0.0124658	0.0699994	2	2	Octagam	Human	MLH3	MLH3_HUMAN	1056	DNA mismatch repair protein Mlh3
TKYTALEQKLKKLTE	0	0.253158	0.343942	0.0179585	0.00725064	3	1	Omrix	Human	CENPF	CENPF_HUMAN	355	Centromere protein F
TVYIQDRSLIDTMNG	0	0.253069	0.382687	0.455608	0.613986	2	1	Omrix	Random
LIDCYTFLQAEVASA	0	0.253038	0.389337	0.02329	0.0591959	2	2	LFB	Human		POK6_HUMAN	209	HERV-K_8p23.1 provirus ancestral Pol protein
ERSIIRTHHLHSTQP	0	0.252587	0.398548	0.788601	0.633659	2	0	Omrix	Random
FHATVATQTQFFHVK	0	0.252484	0.391708	0.0600122	0.359809	2	3	Omrix	Human	PYHIN1	IFIX_HUMAN	239	Pyrin and HIN domain-containing protein 1
GEHVMRSRPWARKGE	0	0.252292	0.449241	0.914557	0.69582	2	1	Omrix	Random
RAKMSFSWQFNML	0	0.252176	0.455779	0.560903	0.747867	2	3	Omrix	Random
PRVCPFAGILENGAV	0	0.252094	0.387445	0.204563	0.216674	2	1	LFB	Human	APOH	APOH_HUMAN	81	Beta-2-glycoprotein 1
KTVAYTEQKMTSGKI	0	0.252033	0.345563	0.0463331	0.14063	2	1	Intratect	Human	PDIA3	PDIA3_HUMAN	218	Protein disulfide-isomerase A3
PRPVVAFQAGSFLAS	0	0.251738	0.431623	0.212306	0.331606	1	2	Omrix	Human	MADD	MADD_HUMAN	517	MAP kinase-activating death domain protein
KKLLVGSEDYGRDLT	0	0.251726	0.395462	0.112817	0.153691	1	1	IVIG-mix	Human	SPTAN1	SPTA2_HUMAN	1783	Spectrin alpha chain, brain
LKALVSFSDYQIFQE	0	0.251525	0.400063	0.410825	0.386699	3	3	Omrix	Human	POLR1B	RPA2_HUMAN	253	DNA-directed RNA polymerase I subunit RPA2
GPVYRIMTQCWQH	0	0.251508	0.452907	0.646917	0.744797	2	2	Omrix	Human	LTK	LTK_HUMAN	750	Leukocyte tyrosine kinase receptor
EEAGFLIDALRGTGG	0	0.251453	0.37708	0.217343	0.265969	2	1	LFB	Human	CYP2A6	CP2A6_HUMAN	151	Cytochrome P450 2A6
[truncated: 11,641 more rows]

## Sheet: Legend
	Legend
	Peptide	Amino acid sequence of peptide (standard single letter code) + Z (= citrulline)
	Prediction (ML-advanced - original)	estimated probability score for binding (>0.5 binding; < 0.5 non-binding) according to our ensemble classifier trained by machine learning ML-advanced on the original training set (equal number of "binding" and "non-binding" peptides)
	Prediction (ML-advanced - balanced)	estimated probability score for binding (>0.5 binding; < 0.5 non-binding) according to our ensemble classifier trained by machine learning ML-advanced on the balanced training set (equal number of "binding" and "non-binding" peptides)
	Prediction (EL-Manzalawy - original)	estimated probability score for binding (>0.5 binding; < 0.5 non-binding) according to the classifier from El-Manzalawy et al., (references 22,23) on the original training set (three times more "non-binding" than "binding" peptides)
	Prediction (EL-Manzalawy - balanced)	estimated probability score for binding (>0.5 binding; < 0.5 non-binding) according to our ensemble classifierfrom El-Manzalawy et al., (references 23. 23) on the balanced training set (equal number of "binding" and "non-binding" peptides
	Binding	Assignment to the classes "Non-binders" (indicated by cell value 0) and "Binders" (cell value = 1) based on experimental data
	NQE	cumulative count for these three amino acids within the peptide sequence
	YWF	cumulative count for these three amino acids within the peptide sequence
	IVIG sample	sample description: IVIG type used for staining
	Origin	origin of peptide
		citrulline		peptide with citrulline replacing an initial arginine residue
		human		derived from human protein
		mutation		peptide with amino acid exchange compared to database sequence that has been mutated intentionally for a different project
		neo		derived from a sequence related to pathophysiology (usually tumor neo-antigen)
		other		not assigned
		random		random sequence, not derived from any known protein
	GeneSymbol	HUGO gene nomenclature
	PepSPID	Peptide identifier from Swissprot
	PepPosition	Starting position of first amino acid of peptide within protein sequence given by Swissprot
	Description	extended gene name
