# Supplementary material for: Epitope Predictions Indicate the Presence of Two Distinct Types of Epitope-Antibody-Reactivities Determined by Epitope Profiling of Intravenous Immunoglobulins
Source: PLoS One. 2013 Nov 11;8(11):e78605. doi: 10.1371/journal.pone.0078605 (PMC3823795; doi:10.1371/journal.pone.0078605)
Supplement: Table S3 — Epitope propensity values for each amino acid computed for various groups of peptides selected according to their classifiability. The table contains the numeric values plotted in Figures 4 and 5. (XLS) [file pone.0078605.s003.xls]

## Sheet: Epitope propensity
Table S3	Epitope propensity values for the indicated peptide subsets of the training set
see Supplementary information Table S1 for peptide list and assignments to respective set
Epitope propensity was calculated by dividing the frequency of amino acids in "binding" peptides (recognized by IVIG) by the frequency of amino acids in non-binding peptides, irrespective of position.
Amino acid	All (Figure 4)	1st degree classifiable (Figure 4)	1st degree unclassifiable peptides (Figure 4, Figure 5)	2nd degree classifiable (Figure 5)	2nd degree unclassifiable (Figure 5)
Y	2.96083	5.45415	0.379202	0.296941	1.59218
W	2.46341	3.90277	0.50228	0.493566	0.583442
F	1.97846	2.90107	0.54481	0.509337	0.973818
C	1.54732	1.98776	0.667784	0.635224	0.991852
M	1.47425	1.80802	0.75853	0.725	1.10206
H	1.39163	1.64146	0.768838	0.743995	1.06815
R	1.38084	1.61521	0.749112	0.704374	1.14251
L	1.07308	1.11423	0.933761	0.911879	1.03347
G	0.998896	0.996253	1.01212	1.00948	1.03552
I	0.958909	0.950375	0.984731	0.970814	1.15292
V	0.90544	0.867271	1.06254	1.06644	1.01033
K	0.88321	0.83365	1.09762	1.11329	0.985767
T	0.855374	0.788166	1.20028	1.22215	1.05483
D	0.826777	0.751252	1.20309	1.26393	0.789971
P	0.812287	0.750233	1.13877	1.15432	0.985913
N	0.799923	0.71842	1.21074	1.24206	1.01492
A	0.751382	0.653932	1.31421	1.34797	1.0671
S	0.740343	0.636215	1.33308	1.40755	0.859605
Q	0.677132	0.548727	1.52979	1.64168	0.863138
E	0.563474	0.424759	1.55374	1.66539	0.857472
