# Supplementary material for: Epitope Predictions Indicate the Presence of Two Distinct Types of Epitope-Antibody-Reactivities Determined by Epitope Profiling of Intravenous Immunoglobulins
Source: PLoS One. 2013 Nov 11;8(11):e78605. doi: 10.1371/journal.pone.0078605 (PMC3823795; doi:10.1371/journal.pone.0078605)
Supplement: Table S4 — List of PDB identifiers with their computed enrichment in the epitope amino acids Y+W+F versus N+Q+E. (XLS) [file pone.0078605.s004.xls]

## Sheet: Sheet1
	PDB ID	Mean Percentage of Y+W+F *	Mean Percentage of N+Q+E *	ratio columns C/D $
1	1TZI	7.40667	0	#DIV/0!
2	2DD8	6.94667	1.39	4.9976
3	1DZB	6.06	3.03	2
4	2BOB	3.92	1.96	2
5	2ZCH	5.55667	2.78	1.9988
6	1JRH	6.25	4.16667	1.5
7	1YJD	9.52333	7.14333	1.33318
8	1AHW	2.47	2.46667	1.00135
9	2FJG	9.09	9.09	1
10	2J88	5.55333	5.55333	1
11	2EIZ	5	5	1
12	1NL0	4.16667	4.16667	1
13	1JHL	3.92	3.92	1
14	1JPS	3.33333	3.33333	1
15	1ORS	3.03	3.03	1
16	1EO8	2.9	2.9	1
17	1XF5	2.77667	2.77667	1
18	1H0D	2.08333	2.08333	1
19	1EGJ	4.44333	4.44667	0.999249
20	2AEP	2.56333	2.56667	0.998699
21	2QQK	6.66667	8.33333	0.800001
22	2Q8A	4.16667	5.21	0.799745
23	1DQJ	4.54667	6.06	0.750276
24	1UAC	4.54667	6.06	0.750276
25	1NDM	4	5.33333	0.75
26	1TPX	4.35	5.8	0.75
27	1FBI	4.16667	5.55667	0.74985
28	1UJ3	3.22667	4.30333	0.749808
29	1IQD	5.26333	7.02	0.749762
30	1QFW	6.06	9.09	0.666667
31	1QFU	2.38	3.57	0.666667
32	1MHH	4.76	7.14333	0.666356
33	1NDG	4.16667	6.94333	0.600097
34	2UZI	4.54667	7.57667	0.600088
35	1BGX	2.91667	5	0.583334
36	1OAZ	1.45	2.9	0.5
37	1A14	3.33333	6.66667	0.499999
38	1ZTX	3.17333	6.34667	0.499999
39	2B2X	3.70333	7.41	0.499775
40	1XIW	3.03333	7.58	0.400175
41	1YMH	3.70667	9.26333	0.400144
42	1AR1	3.51	8.77333	0.400076
43	1LK3	5.55667	14.8167	0.375028
44	1FJ1	1.51667	4.54667	0.333578
45	1OSP	1.51667	4.54667	0.333578
46	1IGC	2.22333	6.66667	0.333499
47	1YQV	1.66667	5	0.333334
48	1KB5	4.16667	12.5	0.333334
49	1MHP	3.33333	10	0.333333
50	1PKQ	3.17333	9.52	0.333333
51	1OTS	2.22333	6.67	0.333333
52	2QQN	2.77667	8.33333	0.333201
53	1MLC	1.75333	5.26333	0.333122
54	1FE8	1.39	5.55667	0.25015
55	1WEJ	2.22333	8.89	0.250093
56	1N8Z	1.58667	6.34667	0.25
57	1A2Y	1.66667	6.66667	0.25
58	1NSN	2.38	9.52	0.25
59	1BJ1	1.96	7.84333	0.249894
60	1TZH	1.96	7.84333	0.249894
61	1FNS	2.38	9.52667	0.249825
62	2ARJ	1.45	7.25	0.2
63	2NR6	1.45	7.25	0.2
64	1NFD	1.75333	8.77	0.199924
65	1YY9	1.28333	8.97667	0.142963
66	1W72	1.51667	10.61	0.142947
67	1NCA	1.15	8.04667	0.142916
68	2JEL	1.75333	14.0367	0.124911
69	1G9M	0	3.92	0
70	2I5Y	0	3.92	0
71	1G9N	0	4.16667	0
72	2J5L	0	4.44333	0
73	1RJL	0	4.76333	0
74	2J6E	0	5.55333	0
75	1E6J	0	6.66667	0
76	1SY6	0	7.84333	0
77	1V7M	0	7.93667	0
78	1OB1	0	10.4167	0
79	3BT2	0	11.1133	0
80	2J4W	0	11.1133	0
81	2FD6	0	11.7633	0
	* calculated for the antigen epitope from solvent accessible surface areas at epitope-paratope binding interfaces. First, the separate percentage for each of the three amino acids was calculated, then these numbers were averaged
	$ ratio determined to sort the complexes for highest difference in Y+W+F versus N+Q+E content
		Examples described in the manuscript in more detail
